# Supplementary material for: The dual methyltransferase METTL13 targets N terminus and Lys55 of eEF1A and modulates codon-specific translation rates
Source: Nat Commun. 2018 Aug 24;9:3411. doi: 10.1038/s41467-018-05646-y (PMC6109062; doi:10.1038/s41467-018-05646-y)
Supplement: Supplementary file 3 — Supplementary Data 1 [file 41467_2018_5646_MOESM3_ESM.xlsx]

## Sheet: Supplementary Data 1
Supplementary Data 1. Summary of eEF1A N-terminal interactome data (Related to Fig 1b)
Gene name	Protein names	Protein IDs	Majority protein IDs	Ratio difference between NtMe0 (mean) vs NtMe0 (mean)	(-) Log10 (P-value of t-test)	Significant (FDR 0.01, s0 0.1)	Intensity	LFQ intensity NtMe0_Rep1 (Log2 transformed)	LFQ intensity NtMe0_Rep2 (Log2 transformed)	LFQ intensity NtMe0_Rep3 (Log2 transformed)	LFQ intensity NtMe3_Rep1 (Log2 transformed)	LFQ intensity NtMe3_Rep2 (Log2 transformed)	LFQ intensity NtMe3_Rep3 (Log2 transformed)
RPL17;RPL17-C18orf32	60S ribosomal protein L17	P18621;A0A0A6YYL6	P18621;A0A0A6YYL6	0.000331879	0.000974004		125220000000	34.3541	34.3728	34.0541	34.2181	34.2199	34.342
PPAN;PPAN-P2RY11	Suppressor of SWI4 1 homolog	Q9NQ55;A0A0B4J1V8	Q9NQ55;A0A0B4J1V8	-0.173039	0.665627		1228900000	27.5044	27.5548	27.5946	27.5118	27.7546	27.9064
HNRNPUL2;HNRNPUL2-BSCL2	Heterogeneous nuclear ribonucleoprotein U-like protein 2	Q1KMD3;H3BQZ7	Q1KMD3;H3BQZ7	-0.886632	1.38396		1812400000	27.6765	27.5957	28.1922	28.2432	28.976	28.9051
DDX39A	ATP-dependent RNA helicase DDX39A	O00148	O00148	1.29155	2.38844	+	19606000000	31.8943	32.2176	32.4462	30.601	31.0026	31.0798
MYO1C	Unconventional myosin-Ic	O00159;Q9Y2K3;P12882;Q9UKX2;Q9Y623;P13535;P11055;Q6PIF6;Q9UKN7	O00159	-0.317304	0.788275		105990000000	32.7117	32.9648	33.2902	33.1762	33.4534	33.289
GTPBP1	GTP-binding protein 1	O00178	O00178	-1.07405	2.26303	+	849150000	26.7706	26.3636	26.9426	27.8363	27.8858	27.5769
SMAP	Small acidic protein	O00193	O00193	-2.31608	2.58633	+	11074000000	30.0342	29.184	28.9081	31.7885	31.7307	31.5554
AP3B1	AP-3 complex subunit beta-1	O00203;Q13367	O00203	1.72999	3.52431	+	202210000000	35.5036	35.7586	35.7789	33.7747	33.9032	34.1732
PSMD11	26S proteasome non-ATPase regulatory subunit 11	O00231	O00231	0.0384096	0.181746		2140600000	28.5047	28.5818	28.6	28.6732	28.4596	28.4385
EIF3F	Eukaryotic translation initiation factor 3 subunit F	O00303;A0A0D9SEZ9	O00303	-2.8749	3.82489	+	98616000000	32.3722	31.7075	31.9911	35.0194	34.7771	34.8989
IPO5	Importin-5	O00410;O60518	O00410	-0.42219	2.42696	+	2473900000	28.1916	28.2729	28.2352	28.7601	28.6716	28.5346
SAP18	Histone deacetylase complex subunit SAP18	O00422	O00422	1.92925	3.23722	+	11209000000	31.5243	31.7871	31.2089	29.3899	29.6148	29.7278
IGF2BP3	Insulin-like growth factor 2 mRNA-binding protein 3	O00425	O00425	-0.365568	1.20367		13467000000	30.9451	30.8565	30.8627	31.3611	31.4236	30.9763
PSMD14	26S proteasome non-ATPase regulatory subunit 14	O00487	O00487	0.290261	0.632024		1520600000	27.9015	27.9644	28.4292	27.9878	27.8638	27.5728
KPNA3	Importin subunit alpha-4	O00505	O00505	-0.444996	1.41882		4188300000	29.4969	29.346	29.148	29.9746	29.7352	29.6161
PES1	Pescadillo homolog	O00541	O00541	-1.50596	1.94719	+	5406400000	29.3673	28.5239	28.863	30.6751	30.6407	29.9564
NOP56	Nucleolar protein 56	O00567	O00567	0.545893	2.90383	+	26878000000	32.2159	32.4011	32.3873	31.7498	31.7665	31.8503
DDX3X;DDX3Y	ATP-dependent RNA helicase DDX3X;ATP-dependent RNA helicase DDX3Y	O00571;O15523;Q9NQI0	O00571;O15523	-0.476625	3.47384	+	78227000000	33.402	33.5072	33.4471	33.9852	33.8937	33.9073
PPP6C	Serine/threonine-protein phosphatase 6 catalytic subunit;Serine/threonine-protein phosphatase 6 catalytic subunit, N-terminally processed	O00743	O00743	-0.675173	1.77343	+	2848700000	28.4746	28.4834	28.9853	29.2696	29.3378	29.3614
AP3D1	AP-3 complex subunit delta-1	O14617	O14617	1.42272	3.55493	+	161110000000	35.2658	35.3014	35.2951	33.7713	33.7232	34.0997
PRMT5	Protein arginine N-methyltransferase 5;Protein arginine N-methyltransferase 5, N-terminally processed	O14744	O14744	-0.495296	0.743204		3237000000	28.8548	29.2267	28.4668	29.7441	29.0163	29.2738
TPP1	Tripeptidyl-peptidase 1	O14773	O14773	0.978315	1.84172	+	6167000000	30.2681	30.2767	30.4204	29.5091	28.8867	29.6345
PSMA7;PSMA8	Proteasome subunit alpha type-7;Proteasome subunit alpha type-7-like	O14818;Q8TAA3	O14818;Q8TAA3	1.43173	3.60817	+	2303100000	29.1236	29.2587	28.9646	27.8378	27.6358	27.5781
PPP1R12A	Protein phosphatase 1 regulatory subunit 12A	O14974	O14974	-1.01503	1.75875	+	55311000000	31.1541	31.6482	31.7972	32.5773	32.831	32.2362
HNRNPDL	Heterogeneous nuclear ribonucleoprotein D-like	O14979	O14979	-0.539381	1.12325		1250400000	27.5267	27.437	27.6709	27.7517	28.4874	28.0136
XPO1	Exportin-1	O14980	O14980	-0.501285	1.05858		1096000000	27.6734	26.9206	27.3358	27.7235	27.8798	27.8303
U2SURP	U2 snRNP-associated SURP motif-containing protein	O15042	O15042	-0.128165	0.300663		3686700000	29.16	28.9793	28.7485	29.2829	28.8541	29.1353
PFAS	Phosphoribosylformylglycinamidine synthase	O15067	O15067	-1.56903	1.95106	+	3428500000	28.4037	27.844	27.6471	29.9407	29.6369	29.0244
POLR1C	DNA-directed RNA polymerases I and III subunit RPAC1	O15160	O15160	-0.563362	1.69646		2659700000	28.4478	28.6514	28.4315	29.2479	28.8125	29.1604
CASC3	Protein CASC3	O15234	O15234	0.408419	0.870993		2797400000	29.0036	28.8213	29.464	28.6115	28.8957	28.5564
OGT	UDP-N-acetylglucosamine--peptide N-acetylglucosaminyltransferase 110 kDa subunit	O15294	O15294	-0.944273	1.62516	+	3105300000	28.2065	28.255	28.4147	29.644	28.7582	29.3067
PPM1G	Protein phosphatase 1G	O15355	O15355	-1.36426	4.01499	+	36951000000	31.9897	31.8754	31.7771	33.2253	33.3602	33.1495
EIF3D	Eukaryotic translation initiation factor 3 subunit D	O15371	O15371	-2.72417	3.79176	+	87545000000	32.3194	31.7164	31.9504	34.6976	34.5732	34.888
EIF3H	Eukaryotic translation initiation factor 3 subunit H	O15372	O15372	-1.82565	2.37447	+	61605000000	32.7981	31.9593	31.8279	34.0223	33.9027	34.1372
DHX15	Pre-mRNA-splicing factor ATP-dependent RNA helicase DHX15	O43143	O43143	0.52892	3.09321	+	50386000000	33.059	33.197	33.1493	32.5809	32.55	32.6876
PHGDH	D-3-phosphoglycerate dehydrogenase	O43175	O43175	1.53169	4.13966	+	37483000000	33.0432	33.0018	33.0218	31.5385	31.3163	31.617
PSMD3	26S proteasome non-ATPase regulatory subunit 3	O43242	O43242	0.0408961	0.0721106		6284700000	29.9867	29.837	30.3707	29.9683	29.8507	30.2527
SART1	U4/U6.U5 tri-snRNP-associated protein 1	O43290	O43290	-0.509484	1.14367		5768700000	29.7914	29.408	29.6967	30.1926	30.4157	29.8162
EEF1E1	Eukaryotic translation elongation factor 1 epsilon-1	O43324	O43324	-1.73981	2.71272	+	3498300000	27.9516	27.5845	27.9093	29.7323	29.7973	29.1352
MSI1	RNA-binding protein Musashi homolog 1	O43347	O43347	0.574424	1.4097		10520000000	31.1015	30.8997	31.1181	30.1623	30.4604	30.7732
HNRNPR	Heterogeneous nuclear ribonucleoprotein R	O43390	O43390	-0.251043	1.19078		16646000000	31.3719	31.1826	31.0346	31.4484	31.4767	31.4172
TPD52L2	Tumor protein D54	O43399	O43399	-0.981387	1.73683	+	6216500000	29.6034	28.9969	29.7565	30.6092	30.4489	30.2429
MYO1B	Unconventional myosin-Ib	O43795	O43795	-0.146694	0.234814		66738000000	32.1326	32.4106	32.832	32.3316	32.715	32.7687
NUDT21	Cleavage and polyadenylation specificity factor subunit 5	O43809	O43809	-0.380315	1.06538		10558000000	30.236	30.541	30.7213	30.7443	31.0501	30.8449
DHX16	Putative pre-mRNA-splicing factor ATP-dependent RNA helicase DHX16	O60231	O60231	-1.79298	3.712	+	3267600000	27.948	28.3773	28.0394	29.8678	29.9939	29.882
SYNCRIP	Heterogeneous nuclear ribonucleoprotein Q	O60506	O60506	0.548852	1.05054		30403000000	32.5267	32.4709	32.2477	31.986	32.1914	31.4214
CCNT1	Cyclin-T1	O60563	O60563	1.03446	3.45453	+	14460000000	31.7042	31.6925	31.6341	30.5037	30.6152	30.8086
EIF4E2	Eukaryotic translation initiation factor 4E type 2	O60573	O60573	0.0297788	0.091633		7886900000	30.1868	30.2375	30.273	30.3689	29.9867	30.2524
HIST1H2BC;HIST1H2BK;HIST1H2BH;HIST1H2BN;HIST1H2BD;HIST2H2BF;HIST1H2BM;H2BFS;HIST1H2BL	Histone H2B type 1-C/E/F/G/I;Histone H2B type 1-K;Histone H2B type 1-H;Histone H2B type 1-N;Histone H2B type 1-D;Histone H2B type 2-F;Histone H2B type 1-M;Histone H2B type F-S;Histone H2B type 1-L	P62807;O60814;Q93079;Q99877;P58876;Q5QNW6;Q99879;P57053;Q99880;Q96A08	P62807;O60814;Q93079;Q99877;P58876;Q5QNW6;Q99879;P57053;Q99880	-0.0425733	0.148261		42483000000	32.4971	32.6168	32.6436	32.5181	32.5455	32.8217
DKC1	H/ACA ribonucleoprotein complex subunit 4	O60832	O60832	1.62535	3.41803	+	52393000000	33.7092	33.7722	33.5935	31.962	31.898	32.3388
DNAJA2	DnaJ homolog subfamily A member 2	O60884	O60884	1.24967	3.43036	+	27697000000	32.5942	32.4428	32.7499	31.3669	31.2175	31.4535
BRD4	Bromodomain-containing protein 4	O60885	O60885	1.55517	4.61157	+	44770000000	33.5294	33.4035	33.4425	31.9908	31.9291	31.7899
CLASP2	CLIP-associating protein 2	O75122	O75122	-0.561381	1.98153	+	3678600000	28.6712	28.9665	29.0379	29.5495	29.374	29.4363
ANKRD17	Ankyrin repeat domain-containing protein 17	O75179	O75179	0.181511	0.179206		4853000000	30.1029	29.527	29.3867	29.729	29.8796	28.8635
GBAS	Protein NipSnap homolog 2	O75323	O75323	-0.0517108	0.134654		2110500000	28.3144	28.5566	28.658	28.4166	28.5187	28.7488
PRPF40A	Pre-mRNA-processing factor 40 homolog A	O75400;Q6NWY9	O75400	0.655556	1.44428		9663300000	30.4894	30.8916	30.3846	29.9048	30.1946	29.6996
GPC4	Glypican-4;Secreted glypican-4	O75487	O75487	0.532905	2.40298	+	13282000000	30.7825	30.6814	30.719	30.0309	30.2424	30.3108
SRSF10	Serine/arginine-rich splicing factor 10	O75494	O75494	0.0935987	0.128635		2922100000	28.8176	28.8445	29.5074	28.6868	29.165	29.0368
HSBP1	Heat shock factor-binding protein 1	O75506	O75506	-0.184257	0.153825		777400000	26.5771	26.7581	27.4475	26.3971	27.5541	27.3843
SF3B1	Splicing factor 3B subunit 1	O75533	O75533	-3.42992	4.14494	+	20252000000	29.2425	28.6774	29.233	32.6386	32.4041	32.4
SNRNP200	U5 small nuclear ribonucleoprotein 200 kDa helicase	O75643	O75643	-0.348602	2.04395		19866000000	31.4351	31.4697	31.6276	31.8605	31.7834	31.9342
SURF6	Surfeit locus protein 6	O75683	O75683	-0.465707	1.21252		831180000	26.9107	27.0099	27.0856	27.3002	27.2889	27.8142
EIF3G	Eukaryotic translation initiation factor 3 subunit G	O75821	O75821	-1.86225	1.89102	+	35435000000	32.1016	30.681	31.5736	33.3147	33.5432	33.0851
EIF3J	Eukaryotic translation initiation factor 3 subunit J	O75822	O75822	-3.21672	2.69977	+	16417000000	29.976	28.988	28.63	32.6655	32.553	32.0256
BCAS2	Pre-mRNA-splicing factor SPF27	O75934	O75934	-0.395412	0.881593		3356200000	28.7544	29.3575	28.7619	29.2314	29.4204	29.4082
RSL1D1	Ribosomal L1 domain-containing protein 1	O76021	O76021	-0.468311	2.01822	+	6717300000	29.8979	29.7604	29.6291	30.2098	30.1322	30.3504
SRP72	Signal recognition particle subunit SRP72	O76094	O76094	-0.344959	3.34683	+	6815000000	30.1075	30.0898	30.1024	30.4557	30.3845	30.4943
PRPF6	Pre-mRNA-processing factor 6	O94906	O94906	-1.60319	1.52588	+	3560800000	28.1758	28.8667	27.6316	29.9491	30.3256	29.209
UBR5	E3 ubiquitin-protein ligase UBR5	O95071	O95071	-1.6482	2.16191	+	1650700000	27.206	26.9755	27.379	28.4115	28.6789	29.4148
ZRANB2	Zinc finger Ran-binding domain-containing protein 2	O95218	O95218	1.02655	2.86407	+	43559000000	33.5102	33.2826	33.1241	32.163	32.2873	32.387
LUC7L3	Luc7-like protein 3	O95232	O95232	1.23613	1.37523	+	30315000000	32.191	33.4864	32.2957	31.4343	31.3135	31.5169
AHSA1	Activator of 90 kDa heat shock protein ATPase homolog 1	O95433	O95433	-0.828419	2.0832	+	3541000000	28.9079	28.6968	28.4867	29.4795	29.7512	29.3459
POLR1A	DNA-directed RNA polymerase I subunit RPA1	O95602	O95602	-1.93315	1.85503	+	1353600000	26.5161	26.7711	26.6359	29.4855	28.1798	28.0573
FGFR1OP	FGFR1 oncogene partner	O95684	O95684	-0.866407	1.20664		371720000	25.1721	25.3506	25.5258	25.9425	25.8484	26.8569
STAU1	Double-stranded RNA-binding protein Staufen homolog 1	O95793	O95793	0.654942	1.96193	+	4580600000	29.957	29.6854	29.4699	29.1093	28.9793	29.0589
BAG2	BAG family molecular chaperone regulator 2	O95816	O95816	0.513678	1.82805	+	4709800000	29.601	29.6832	29.933	29.1571	29.1425	29.3766
ECD	Protein SGT1	O95905	O95905	-0.315568	1.09909		1913400000	28.1229	28.2588	28.3562	28.389	28.5113	28.7843
LDHA	L-lactate dehydrogenase A chain	P00338	P00338	0.181084	0.583248		3671500000	29.0984	29.2605	29.2426	29.1098	29.1828	28.7657
TUBB4A	Tubulin beta-4A chain	P04350	P04350	1.63634	2.44505	+	29247000000	32.9282	32.4713	32.8834	30.9053	30.8963	31.5723
GAPDH	Glyceraldehyde-3-phosphate dehydrogenase	P04406;O14556	P04406	0.97455	2.64129	+	30811000000	32.3066	32.3043	32.5943	31.2334	31.5829	31.4651
HSPB1	Heat shock protein beta-1	P04792	P04792	-1.39756	3.56071	+	38406000000	31.682	31.692	31.6728	33.1998	33.1921	32.8475
GNAI2	Guanine nucleotide-binding protein G(i) subunit alpha-2	P04899;P19087;A8MTJ3;P11488	P04899	-0.48643	0.489631		4699800000	27.6636	27.3793	28.3702	27.7813	28.8723	28.2189
HIST1H2AC;HIST3H2A;HIST1H2AB	Histone H2A type 1-C;Histone H2A type 3;Histone H2A type 1-B/E	Q93077;Q7L7L0;P04908	Q93077;Q7L7L0;P04908	-0.858955	1.57828	+	3634200000	28.8715	28.6997	28.3937	29.1006	29.6916	29.7495
SLC25A5;SLC25A4	ADP/ATP translocase 2;ADP/ATP translocase 2, N-terminally processed;ADP/ATP translocase 1	P05141;P12235;Q9H0C2	P05141;P12235	1.13128	2.42442	+	3519400000	29.4922	29.3427	29.6028	28.1946	28.1597	28.6895
RPLP2	60S acidic ribosomal protein P2	P05387	P05387	-1.80281	2.93073	+	103770000000	32.9424	33.0303	32.9627	35.0004	34.9954	34.3479
RPLP0	60S acidic ribosomal protein P0	P05388;Q8NHW5	P05388	-1.85439	4.55035	+	98557000000	32.876	32.6357	32.7082	34.6059	34.6736	34.5036
SSB	Lupus La protein	P05455	P05455	-0.533367	0.607771		4829800000	29.385	29.0679	29.1018	30.2123	29.9723	28.9702
CDK1	Cyclin-dependent kinase 1	P06493;Q00526	P06493	-0.0679417	0.0698172		1967200000	28.2234	27.7113	28.3576	27.9396	27.8391	28.7175
ATP5B	ATP synthase subunit beta, mitochondrial	P06576	P06576	1.27328	2.65599	+	15403000000	31.8068	31.5436	31.6878	30.2956	30.191	30.7317
EIF4E	Eukaryotic translation initiation factor 4E	P06730	P06730	-1.80622	3.66778	+	6038700000	28.8009	28.8396	28.7227	30.561	30.375	30.8458
ENO1	Alpha-enolase	P06733;P13929;P09104	P06733	0.897729	1.79948	+	28721000000	32.1976	32.3552	32.5452	31.0772	31.7321	31.5954
NPM1	Nucleophosmin	P06748	P06748	-0.924679	2.10437	+	196830000000	34.8939	34.4315	34.3266	35.6124	35.4229	35.3906
TPM3	Tropomyosin alpha-3 chain	P06753	P06753	1.03228	1.38265	+	45189000000	31.884	32.091	32.4874	30.8912	30.7573	31.717
LDHB	L-lactate dehydrogenase B chain	P07195	P07195	-0.15059	1.78897		12056000000	30.7506	30.6932	30.7114	30.8029	30.9134	30.8908
TUBB	Tubulin beta chain	P07437;A6NNZ2;Q9H4B7;CON__ENSEMBL:ENSBTAP00000025008	P07437	0.835463	2.51483	+	132440000000	34.5615	34.5424	34.8727	33.6973	33.9555	33.8174
EPRS	Bifunctional glutamate/proline--tRNA ligase;Glutamate--tRNA ligase;Proline--tRNA ligase	P07814	P07814	-0.924115	2.55808	+	37075000000	32.1961	31.8424	31.9461	33.006	33.0186	32.7323
CTSB	Cathepsin B;Cathepsin B light chain;Cathepsin B heavy chain	P07858	P07858	1.08637	1.9714	+	10130000000	30.8784	31.3717	31.2837	29.7402	30.1588	30.3756
HSP90AA1	Heat shock protein HSP 90-alpha	P07900;Q14568;Q58FG0;Q58FG1	P07900	-1.03175	2.91295	+	20657000000	30.9068	30.9528	31.1798	32.0548	32.2024	31.8774
HNRNPC	Heterogeneous nuclear ribonucleoproteins C1/C2	P07910;O60812;B2RXH8;B7ZW38;P0DMR1;A0A0G2JPF8	P07910	0.0925083	0.217379		21452000000	31.6369	31.6697	31.8885	31.5925	31.9113	31.4136
HSP90AB1	Heat shock protein HSP 90-beta	P08238;Q58FF7;Q58FF6	P08238	-0.555622	2.09924	+	76541000000	33.1597	33.0175	33.2382	33.7395	33.8271	33.5156
VIM	Vimentin	P08670;P41219;P07197;Q16352;P12036;P07196	P08670	-0.972279	3.51501	+	38415000000	32.084	31.9888	31.9563	33.0491	33.0622	32.8347
RPS17	40S ribosomal protein S17	P08708;H3BNC9	P08708	-0.0876389	1.42352		68696000000	33.3899	33.403	33.4524	33.5352	33.4623	33.5106
GNAI3	Guanine nucleotide-binding protein G(k) subunit alpha	P08754	P08754	0.000780106	0.00108996		9458300000	29.3309	29.4545	29.6296	29.6678	29.7068	29.038
RPSA	40S ribosomal protein SA	P08865	P08865	-1.28397	5.17243	+	30567000000	31.431	31.5239	31.5445	32.7691	32.829	32.7532
TPM1	Tropomyosin alpha-1 chain	P09493	P09493	1.34682	2.0471	+	50652000000	32.1536	32.3472	32.7343	31.0328	30.6898	31.4721
HNRNPA1;HNRNPA1L2	Heterogeneous nuclear ribonucleoprotein A1;Heterogeneous nuclear ribonucleoprotein A1, N-terminally processed;Heterogeneous nuclear ribonucleoprotein A1-like 2	P09651;Q32P51	P09651;Q32P51	-0.699629	2.21168	+	93510000000	33.5545	33.6723	33.342	34.0819	34.3913	34.1945
H2AFV;H2AFZ	Histone H2A.V;Histone H2A.Z	Q71UI9;P0C0S5;P16104;Q96QV6;Q8IUE6	Q71UI9;P0C0S5	0.679071	0.589643		3896400000	29.127	29.4702	29.857	28.193	28.4964	29.7275
HSPA1A;HSPA1B	Heat shock 70 kDa protein 1A;Heat shock 70 kDa protein 1B	P0DMV8;P0DMV9	P0DMV8;P0DMV9	0.536077	2.3868	+	59402000000	33.3498	33.4136	33.4572	32.9609	32.951	32.7005
U2AF1	Splicing factor U2AF 35 kDa subunit	Q01081;P0DN76	Q01081;P0DN76	-0.717983	0.627471		3982000000	29.6145	28.5659	28.6179	29.5318	30.3706	29.0498
CBS	Cystathionine beta-synthase	P35520;P0DN79	P35520;P0DN79	3.32003	1.91816	+	3921600000	29.9863	28.2701	28.9096	26.138	26.4649	24.603
HIST1H1E	Histone H1.4	P10412;Q02539;P16401;P22492	P10412	-0.268322	1.65929		216700000000	35.1471	35.0268	34.8936	35.2865	35.2792	35.3067
HSPD1	60 kDa heat shock protein, mitochondrial	P10809	P10809	0.437683	2.62345	+	383410000000	36.1779	35.959	36.0691	35.6136	35.6328	35.6466
HSPA5	78 kDa glucose-regulated protein	P11021	P11021	-0.0770404	0.509068		109710000000	34.0782	34.0454	34.0864	34.22	34.2039	34.0172
HSPA8	Heat shock cognate 71 kDa protein	P11142;P54652	P11142	0.349953	2.55233	+	489040000000	36.5057	36.489	36.4563	36.1721	36.1971	36.032
UMPS	Uridine 5-monophosphate synthase;Orotate phosphoribosyltransferase;Orotidine 5-phosphate decarboxylase	P11172	P11172	2.20315	3.61884	+	86997000000	34.544	34.6808	34.3439	32.1708	32.1732	32.6152
RALA	Ras-related protein Ral-A	P11233	P11233	0.787395	2.63547	+	5360800000	29.7068	30.0594	29.7808	28.9841	29.0986	29.1022
TOP1	DNA topoisomerase 1	P11387;Q969P6	P11387	-1.50444	2.21111	+	5479800000	28.6674	28.2116	29.1228	29.9599	30.3212	30.2341
MTHFD1	C-1-tetrahydrofolate synthase, cytoplasmic;Methylenetetrahydrofolate dehydrogenase;Methenyltetrahydrofolate cyclohydrolase;Formyltetrahydrofolate synthetase;C-1-tetrahydrofolate synthase, cytoplasmic, N-terminally processed	P11586	P11586	1.43197	3.30106	+	23030000000	32.3052	32.1503	31.9587	30.5802	30.643	30.8951
PABPC1	Polyadenylate-binding protein 1	P11940;Q9H361;Q4VXU2;Q96DU9	P11940	-0.732296	2.78893	+	43517000000	32.2458	32.238	32.2619	33.127	33.0167	32.7989
PCNA	Proliferating cell nuclear antigen	P12004	P12004	1.96998	4.3787	+	27378000000	32.7334	32.7582	32.9071	30.8311	30.6799	30.9777
XRCC6	X-ray repair cross-complementing protein 6	P12956	P12956	0.0294164	0.198825		62272000000	33.2239	33.1005	33.1178	33.063	33.2002	33.0907
XRCC5	X-ray repair cross-complementing protein 5	P13010	P13010	-0.110227	0.634189		53397000000	32.9553	32.7773	32.9881	32.9469	33.0093	33.0953
EEF2	Elongation factor 2	P13639	P13639	0.63239	2.87774	+	23839000000	32.0097	32.0759	31.8637	31.2561	31.3822	31.4139
GTF2F2	General transcription factor IIF subunit 2	P13984	P13984	-0.788777	1.84398	+	12172000000	30.9149	30.627	30.5201	31.6919	31.5471	31.1893
MTHFD2	Bifunctional methylenetetrahydrofolate dehydrogenase/cyclohydrolase, mitochondrial;NAD-dependent methylenetetrahydrofolate dehydrogenase;Methenyltetrahydrofolate cyclohydrolase	P13995;Q9H903	P13995	1.50576	2.68237	+	24326000000	32.5385	32.5023	32.6237	30.8841	30.7989	31.4641
PKM	Pyruvate kinase PKM	P14618;P30613	P14618	-0.225497	0.372617		18411000000	30.8466	31.1045	31.5654	31.1143	31.5396	31.5391
HSP90B1	Endoplasmin	P14625;Q58FF3	P14625	-0.552321	1.82347	+	76563000000	33.6129	33.197	33.4672	34.007	34.0617	33.8654
MYL6B	Myosin light chain 6B	P14649	P14649	0.840118	1.0449		24929000000	31.7216	31.4026	31.6372	31.1547	31.0686	30.0178
HNRNPL	Heterogeneous nuclear ribonucleoprotein L	P14866;M0QYT0	P14866	-0.314652	1.20935		10810000000	30.3464	30.5686	30.6014	30.8458	30.9657	30.6488
DARS	Aspartate--tRNA ligase, cytoplasmic	P14868	P14868	-1.68885	3.48648	+	15252000000	30.1822	29.9386	30.3403	32.0095	31.8124	31.7059
RPS2	40S ribosomal protein S2	P15880	P15880	0.105063	0.794641		118000000000	34.2476	34.2493	34.1269	34.0925	34.0295	34.1867
HIST1H1D	Histone H1.3	P16402	P16402	-0.0509993	0.0933458		5077900000	29.9904	29.6376	29.4423	29.9499	29.7014	29.5719
HIST1H1C	Histone H1.2	P16403	P16403	-0.264183	2.01976		26704000000	31.8858	31.8261	32.0115	32.1636	32.2008	32.1516
YBX3	Y-box-binding protein 3	P16989	P16989	-0.269848	0.62239		3332700000	28.7187	28.838	28.708	29.2658	29.1596	28.6488
HSPA6;HSPA7	Heat shock 70 kDa protein 6;Putative heat shock 70 kDa protein 7	P17066;P48741	P17066;P48741	0.379099	0.46386		10995000000	31.1601	30.8501	31.0048	30.9463	30.9886	29.9428
UBTF	Nucleolar transcription factor 1	P17480	P17480	1.33305	3.74189	+	42140000000	33.3563	33.4442	33.122	32.0118	31.9883	31.9232
CTPS1	CTP synthase 1	P17812	P17812	3.24068	3.94275	+	10269000000	31.0254	31.4732	31.2292	27.6572	28.1727	28.1759
DDX5	Probable ATP-dependent RNA helicase DDX5	P17844	P17844	-0.0829417	0.95267		136160000000	34.373	34.4716	34.3605	34.5111	34.4441	34.4988
PSMC3	26S protease regulatory subunit 6A	P17980	P17980	1.08889	2.31691	+	6222400000	30.2748	30.2281	30.7849	29.3102	29.2323	29.4787
TCP1	T-complex protein 1 subunit alpha	P17987	P17987	1.58305	4.63599	+	181170000000	35.3127	35.324	35.2878	33.648	33.6635	33.864
RPL35A	60S ribosomal protein L35a	P18077	P18077	-0.0776501	0.139207		16225000000	31.2608	31.2161	30.6637	31.1969	30.9735	31.2032
RPL7	60S ribosomal protein L7	P18124	P18124	-0.098657	0.402977		207760000000	34.9609	35.0185	34.7128	34.9967	34.919	35.0724
SON	Protein SON	P18583	P18583	0.338618	1.11249		2031000000	28.5004	28.7681	28.5671	28.2698	28.0699	28.48
MYL12A	Myosin regulatory light chain 12A	P19105	P19105	0.516223	1.13236		102300000000	32.5459	32.8447	33.0733	32.1238	32.1877	32.6038
NCL	Nucleolin	P19338	P19338	-0.609517	2.14967	+	343680000000	35.5778	35.2496	35.2568	35.9626	36.0646	35.8855
POLR2E	DNA-directed RNA polymerases I, II, and III subunit RPABC1	P19388	P19388	-0.879493	2.33734	+	5534500000	29.6082	29.1851	29.3397	30.3908	30.2977	30.0831
CSNK2A2	Casein kinase II subunit alpha	P19784	P19784	-0.211687	0.656688		2770300000	28.8147	28.8644	28.8795	28.8164	29.3172	29.06
CDK11B	Cyclin-dependent kinase 11B	P21127;Q13882	P21127	0.134449	1.39203		123200000000	34.4127	34.4445	34.4265	34.2054	34.3338	34.3412
FBL	rRNA 2-O-methyltransferase fibrillarin	P22087	P22087	0.344311	1.45051		40657000000	32.6742	32.8176	33.0191	32.4092	32.4994	32.5695
HNRNPA2B1	Heterogeneous nuclear ribonucleoproteins A2/B1	P22626	P22626	-0.25429	1.30642		81517000000	33.5634	33.7492	33.5066	33.953	33.8642	33.7649
TCEA1	Transcription elongation factor A protein 1	P23193	P23193	-0.20366	0.175503		4061600000	28.704	28.7752	29.6661	29.7859	28.7026	29.2677
SFPQ	Splicing factor, proline- and glutamine-rich	P23246	P23246	-1.50551	3.04013	+	33231000000	31.5876	31.6062	31.1764	33.1457	32.9265	32.8145
RPS3	40S ribosomal protein S3	P23396	P23396	0.0605125	0.334061		112700000000	34.1089	34.0074	34.0808	33.9977	34.127	33.8907
CFL1	Cofilin-1	P23528;P60981	P23528	0.444449	1.09566		11511000000	29.8929	29.9783	30.4656	29.5464	29.7797	29.6774
RPS12	40S ribosomal protein S12	P25398	P25398	0.367714	1.10436		95507000000	33.8905	34.1447	34.411	33.6942	33.8358	33.8131
BRD2	Bromodomain-containing protein 2	P25440	P25440	1.54345	2.23101	+	16978000000	32.0405	32.023	32.0733	30.663	30.9007	29.9428
DNAJB1	DnaJ homolog subfamily B member 1	P25685	P25685	1.48301	1.72651	+	1810000000	28.9744	28.1732	28.0369	27.1598	27.1743	26.4014
ATP5A1	ATP synthase subunit alpha, mitochondrial	P25705	P25705	1.57924	3.62194	+	35991000000	32.7916	33.0682	33.0336	31.201	31.4859	31.4687
U2AF2	Splicing factor U2AF 65 kDa subunit	P26368	P26368	-0.369304	0.869011		3394700000	29.0738	28.6031	28.7647	29.3509	29.2968	28.9018
RPL13	60S ribosomal protein L13	P26373	P26373	-0.434926	1.89048		258250000000	35.2372	35.0789	35.0202	35.6651	35.3989	35.5771
PTBP1	Polypyrimidine tract-binding protein 1	P26599	P26599	-0.621341	2.47444	+	30914000000	31.9794	31.7573	31.7243	32.5101	32.3241	32.4909
EEF1G	Elongation factor 1-gamma	P26641	P26641	-1.30345	3.27602	+	2403700000	27.6141	27.4999	27.8715	28.8562	28.9544	29.0852
YWHAQ	14-3-3 protein theta	P27348	P27348	-0.77209	1.7276	+	6482200000	29.5422	29.3386	29.9383	30.2125	30.5545	30.3684
RPL10	60S ribosomal protein L10	P27635;Q96L21	P27635	0.0590248	0.139834		180230000000	35.103	34.9727	34.6782	34.8154	34.7245	35.037
CAD	CAD protein;Glutamine-dependent carbamoyl-phosphate synthase;Aspartate carbamoyltransferase;Dihydroorotase	P27708;P31327	P27708	1.29384	4.35915	+	46075000000	33.0728	33.2595	33.2703	31.9341	31.9219	31.8652
RPL12	60S ribosomal protein L12	P30050	P30050	-0.419186	1.00516		28408000000	32.0957	31.7742	31.5013	32.114	32.1178	32.397
PPP2R1A	Serine/threonine-protein phosphatase 2A 65 kDa regulatory subunit A alpha isoform	P30153	P30153	-0.462685	2.00308	+	13834000000	30.6644	30.731	30.9815	31.2192	31.2374	31.3084
ALDH1B1	Aldehyde dehydrogenase X, mitochondrial	P30837;P00352;P47895	P30837	2.43095	3.26465	+	27820000000	32.6362	32.8359	33.0644	30.1285	30.2987	30.8164
POLR2B	DNA-directed RNA polymerase II subunit RPB2	P30876	P30876	-0.216621	0.517532		2267100000	28.2656	28.2765	28.5413	28.5638	28.8618	28.3077
MAT2A	S-adenosylmethionine synthase isoform type-2	P31153;Q00266	P31153	1.43555	2.21122	+	8627500000	30.8481	30.9071	30.6401	28.8687	29.4741	29.746
DNAJA1	DnaJ homolog subfamily A member 1	P31689	P31689	1.30208	5.29407	+	79472000000	34.0265	34.0887	34.122	32.7243	32.8194	32.7872
HNRNPH3	Heterogeneous nuclear ribonucleoprotein H3	P31942	P31942	-1.52799	3.53776	+	3036000000	28.4563	28.0862	28.1031	29.8339	29.6971	29.6985
HNRNPH1	Heterogeneous nuclear ribonucleoprotein H;Heterogeneous nuclear ribonucleoprotein H, N-terminally processed	P31943	P31943	-0.883141	2.07729	+	11651000000	30.3551	30.3044	30.032	31.0216	31.4109	30.9084
YWHAB	14-3-3 protein beta/alpha;14-3-3 protein beta/alpha, N-terminally processed	P31946	P31946	-0.75916	1.86758	+	10231000000	30.3537	30.1901	30.336	31.1606	30.7144	31.2823
STIP1	Stress-induced-phosphoprotein 1	P31948	P31948	-2.20497	1.86992	+	8650200000	28.2329	29.0772	29.7255	31.4238	31.5901	30.6367
RPL9	60S ribosomal protein L9	P32969	P32969	-0.506007	3.39024	+	70607000000	33.0836	33.0834	33.1251	33.6235	33.6683	33.5183
MCM4	DNA replication licensing factor MCM4	P33991	P33991	-2.03846	1.89431	+	3917600000	28.191	27.1917	28.7808	29.9302	30.0627	30.286
MCM7	DNA replication licensing factor MCM7	P33993	P33993	0.575522	1.67754		14615000000	31.3672	31.4145	31.7445	31.1242	30.7797	30.8958
SDC2	Syndecan-2	P34741	P34741	0.148542	0.241582		3300600000	29.2661	29.0565	29.4326	28.7356	29.486	29.0881
GPC1	Glypican-1;Secreted glypican-1	P35052	P35052	0.761623	2.37438	+	3358600000	29.0821	29.2313	29.3041	28.2303	28.6102	28.4921
RFC2	Replication factor C subunit 2	P35250	P35250	-0.44778	1.71107		3010500000	28.7218	28.5664	28.814	28.9607	29.2389	29.2459
RPL22	60S ribosomal protein L22	P35268	P35268	0.0259755	0.17048		63735000000	33.4087	33.2332	33.2895	33.308	33.2339	33.3116
GTF2F1	General transcription factor IIF subunit 1	P35269	P35269	-1.2081	2.4165	+	13292000000	30.9282	30.3654	30.408	31.9251	31.7762	31.6246
MYH9	Myosin-9	P35579;REV__Q9UKV3	P35579	0.103601	0.3113		2945000000000	37.7903	38.0754	38.1487	37.8954	38.0439	37.7644
MYH10	Myosin-10	P35580;REV__Q8IYT3	P35580	0.209665	0.54735		1522500000000	36.7913	37.0867	37.2162	36.7553	37.043	36.6669
ADD1	Alpha-adducin	P35611	P35611	-0.937494	1.89783	+	1933500000	27.1559	26.883	27.5749	28.2576	28.1899	27.9787
PSMC2	26S protease regulatory subunit 7	P35998	P35998	2.22335	4.38584	+	9549500000	31.2174	31.4222	31.3268	28.9149	29.1332	29.2482
RPL4	60S ribosomal protein L4	P36578	P36578	-0.342756	1.82848		270250000000	35.2316	35.2456	35.1483	35.5285	35.4293	35.6961
SRP14	Signal recognition particle 14 kDa protein	P37108	P37108	-0.735214	3.4765	+	4845100000	28.8583	28.8585	28.852	29.5302	29.5242	29.72
RBMX;RBMXL1	RNA-binding motif protein, X chromosome;RNA-binding motif protein, X chromosome, N-terminally processed;RNA binding motif protein, X-linked-like-1	P38159;Q96E39;O75526;Q8N7X1	P38159;Q96E39	0.26599	0.361133		9619300000	31.0781	30.3144	30.6459	30.3765	30.7999	30.0641
HSPA9	Stress-70 protein, mitochondrial	P38646	P38646	-0.0283254	0.0776728		54146000000	33.127	33.0709	33.0419	33.1575	32.8697	33.2976
EIF4A3	Eukaryotic initiation factor 4A-III;Eukaryotic initiation factor 4A-III, N-terminally processed	P38919	P38919	0.558472	1.73258	+	56329000000	33.3058	33.6337	33.5486	32.859	32.8037	33.15
RPS19	40S ribosomal protein S19	P39019	P39019	0.510129	1.66741		197850000000	35.3705	35.3284	34.9708	34.7182	34.611	34.81
RPL3	60S ribosomal protein L3	P39023	P39023	-0.229532	1.56416		241420000000	35.0968	35.0077	35.0929	35.3954	35.185	35.3055
CCT6A	T-complex protein 1 subunit zeta	P40227	P40227	0.465407	2.43199	+	52132000000	33.1172	33.0563	33.2345	32.6944	32.5641	32.7533
RPL13A	60S ribosomal protein L13a	P40429;Q6NVV1	P40429	-0.289338	1.98806		125990000000	34.1858	34.2884	34.0972	34.4797	34.4262	34.5335
HADHA	Trifunctional enzyme subunit alpha, mitochondrial;Long-chain enoyl-CoA hydratase;Long chain 3-hydroxyacyl-CoA dehydrogenase	P40939	P40939	0.255279	1.443		17969000000	31.3146	31.3327	31.5311	31.0804	31.1077	31.2245
IARS	Isoleucine--tRNA ligase, cytoplasmic	P41252	P41252	-1.17679	2.21854	+	12798000000	30.7309	30.1676	30.1806	31.6093	31.7	31.3001
TMPO	Lamina-associated polypeptide 2, isoform alpha;Thymopoietin;Thymopentin	P42166	P42166	-0.431835	1.09773		12702000000	30.3846	30.8641	30.8374	31.1017	31.3119	30.9681
SKIV2L2	Superkiller viralicidic activity 2-like 2	P42285	P42285	-0.81255	2.33342	+	3309200000	28.8146	28.7201	28.864	29.5878	29.39	29.8585
RPS27	40S ribosomal protein S27	P42677	P42677	0.607864	1.79086	+	33291000000	32.3432	32.8275	32.5373	31.9898	31.8502	32.0444
RPL35	60S ribosomal protein L35	P42766	P42766	0.0252457	0.0403694		92137000000	34.1587	33.959	33.5888	33.9154	33.6319	34.0834
MATR3	Matrin-3	P43243	P43243	-0.546377	3.00502	+	36807000000	32.3114	32.1628	32.1509	32.7246	32.8275	32.7121
MSH2	DNA mismatch repair protein Msh2	P43246	P43246	-1.41184	2.04071	+	1628700000	27.7137	27.0209	27.352	28.9813	29.0096	28.3313
NAMPT	Nicotinamide phosphoribosyltransferase	P43490	P43490	2.47186	2.57582	+	13586000000	31.4756	31.8894	32.1305	29.2408	28.8772	29.962
PSMC4	26S protease regulatory subunit 6B	P43686	P43686	1.68369	2.51459	+	11721000000	31.2678	31.5979	31.6948	29.5418	29.6801	30.2876
MKI67	Antigen KI-67	P46013	P46013	-0.128853	0.481045		15254000000	31.3356	30.9556	31.1981	31.2671	31.3606	31.2482
RANGAP1	Ran GTPase-activating protein 1	P46060	P46060	-0.857567	1.76806	+	11322000000	30.4361	29.9879	30.4324	31.3878	31.1975	30.8438
NOP2	Probable 28S rRNA (cytosine(4447)-C(5))-methyltransferase	P46087	P46087	-0.989443	2.93405	+	5486700000	29.1608	29.2269	29.1754	30.4103	30.0305	30.0906
RPL27A	60S ribosomal protein L27a	P46776	P46776	0.398673	1.17883		84926000000	33.9695	33.7978	33.9156	33.426	33.2764	33.7844
RPL5	60S ribosomal protein L5	P46777	P46777	-1.37697	3.58611	+	147720000000	33.934	33.6866	33.7482	35.3181	35.0243	35.1573
RPL21	60S ribosomal protein L21	P46778	P46778	-0.249428	0.914897		127550000000	34.3461	34.2391	34.0846	34.5911	34.2692	34.5579
RPL28	60S ribosomal protein L28	P46779	P46779	-0.440873	1.53032		102300000000	33.9679	33.8147	33.7931	34.5073	34.0881	34.3028
RPS9	40S ribosomal protein S9	P46781	P46781	0.19849	1.70748		167820000000	34.7397	34.7508	34.7226	34.6123	34.4386	34.5667
RPS5	40S ribosomal protein S5;40S ribosomal protein S5, N-terminally processed	P46782	P46782	-0.1592	0.648238		73269000000	33.4346	33.2994	33.3543	33.6814	33.5574	33.3271
RPS10;RPS10-NUDT3	40S ribosomal protein S10	P46783;S4R435;Q9NQ39	P46783;S4R435	-0.109655	0.434507		105940000000	34.0894	33.9602	33.9995	34.0511	34.0008	34.3261
CAPZA2	F-actin-capping protein subunit alpha-2	P47755	P47755	0.535652	0.770315		2957000000	29.0792	28.1321	28.5289	27.7219	28.1473	28.2641
CAPZB	F-actin-capping protein subunit beta	P47756	P47756	-0.238084	0.967075		16796000000	30.4144	30.3932	30.6372	30.6875	30.8802	30.5914
QARS	Glutamine--tRNA ligase	P47897	P47897	-1.97296	1.76893	+	7794200000	30.0707	28.5583	28.6758	31.1563	31.2365	30.8309
RPL29	60S ribosomal protein L29	P47914	P47914	-0.0968488	0.305739		107190000000	34.2097	33.9761	33.9903	34.353	33.9973	34.1164
SOX2	Transcription factor SOX-2	P48431;O00570;O95416;P41225	P48431	-0.230951	0.436855		9610600000	30.6908	30.2241	30.2072	30.8329	30.6905	30.2917
ARCN1	Coatomer subunit delta	P48444	P48444	0.467426	1.14259		2656200000	29.1591	28.6729	28.6181	28.5124	28.3168	28.2187
PRRC2A	Protein PRRC2A	P48634	P48634	-2.65124	2.1681	+	2804900000	26.478	26.4338	27.9474	29.6917	29.3361	29.7851
CCT5	T-complex protein 1 subunit epsilon	P48643	P48643	0.205359	0.900359		37592000000	32.5724	32.374	32.5926	32.1509	32.3556	32.4165
CSNK1A1	Casein kinase I isoform alpha	P48729;Q8N752	P48729	0.160578	0.687866		865270000	27.1837	27.4183	27.282	27.25	26.9766	27.1756
RPL34	60S ribosomal protein L34	P49207	P49207	-0.133078	0.297658		35518000000	32.4108	32.4888	32.2426	32.8101	32.2351	32.4961
FASN	Fatty acid synthase;[Acyl-carrier-protein] S-acetyltransferase;[Acyl-carrier-protein] S-malonyltransferase;3-oxoacyl-[acyl-carrier-protein] synthase;3-oxoacyl-[acyl-carrier-protein] reductase;3-hydroxyacyl-[acyl-carrier-protein] dehydratase;Enoyl-[acyl-carrier-protein] reductase;Oleoyl-[acyl-carrier-protein] hydrolase	P49327	P49327	0.517899	1.98637	+	25310000000	31.7533	31.8756	32.0406	31.3601	31.5111	31.2446
CCT3	T-complex protein 1 subunit gamma	P49368	P49368	0.878511	3.07532	+	62735000000	33.5685	33.6606	33.3428	32.659	32.5979	32.6795
TUFM	Elongation factor Tu, mitochondrial	P49411	P49411	1.8516	4.12952	+	212650000000	35.7788	35.7305	35.7257	33.9097	33.6966	34.0737
PCYT1A	Choline-phosphate cytidylyltransferase A	P49585;Q9Y5K3	P49585	0.179481	0.428828		10527000000	30.9906	30.7169	30.9858	30.5492	30.5791	31.0266
RBM25	RNA-binding protein 25	P49756	P49756	0.407986	1.34618		14456000000	31.2301	31.3642	31.0299	30.6788	30.7162	31.0053
NUP153	Nuclear pore complex protein Nup153	P49790	P49790	-1.079	1.27041		2252400000	28.642	27.2975	28.2108	29.151	29.1861	29.0502
RANBP2	E3 SUMO-protein ligase RanBP2	P49792;O14715;Q99666;P0DJD0;P0DJD1	P49792	-0.516714	2.81681	+	10619000000	30.3378	30.3826	30.5471	30.9758	30.9391	30.9028
SERPINH1	Serpin H1	P50454	P50454	1.4628	4.97755	+	46822000000	33.2612	33.3103	33.3287	31.7441	31.8553	31.9124
CDK9	Cyclin-dependent kinase 9	P50750;Q00536;Q00534;O94921;Q07002;Q9NRP7;Q96Q40	P50750	0.775011	1.92363	+	7628500000	30.5298	30.4684	30.2993	29.8694	29.7665	29.3366
PPT1	Palmitoyl-protein thioesterase 1	P50897	P50897	1.12982	2.6812	+	14512000000	31.4818	31.6081	31.7256	30.3968	30.2767	30.7525
RPL14	60S ribosomal protein L14	P50914	P50914	-0.345928	1.14112		68140000000	33.3368	33.2934	32.9944	33.4677	33.4538	33.7409
CCT8	T-complex protein 1 subunit theta	P50990	P50990	0.0790507	0.336181		63344000000	33.465	33.328	33.2172	33.3683	33.1417	33.2632
CCT4	T-complex protein 1 subunit delta	P50991	P50991	0.780253	3.32047	+	81027000000	33.8878	34.0216	33.8807	33.1115	33.2658	33.0719
FXR1	Fragile X mental retardation syndrome-related protein 1	P51114	P51114	-1.12754	3.91697	+	20242000000	31.0034	30.9371	31.0717	32.1178	32.2513	32.0257
FXR2	Fragile X mental retardation syndrome-related protein 2	P51116	P51116	-0.681063	2.48213	+	2174000000	28.1384	28.0349	27.8931	28.7895	28.7809	28.5392
GALK1	Galactokinase	P51570	P51570	2.19931	2.69439	+	10917000000	31.1875	31.81	31.5038	28.8477	29.3476	29.7082
HCFC1	Host cell factor 1;HCF N-terminal chain 1;HCF N-terminal chain 2;HCF N-terminal chain 3;HCF N-terminal chain 4;HCF N-terminal chain 5;HCF N-terminal chain 6;HCF C-terminal chain 1;HCF C-terminal chain 2;HCF C-terminal chain 3;HCF C-terminal chain 4;HCF C-terminal chain 5;HCF C-terminal chain 6	P51610	P51610	-0.102	0.284406		2706500000	28.4617	28.2273	28.678	28.6811	28.5185	28.4734
GPC3	Glypican-3;Secreted glypican-3	P51654;REV__Q96HE7	P51654	0.690528	1.18246		6858000000	30.2113	30.6452	30.0935	29.2814	30.0278	29.5692
AFF1	AF4/FMR2 family member 1	P51825	P51825	0.808462	2.22889	+	9056600000	30.8855	31.1181	30.7633	29.8945	30.2156	30.2313
HNRNPA3	Heterogeneous nuclear ribonucleoprotein A3	P51991	P51991	-0.410439	0.991855		10378000000	30.4241	30.6583	30.2066	31.0085	30.9576	30.5543
HNRNPM	Heterogeneous nuclear ribonucleoprotein M	P52272	P52272	0.795485	2.49049	+	800710000000	37.2831	37.4532	37.4357	36.4243	36.55	36.8113
KPNA2	Importin subunit alpha-1	P52292	P52292	-0.904831	3.00301	+	37943000000	32.0738	32.0392	32.1064	33.0392	33.1178	32.7768
KPNA1	Importin subunit alpha-5;Importin subunit alpha-5, N-terminally processed	P52294	P52294	-2.22546	3.54665	+	6325400000	28.6301	28.7774	28.6086	30.5421	31.037	31.1134
POLR2H	DNA-directed RNA polymerases I, II, and III subunit RPABC3	P52434	P52434	0.136773	0.175039		3800600000	28.894	29.191	29.1765	29.2404	29.2203	28.3905
HNRNPF	Heterogeneous nuclear ribonucleoprotein F;Heterogeneous nuclear ribonucleoprotein F, N-terminally processed	P52597	P52597	-0.622967	1.61521		40317000000	32.3668	31.9076	32.0691	32.5776	32.9591	32.6758
HK2	Hexokinase-2	P52789;P52790	P52789	2.44268	2.19233	+	2143200000	29.0557	29.222	29.325	26.4411	26.1667	27.667
CAPZA1	F-actin-capping protein subunit alpha-1	P52907	P52907	-0.095747	0.533165		19052000000	30.9	30.8893	31.0867	31.1103	30.9622	31.0907
PLK1	Serine/threonine-protein kinase PLK1	P53350	P53350	-0.281051	1.87518		7193900000	30.0008	29.8302	29.9822	30.2065	30.1589	30.2909
COPB1	Coatomer subunit beta	P53618	P53618	0.416335	1.87526		1949400000	28.3743	28.6798	28.4085	28.105	28.0659	28.0426
COPA	Coatomer subunit alpha;Xenin;Proxenin	P53621	P53621	-1.70723	1.82898	+	2484700000	28.103	27.8922	26.8478	29.2242	29.6166	29.1239
AP3M2	AP-3 complex subunit mu-2	P53677	P53677	1.93863	2.28158	+	4576100000	30.2175	30.6677	29.6964	27.94	28.172	28.6538
SUB1	Activated RNA polymerase II transcriptional coactivator p15	P53999	P53999	0.126851	0.12578		10336000000	31.4051	30.7682	30.4171	30.711	31.1467	30.352
CSE1L	Exportin-2	P55060	P55060	1.07853	3.41609	+	12329000000	30.8806	30.7633	31.0617	29.8708	29.8657	29.7336
HADHB	Trifunctional enzyme subunit beta, mitochondrial;3-ketoacyl-CoA thiolase	P55084	P55084	0.122757	0.519789		13334000000	30.8201	30.7196	31.0554	30.7223	30.7999	30.7046
ELL	RNA polymerase II elongation factor ELL	P55199	P55199	3.38617	3.28588	+	9966500000	31.5868	31.7052	31.3061	27.5276	28.4767	28.4353
NAP1L1	Nucleosome assembly protein 1-like 1	P55209	P55209	0.241299	1.5213		47415000000	33.0873	32.8448	32.9938	32.7022	32.7696	32.7302
ADAR	Double-stranded RNA-specific adenosine deaminase	P55265	P55265	0.119148	0.278026		5519100000	29.8217	29.9399	29.946	30.0839	29.5051	29.7612
EIF3B	Eukaryotic translation initiation factor 3 subunit B	P55884	P55884	-1.96489	3.23787	+	176430000000	34.0808	33.4073	33.6387	35.6885	35.6837	35.6492
MARS	Methionine--tRNA ligase, cytoplasmic	P56192	P56192	-0.479409	2.27492	+	14893000000	30.8563	30.9477	30.9104	31.4542	31.4794	31.2189
EPPK1	Epiplakin	P58107	P58107	-0.101201	0.163242		1696000000	28.2053	27.8587	28.4371	28.4178	28.4417	27.9453
AP3S2;C15orf38-AP3S2	AP-3 complex subunit sigma-2	P59780;A0A0A6YYH1	P59780;A0A0A6YYH1	1.37044	2.54142	+	4652600000	29.94	30.197	30.2685	28.4969	28.6765	29.1208
EIF3E	Eukaryotic translation initiation factor 3 subunit E	P60228	P60228	-1.8812	3.05029	+	147350000000	33.9014	33.3205	33.3193	35.2599	35.3707	35.5543
MYL6	Myosin light polypeptide 6	P60660	P60660	-0.0194524	0.044827		82488000000	32.6768	32.7478	32.7085	32.4811	32.721	32.9894
ACTB;ACTG1	Actin, cytoplasmic 1;Actin, cytoplasmic 1, N-terminally processed;Actin, cytoplasmic 2;Actin, cytoplasmic 2, N-terminally processed	P60709;P63261;Q6S8J3;A5A3E0;P0CG38;P0CG39;Q9BYX7	P60709;P63261	0.184137	1.02116		583360000000	35.8578	36.0328	35.8422	35.6274	35.7228	35.8302
EIF4A1	Eukaryotic initiation factor 4A-I	P60842	P60842	-1.72902	3.84901	+	32947000000	31.1736	31.0164	31.2678	33.0459	32.8884	32.7106
RPS20	40S ribosomal protein S20	P60866	P60866	0.679751	2.28087	+	73059000000	33.9594	34.1532	33.7395	33.3292	33.2419	33.2418
SRP54	Signal recognition particle 54 kDa protein	P61011	P61011	0.251148	0.481497		7295700000	30.1933	30.653	30.2061	30.3187	29.7674	30.2128
ACTR1A	Alpha-centractin	P61163	P61163	-0.648942	1.17774		1463700000	27.3263	27.7657	27.7094	28.6611	28.1742	27.913
ARF3;ARF1	ADP-ribosylation factor 3;ADP-ribosylation factor 1	P61204;P84077;F5H423;H0YGG7	P61204;P84077;F5H423	0.356815	0.581462		3595300000	29.6725	29.0204	29.1771	29.2942	28.6481	28.8573
RAP1B;RAP1A	Ras-related protein Rap-1b;Ras-related protein Rap-1A;Ras-related protein Rap-1b-like protein	P61224;P62834;A6NIZ1;A0A0J9YXB3	P61224;P62834;A6NIZ1;A0A0J9YXB3	-0.0656338	0.126008		2760600000	28.7173	28.3858	28.5238	28.3306	28.5924	28.9008
RPS3A	40S ribosomal protein S3a	P61247	P61247	0.111746	0.909129		201390000000	34.9713	35.0377	34.8468	34.8586	34.8459	34.816
RPL26	60S ribosomal protein L26	P61254;J3QQQ9	P61254;J3QQQ9	0.0584946	0.240043		168090000000	35.0153	34.8963	34.7591	34.8165	34.7342	34.9445
PSME3	Proteasome activator complex subunit 3	P61289	P61289	0.152255	0.397435		3809400000	29.0076	29.1021	29.1736	28.715	29.2376	28.8739
RPL15	60S ribosomal protein L15	P61313	P61313	-0.125407	0.366969		102230000000	33.9064	34.0071	33.6645	33.9099	33.8609	34.1834
RPL27	60S ribosomal protein L27	P61353	P61353	-0.162207	0.462293		66082000000	32.9805	33.2899	33.0065	33.4092	33.0304	33.3239
RPL37A	60S ribosomal protein L37a	P61513;A6NKH3	P61513	0.712308	1.98161	+	9435700000	30.9361	31.0671	30.6147	30.1747	30.0144	30.2918
RPL37	60S ribosomal protein L37	P61927	P61927	0.554946	0.867647		595270000	27.213	26.9737	26.3167	26.0635	26.5111	26.264
DCAF7	DDB1- and CUL4-associated factor 7	P61962	P61962	-0.319733	0.618142		2033400000	27.7922	28.2651	28.52	28.5805	28.3292	28.6269
HNRNPK	Heterogeneous nuclear ribonucleoprotein K	P61978	P61978	-1.06512	2.45212	+	29435000000	31.6158	31.4848	31.6949	32.7545	32.8871	32.3493
YWHAG	14-3-3 protein gamma;14-3-3 protein gamma, N-terminally processed	P61981	P61981	0.428193	1.03675		10424000000	30.8926	30.7964	30.4969	30.4254	30.4799	29.9959
RPS7	40S ribosomal protein S7	P62081	P62081	-0.396619	1.74982		184980000000	34.8372	34.5804	34.6986	35.1993	34.9658	35.141
PPP1CB	Serine/threonine-protein phosphatase PP1-beta catalytic subunit	P62140	P62140	-0.0961119	0.204686		16803000000	30.7758	30.9026	31.0788	30.8303	30.8843	31.331
CALM1	Calmodulin	P62158;P27482;P02585	P62158	0.421399	0.775119		34749000000	31.9283	31.7477	31.8118	31.0728	31.8848	31.266
PSMC1	26S protease regulatory subunit 4	P62191	P62191	3.131	1.89638	+	8063900000	31.0175	31.3438	31.1626	26.5993	28.8197	28.7119
PSMC5	26S protease regulatory subunit 8	P62195	P62195	1.2814	4.14445	+	6771300000	30.6824	30.4478	30.4914	29.2229	29.2511	29.3033
RPS8	40S ribosomal protein S8	P62241	P62241	-0.270036	0.878326		149410000000	34.4487	34.5755	34.1397	34.721	34.7173	34.5356
RPS15A	40S ribosomal protein S15a	P62244	P62244	-0.290779	1.72255		48508000000	32.563	32.7011	32.4636	32.8551	32.9285	32.8164
RPS16	40S ribosomal protein S16	P62249	P62249	0.912069	2.62108	+	242880000000	35.6802	35.7586	35.5034	34.6323	34.6186	34.9552
YWHAE	14-3-3 protein epsilon	P62258	P62258	-0.490693	1.16288		29744000000	32.1589	31.6974	32.177	32.7324	32.4524	32.3205
RPS14	40S ribosomal protein S14	P62263	P62263	0.302814	1.88187		161890000000	34.9284	34.9377	34.7626	34.6011	34.4894	34.6298
RPS23	40S ribosomal protein S23	P62266	P62266	0.327217	0.677921		77463000000	33.837	34.0748	33.4672	33.6355	33.2109	33.551
RPS18	40S ribosomal protein S18	P62269	P62269	0.816772	2.94122	+	288420000000	36.1067	36.0292	35.7948	35.1152	35.2158	35.1493
RPS29	40S ribosomal protein S29	P62273	P62273	0.227306	0.662488		59590000000	33.4609	33.441	33.2829	33.2188	32.895	33.3891
RPS13	40S ribosomal protein S13	P62277	P62277	-0.0316251	0.118498		118650000000	33.9823	34.0823	34.0268	33.9665	33.9722	34.2476
RPS11	40S ribosomal protein S11	P62280	P62280	-0.0503235	0.134893		204600000000	35.1249	35.0232	34.809	35.2332	34.8977	34.9771
SNRPD2	Small nuclear ribonucleoprotein Sm D2	P62316	P62316	-1.61433	3.02554	+	11582000000	30.0025	30.0278	29.7198	31.6826	31.219	31.6915
PSMC6	26S protease regulatory subunit 10B	P62333	P62333	1.87354	1.8245	+	4608200000	29.7557	29.7901	30.6848	27.661	28.8372	28.1118
RPL7A	60S ribosomal protein L7a	P62424	P62424	-0.274825	1.03791		192620000000	34.7935	34.6865	34.4763	34.9646	34.7692	35.047
RPS4X;RPS4Y1	40S ribosomal protein S4, X isoform;40S ribosomal protein S4, Y isoform 1	P62701;P22090;Q8TD47	P62701;P22090	0.478575	2.75482	+	285560000000	35.6905	35.7375	35.5879	35.1999	35.1089	35.2713
PPP2CA;PPP2CB	Serine/threonine-protein phosphatase 2A catalytic subunit alpha isoform;Serine/threonine-protein phosphatase 2A catalytic subunit beta isoform	P67775;P62714	P67775;P62714	-0.220764	0.396002		1884900000	28.2069	27.7046	27.8363	27.8254	28.4535	28.1313
RPL23A	60S ribosomal protein L23a	P62750	P62750	-0.212601	0.751854		122960000000	34.1543	34.3106	33.9564	34.4567	34.4064	34.196
RPS6	40S ribosomal protein S6	P62753	P62753	-0.0341721	0.267958		194990000000	34.8654	35.0087	34.9037	34.9883	34.9047	34.9875
HIST1H4A	Histone H4	P62805	P62805	-0.338371	0.775047		26344000000	31.7211	31.6597	31.2498	31.9083	32.1037	31.6337
RAN	GTP-binding nuclear protein Ran	P62826	P62826	-1.28264	1.86538	+	7992200000	29.1879	29.2495	30.1162	30.8953	30.6998	30.8065
RPL23	60S ribosomal protein L23	P62829	P62829	1.23558	2.98647	+	85190000000	34.4346	34.4036	33.9932	32.9983	33.0372	33.0892
RPS15	40S ribosomal protein S15	P62841	P62841	0.460504	1.80493		47783000000	33.0493	32.9097	33.2413	32.4834	32.6734	32.662
RPS24	40S ribosomal protein S24	P62847	P62847	-0.165995	0.535767		92079000000	33.725	33.6719	33.7043	33.9037	33.6148	34.0806
RPS25	40S ribosomal protein S25	P62851	P62851	0.500409	2.04767	+	119380000000	34.3997	34.5018	34.2021	33.9599	33.7609	33.8816
RPS26;RPS26P11	40S ribosomal protein S26;Putative 40S ribosomal protein S26-like 1	P62854;Q5JNZ5	P62854;Q5JNZ5	-0.0732218	0.293778		34829000000	32.2989	32.301	32.472	32.5963	32.357	32.3382
RPS28	40S ribosomal protein S28	P62857	P62857	-0.558611	2.04025	+	35884000000	31.9535	31.9875	32.0736	32.4573	32.4446	32.7886
GNB1	Guanine nucleotide-binding protein G(I)/G(S)/G(T) subunit beta-1	P62873	P62873	0.612834	1.1222		10050000000	30.4325	30.1856	30.6444	29.3714	30.0728	29.9799
RPL30	60S ribosomal protein L30	P62888	P62888	-0.233778	1.65013		11308000000	30.4485	30.3738	30.4982	30.6437	30.6001	30.778
RPL39;RPL39P5	60S ribosomal protein L39;Putative 60S ribosomal protein L39-like 5	P62891;Q59GN2	P62891;Q59GN2	0.733643	0.96015		6830800000	30.6025	30.6549	29.6343	29.423	29.4367	29.831
RPL31	60S ribosomal protein L31	P62899	P62899	-0.15848	0.876762		119430000000	34.1925	34.2198	34.0181	34.4132	34.2467	34.2459
RPL10A	60S ribosomal protein L10a	P62906	P62906	-0.479434	1.31904		85312000000	33.2123	33.3465	33.4862	33.5264	33.981	33.976
RPL32	60S ribosomal protein L32	P62910	P62910	0.0307388	0.10711		79234000000	33.7154	33.622	33.3817	33.5034	33.5996	33.5239
RPL11	60S ribosomal protein L11	P62913	P62913	-0.567822	1.93387	+	118380000000	33.9802	34.1319	33.838	34.6642	34.3581	34.6313
RPL8	60S ribosomal protein L8	P62917	P62917	0.0414111	0.140335		208290000000	35.0487	35.1287	34.8845	35.0384	34.8167	35.0826
PPIA	Peptidyl-prolyl cis-trans isomerase A;Peptidyl-prolyl cis-trans isomerase A, N-terminally processed	P62937	P62937	-0.193093	0.0856935		5506200000	27.7622	29.4353	30.0005	28.551	30.0427	29.1836
RPS27A;UBC;UBB;UBA52	Ubiquitin-40S ribosomal protein S27a;Ubiquitin;40S ribosomal protein S27a;Polyubiquitin-C;Ubiquitin;Polyubiquitin-B;Ubiquitin;Ubiquitin-60S ribosomal protein L40;Ubiquitin;60S ribosomal protein L40	P62979;P0CG48;P0CG47;P62987	P62979;P0CG48;P0CG47;P62987	0.00699234	0.00668788		23829000000	32.0942	32.1803	31.5577	32.2381	32.2006	31.3724
TRA2B	Transformer-2 protein homolog beta	P62995	P62995	-0.254147	0.545921		8717700000	30.4296	30.6206	30.3497	30.9273	30.8927	30.3423
YWHAZ	14-3-3 protein zeta/delta	P63104	P63104	-1.15947	2.83295	+	27093000000	31.3356	31.4179	31.2932	32.666	32.639	32.22
RPL38	60S ribosomal protein L38	P63173	P63173	0.359669	1.98685		43586000000	32.8575	32.8749	32.8221	32.632	32.3655	32.4779
SKP1	S-phase kinase-associated protein 1	P63208;E5RI56	P63208	2.6031	2.56775	+	3509700000	30.148	29.8142	29.6087	27.3463	27.8272	26.5881
RPS21	40S ribosomal protein S21	P63220	P63220	-1.87721	3.61686	+	8988700000	29.1864	29.0735	29.4486	31.055	30.9725	31.3127
GNB2L1	Guanine nucleotide-binding protein subunit beta-2-like 1;Guanine nucleotide-binding protein subunit beta-2-like 1, N-terminally processed	P63244	P63244	0.499596	1.36673		7424200000	30.1157	30.1804	30.3371	29.397	29.886	29.8515
YBX1	Nuclease-sensitive element-binding protein 1	P67809;Q9Y2T7	P67809	-0.221642	0.915999		60223000000	32.9039	33.079	33.2901	33.3474	33.2938	33.2967
CSNK2B	Casein kinase II subunit beta	P67870	P67870	-0.594844	1.24609		11116000000	30.5162	30.3607	30.7042	30.916	31.5236	30.9259
TPM4	Tropomyosin alpha-4 chain	P67936	P67936	0.857349	3.00534	+	114650000000	33.5525	33.6856	33.555	32.5799	32.7539	32.8873
ACTC1;ACTA2;ACTG2;ACTA1	Actin, alpha cardiac muscle 1;Actin, aortic smooth muscle;Actin, gamma-enteric smooth muscle;Actin, alpha skeletal muscle	P68032;P62736;P63267;P68133	P68032;P62736;P63267;P68133	0.522466	1.47784		78462000000	33.3887	33.6584	33.8482	33.2077	33.2015	32.9187
EEF1A1;EEF1A1P5	Elongation factor 1-alpha 1;Putative elongation factor 1-alpha-like 3	P68104;Q5VTE0	P68104;Q5VTE0	0.896365	3.72851	+	295950000000	35.463	35.2862	35.2738	34.4961	34.3961	34.4418
TUBA1B;TUBA1A;TUBA3C	Tubulin alpha-1B chain;Tubulin alpha-1A chain;Tubulin alpha-3C/D chain	P68363;Q71U36;Q13748;Q9NY65;Q6PEY2;Q9H853	P68363;Q71U36;Q13748	0.97348	3.24726	+	296860000000	35.8122	36.0279	36.1139	34.948	35.0799	35.0056
TUBA4A	Tubulin alpha-4A chain	P68366	P68366	2.14567	2.99964	+	7280700000	30.6631	30.4209	31.1609	28.4157	28.5626	28.8297
TUBB4B	Tubulin beta-4B chain	P68371;Q3ZCM7	P68371	0.883287	3.16391	+	372800000000	36.2052	36.3131	36.4356	35.3349	35.4126	35.5566
CSNK2A1;CSNK2A3	Casein kinase II subunit alpha;Casein kinase II subunit alpha 3	P68400;Q8NEV1	P68400;Q8NEV1	-0.172021	0.339288		14575000000	31.3218	31.0471	31.3033	31.2565	31.16	31.7718
HIST1H3A;H3F3A;HIST2H3A;HIST3H3;H3F3C	Histone H3.1;Histone H3.3;Histone H3.2;Histone H3.1t;Histone H3.3C	P68431;P84243;Q71DI3;Q16695;Q6NXT2	P68431;P84243;Q71DI3;Q16695;Q6NXT2	-0.369246	1.00807		22591000000	31.6778	31.4547	31.6406	31.8093	31.7966	32.275
NOP14	Nucleolar protein 14	P78316	P78316	-1.45711	2.39713	+	3273900000	28.6223	28.4941	27.8638	29.6422	29.8662	29.8433
IGBP1	Immunoglobulin-binding protein 1	P78318	P78318	-0.182813	0.58391		4140000000	29.2716	29.4013	29.5117	29.493	29.4233	29.8167
EIF4G2	Eukaryotic translation initiation factor 4 gamma 2	P78344	P78344	-1.7754	2.56829	+	11012000000	30.0927	29.5184	29.2801	31.5757	31.1804	31.4613
GTF2I	General transcription factor II-I	P78347;Q6EKJ0;Q86UP8	P78347	0.395276	0.723658		22018000000	30.7363	30.7734	31.0328	30.0235	30.8198	30.5132
CCT2	T-complex protein 1 subunit beta	P78371	P78371	0.0116787	0.0268204		11025000000	30.9639	30.7518	30.4725	30.7638	30.7354	30.6539
PRKDC	DNA-dependent protein kinase catalytic subunit	P78527	P78527	-0.705904	2.37099	+	30104000000	31.1725	31.4315	31.5243	32.0514	31.9987	32.196
RPL24	60S ribosomal protein L24	P83731	P83731	-0.0133909	0.0336158		57604000000	33.4092	33.3776	33.0815	33.27	33.1749	33.4636
ERH	Enhancer of rudimentary homolog	P84090	P84090	1.77169	1.66299	+	13011000000	32.0463	31.6528	31.2393	30.2023	30.3906	29.0304
RPL19	60S ribosomal protein L19	P84098	P84098	0.0729154	0.122384		186780000000	35.1343	35.1546	34.6445	34.9524	34.6424	35.1198
SRSF3	Serine/arginine-rich splicing factor 3	P84103	P84103	0.750099	1.19699		25823000000	32.3837	32.5391	32.2388	31.9851	31.8465	31.0799
RBM10	RNA-binding protein 10	P98175	P98175	-1.43395	2.29312	+	17090000000	31.2069	30.7027	30.3573	32.1523	32.0847	32.3318
RBM3	RNA-binding protein 3	P98179	P98179	-1.73682	1.97098	+	26021000000	31.1327	31.0537	30.9933	33.2651	32.0388	33.0862
HNRNPU	Heterogeneous nuclear ribonucleoprotein U	Q00839	Q00839	-0.884346	3.72606	+	217530000000	34.7261	34.5665	34.649	35.4503	35.6176	35.5267
SPTBN1	Spectrin beta chain, non-erythrocytic 1	Q01082;P11277	Q01082	-0.463002	1.21889		25711000000	29.8701	30.0102	30.3065	30.2873	30.7028	30.5859
SRSF2	Serine/arginine-rich splicing factor 2	Q01130	Q01130	-1.7295	2.2787	+	12417000000	30.4141	30.227	29.4083	31.8526	31.6949	31.6903
EXOSC10	Exosome component 10	Q01780	Q01780	-2.36826	1.94989	+	2762300000	27.7253	26.3999	27.8412	29.7121	30.1346	29.2245
PFKP	ATP-dependent 6-phosphofructokinase, platelet type	Q01813	Q01813	3.2934	2.5135	+	15522000000	31.8706	32.3524	31.9388	29.0527	27.8001	29.4287
RPL18A	60S ribosomal protein L18a	Q02543	Q02543	0.0267576	0.0398652		101250000000	34.1095	34.1954	33.4876	33.9603	33.8082	33.9438
RPL6	60S ribosomal protein L6	Q02878	Q02878	-0.389866	1.64275		167810000000	34.4556	34.5372	34.2206	34.7812	34.7112	34.8906
MLLT1	Protein ENL	Q03111	Q03111	1.93697	2.7731	+	13324000000	31.8241	31.8175	31.7028	29.7585	30.3229	29.452
EIF4G1	Eukaryotic translation initiation factor 4 gamma 1	Q04637;O43432	Q04637	-3.70941	3.77193	+	30096000000	30.0565	29.5284	29.3871	33.6885	33.3503	33.0613
YWHAH	14-3-3 protein eta	Q04917	Q04917	-0.771217	2.61319	+	5046400000	29.2266	29.3268	29.3938	30.2904	29.9655	30.0048
SRSF11	Serine/arginine-rich splicing factor 11	Q05519	Q05519	-0.0150337	0.0438367		3831100000	29.2456	29.3659	29.0143	29.1379	29.3268	29.2063
PRDX1	Peroxiredoxin-1	Q06830	Q06830	-0.432119	0.295653		9686000000	28.4434	29.8959	30.3898	29.8518	30.1926	29.981
RPL18	60S ribosomal protein L18	Q07020	Q07020	-0.18858	0.409587		116680000000	34.2022	34.2874	33.8242	34.4471	34.0261	34.4064
SRSF1	Serine/arginine-rich splicing factor 1	Q07955	Q07955	-0.646343	1.63931	+	20584000000	31.574	31.4075	31.5996	32.3101	32.3739	31.8361
DHX9	ATP-dependent RNA helicase A	Q08211	Q08211	-0.405523	3.73734	+	46356000000	32.6724	32.6679	32.6136	33.0876	33.0099	33.0729
SSRP1	FACT complex subunit SSRP1	Q08945	Q08945	-0.217412	0.338535		8899000000	30.7844	30.1808	30.4771	30.5175	30.4792	31.0979
RBBP4	Histone-binding protein RBBP4	Q09028	Q09028	-1.57462	3.40949	+	8053000000	29.3588	29.3092	29.744	31.0923	30.9645	31.0791
NCBP1	Nuclear cap-binding protein subunit 1	Q09161	Q09161	-0.220997	0.270239		6084600000	29.7502	29.8778	30.0788	29.7325	29.8947	30.7425
AHNAK	Neuroblast differentiation-associated protein AHNAK	Q09666	Q09666	-2.24577	2.54995	+	7778100000	28.52	29.1269	28.7265	30.7615	31.6232	30.7261
TFCP2	Alpha-globin transcription factor CP2	Q12800;Q9NZI6	Q12800	-1.31499	2.93968	+	1854500000	27.675	27.5822	27.4519	28.6166	28.9251	29.1124
ILF2	Interleukin enhancer-binding factor 2	Q12905	Q12905	-0.532621	1.51249		19224000000	31.1564	31.1778	31.2053	31.7897	31.9466	31.4011
ILF3	Interleukin enhancer-binding factor 3	Q12906	Q12906	-0.478147	1.8148		45042000000	32.4986	32.4934	32.4485	33.1502	32.9771	32.7475
MYO1E	Unconventional myosin-Ie	Q12965;O00160	Q12965	-0.129377	0.200146		34066000000	30.5729	30.9123	31.1011	30.6362	31.3093	31.0289
MLLT11	Protein AF1q	Q13015	Q13015	0.523165	0.990467		12544000000	30.8612	30.9415	31.5781	30.4417	30.5846	30.785
TARDBP	TAR DNA-binding protein 43	Q13148	Q13148	-0.429667	1.77503		19985000000	31.5675	31.4734	31.5111	32.0539	32.0505	31.7366
HNRNPA0	Heterogeneous nuclear ribonucleoprotein A0	Q13151	Q13151	-0.363405	1.80897		16712000000	31.2265	31.1689	31.3181	31.4769	31.5802	31.7467
AIMP2	Aminoacyl tRNA synthase complex-interacting multifunctional protein 2	Q13155	Q13155	-0.483979	0.600457		1403600000	27.4734	27.8655	26.9871	28.2512	28.1063	27.4204
PSMD2	26S proteasome non-ATPase regulatory subunit 2	Q13200	Q13200	2.09506	3.7821	+	29271000000	32.634	32.9096	33.0882	30.646	30.7868	30.9138
DNAJC3	DnaJ homolog subfamily C member 3	Q13217	Q13217	0.447496	1.86849		2976700000	29.1913	29.1637	29.2272	28.9173	28.7658	28.5566
SRSF9	Serine/arginine-rich splicing factor 9	Q13242	Q13242	0.146542	0.140985		2298100000	28.7783	28.4832	28.7998	28.8076	29.0068	27.8072
SRSF5	Serine/arginine-rich splicing factor 5	Q13243	Q13243	-0.90925	2.06076	+	6179800000	29.8825	29.508	29.5625	30.8345	30.5263	30.32
SRSF6	Serine/arginine-rich splicing factor 6	Q13247	Q13247	-0.512709	1.14976		39116000000	32.7911	32.5306	32.1358	33.1648	32.867	32.9639
MAD2L1	Mitotic spindle assembly checkpoint protein MAD2A	Q13257	Q13257	1.49029	2.71525	+	22881000000	32.1472	32.2757	32.5019	30.7045	30.5831	31.1663
TRIM28	Transcription intermediary factor 1-beta	Q13263	Q13263	-0.844934	3.93187	+	18479000000	31.0696	30.988	30.96	31.9365	31.8371	31.7788
G3BP1	Ras GTPase-activating protein-binding protein 1	Q13283	Q13283	-1.37302	3.071	+	54865000000	32.233	32.3141	32.4968	33.5685	33.6118	33.9826
PABPC4	Polyadenylate-binding protein 4	Q13310	Q13310	-0.532585	1.02064		9242900000	30.3857	30.4428	29.9452	30.6853	31.1554	30.5307
EIF3I	Eukaryotic translation initiation factor 3 subunit I	Q13347	Q13347	-1.95835	3.11881	+	127170000000	33.634	33.0966	32.9649	35.1746	35.1043	35.2915
DYNC1I2	Cytoplasmic dynein 1 intermediate chain 2	Q13409;O14576	Q13409	0.817193	1.95214	+	6347500000	30.466	30.1902	30.2384	29.7249	29.1735	29.5446
PPIG	Peptidyl-prolyl cis-trans isomerase G	Q13427	Q13427	1.57384	3.00504	+	16546000000	32.0367	32.2439	31.7836	30.4	30.683	30.2597
TCOF1	Treacle protein	Q13428	Q13428	1.06312	2.78727	+	427120000000	36.6156	36.6922	36.438	35.495	35.3264	35.735
SF3B2	Splicing factor 3B subunit 2	Q13435	Q13435	-1.26033	3.84384	+	29331000000	31.6008	31.5194	31.3172	32.7799	32.7528	32.6857
SQSTM1	Sequestosome-1	Q13501	Q13501	-0.0870272	0.210273		14287000000	31.0863	31.0656	31.3408	30.986	31.4138	31.3539
TUBB3	Tubulin beta-3 chain	Q13509;A0A0B4J269	Q13509;A0A0B4J269	2.02769	2.42288	+	82120000000	34.3141	34.4404	34.3542	31.9992	32.018	33.0085
SNW1	SNW domain-containing protein 1	Q13573	Q13573	0.558903	1.05448		3767300000	29.5981	29.5088	29.6206	28.5434	29.1336	29.3738
PWP1	Periodic tryptophan protein 1 homolog	Q13610	Q13610	-2.0769	3.63763	+	4824000000	28.636	28.3013	28.1396	30.4736	30.5463	30.2877
SPTAN1	Spectrin alpha chain, non-erythrocytic 1	Q13813	Q13813	-0.604212	0.831569		15707000000	29.6225	28.5616	28.9891	29.5	29.9325	29.5533
TUBB2A	Tubulin beta-2A chain	Q13885	Q13885	0.919217	3.01792	+	12808000000	31.5885	31.3673	31.5252	30.5171	30.4689	30.7374
BYSL	Bystin	Q13895	Q13895	-0.541597	2.01137	+	9748800000	30.6857	30.3043	30.4658	31.0313	30.9596	31.0897
CKAP5	Cytoskeleton-associated protein 5	Q14008	Q14008	-0.449359	2.81977	+	20313000000	31.1421	31.2101	31.3134	31.6268	31.7286	31.6582
CIRBP	Cold-inducible RNA-binding protein	Q14011	Q14011	-1.43706	1.64557	+	9957800000	29.1927	30.2639	30.4394	31.5321	31.2473	31.4278
HNRNPD	Heterogeneous nuclear ribonucleoprotein D0	Q14103	Q14103	-0.587165	1.37232		11665000000	30.5922	30.5891	30.5138	31.2294	31.4502	30.777
BOP1	Ribosome biogenesis protein BOP1	Q14137	Q14137	-0.441324	1.23299		2091000000	28.5874	28.0347	28.3668	28.7335	28.8693	28.7102
EIF3A	Eukaryotic translation initiation factor 3 subunit A	Q14152;Q96T17	Q14152	-1.89604	2.60749	+	300220000000	35.0526	34.379	34.1956	36.5324	36.5474	36.2356
UBAP2L	Ubiquitin-associated protein 2-like	Q14157	Q14157	-0.309111	1.33838		28941000000	31.966	31.8996	31.7756	32.1869	32.3511	32.0306
SCRIB	Protein scribble homolog	Q14160	Q14160	-1.17793	2.7862	+	997830000	25.9004	26.2128	25.7286	27.062	27.0596	27.254
DYNC1H1	Cytoplasmic dynein 1 heavy chain 1	Q14204	Q14204	0.957256	3.73668	+	86486000000	33.8169	34.0342	34.0193	32.977	32.9917	33.0299
MAP7	Ensconsin	Q14244	Q14244	-0.107496	0.0861661		1872500000	27.9622	28.3641	28.5352	27.8267	28.1695	29.1877
RCN2	Reticulocalbin-2	Q14257	Q14257	0.140773	0.40062		43715000000	32.7553	32.7495	33.001	32.7125	32.8988	32.4721
CAPRIN1	Caprin-1	Q14444	Q14444	-1.61387	4.50198	+	50671000000	32.1715	31.9837	32.0852	33.7251	33.7705	33.5864
RBM39	RNA-binding protein 39	Q14498	Q14498	-0.11154	1.85577		7581700000	30.1439	30.1759	30.1363	30.2247	30.2594	30.3067
PUM1	Pumilio homolog 1	Q14671	Q14671	-0.933416	0.769556		1678600000	27.7676	26.4719	27.4309	28.0395	27.5274	28.9037
KANK1	KN motif and ankyrin repeat domain-containing protein 1	Q14678	Q14678	1.16118	1.06991		1058300000	28.6233	27.3238	27.4702	26.4075	27.2446	26.2817
RRP1B	Ribosomal RNA processing protein 1 homolog B	Q14684	Q14684	-0.631961	1.50965		6424500000	30.0231	29.6318	29.3916	30.4305	30.2805	30.2313
GANAB	Neutral alpha-glucosidase AB	Q14697	Q14697	-0.661867	1.87481	+	20585000000	31.4327	31.3892	31.5016	32.2635	31.7973	32.2482
CHD4	Chromodomain-helicase-DNA-binding protein 4	Q14839	Q14839	-0.489981	0.889914		1847000000	27.8433	28.2694	27.7466	28.7104	28.5675	28.0513
KPNB1	Importin subunit beta-1	Q14974	Q14974	-1.45293	4.6349	+	44177000000	32.0718	31.8889	31.8865	33.426	33.3616	33.4183
NOLC1	Nucleolar and coiled-body phosphoprotein 1	Q14978	Q14978	1.27493	3.22834	+	332070000000	36.2999	36.4906	36.095	35.0927	35.0676	34.9004
ACAP1	Arf-GAP with coiled-coil, ANK repeat and PH domain-containing protein 1	Q15027	Q15027	0.385619	0.379409		10667000000	30.3116	30.3139	29.7474	29.5904	29.1619	30.4637
EFTUD2	116 kDa U5 small nuclear ribonucleoprotein component	Q15029	Q15029	-0.645219	2.12793	+	14515000000	30.8791	30.6163	31.0563	31.4751	31.5277	31.4845
KARS	Lysine--tRNA ligase	Q15046	Q15046	-1.39718	3.83034	+	21313000000	31.0772	30.8452	30.992	32.4521	32.4297	32.2242
WDR43	WD repeat-containing protein 43	Q15061	Q15061	0.599255	1.04011		6885300000	30.5439	30.4562	30.4856	30.1229	29.3593	30.2057
PLEC	Plectin	Q15149	Q15149	-1.72403	4.25287	+	7004400000	28.8009	28.8098	29.0238	30.4788	30.6757	30.6521
PCM1	Pericentriolar material 1 protein	Q15154	Q15154	-1.21813	1.36758	+	11688000000	28.1065	28.8209	28.7706	29.8576	30.3442	29.1506
NONO	Non-POU domain-containing octamer-binding protein	Q15233	Q15233	-1.07187	2.56627	+	57705000000	32.4988	32.6143	32.2315	33.6607	33.6095	33.2901
RNPS1	RNA-binding protein with serine-rich domain 1	Q15287	Q15287	0.663767	0.829176		44142000000	32.7365	33.8424	32.7351	32.4	32.4004	32.5222
RBBP5	Retinoblastoma-binding protein 5	Q15291	Q15291	0.666371	0.855184		4420000000	29.6266	29.8853	29.9732	28.482	29.6209	29.3832
PCBP1	Poly(rC)-binding protein 1	Q15365;P57723	Q15365	0.77321	2.9141	+	32921000000	32.4044	32.3229	32.5115	31.6643	31.4954	31.7594
PCBP2	Poly(rC)-binding protein 2	Q15366;P57721	Q15366	0.648624	1.35613		8436400000	30.3687	30.4842	30.7113	29.8569	30.2262	29.5353
TCEB1	Transcription elongation factor B polypeptide 1	Q15369	Q15369	-0.652861	2.05797	+	10708000000	30.4744	30.2194	30.2925	30.9584	31.1888	30.7978
TCEB2	Transcription elongation factor B polypeptide 2	Q15370	Q15370	-0.981183	3.94689	+	4300800000	28.6192	28.5008	28.6602	29.573	29.4988	29.652
SF3B3	Splicing factor 3B subunit 3	Q15393	Q15393	-1.52705	4.22899	+	25517000000	30.9465	30.7512	30.9022	32.5165	32.3514	32.3131
SF3A1	Splicing factor 3A subunit 1	Q15459	Q15459	-3.07662	2.42577	+	9672500000	27.2536	28.0982	26.42	30.0397	30.4093	30.5526
ELAVL1	ELAV-like protein 1	Q15717;Q12926;P26378	Q15717	-1.74202	1.78482	+	5995600000	29.2668	28.072	29.445	30.7391	30.7538	30.517
PDCD2	Programmed cell death protein 2	Q16342	Q16342	-1.39639	3.50906	+	7021700000	29.5074	29.3217	29.6872	30.9108	30.7994	30.9953
CDC37	Hsp90 co-chaperone Cdc37;Hsp90 co-chaperone Cdc37, N-terminally processed	Q16543	Q16543	-0.491554	1.96965	+	3687600000	29.0823	29.0203	29.2957	29.6657	29.4876	29.7196
DPYSL2	Dihydropyrimidinase-related protein 2	Q16555	Q16555	0.249392	1.29646		11229000000	29.9936	30.014	30.194	29.7932	29.9386	29.7217
RBBP7	Histone-binding protein RBBP7	Q16576	Q16576	-0.869476	1.94016	+	11644000000	30.228	30.5233	30.6562	31.3799	31.5761	31.06
SRSF7	Serine/arginine-rich splicing factor 7	Q16629	Q16629	0.399859	2.40408	+	17138000000	31.6995	31.6055	31.7877	31.2481	31.2651	31.3799
CPSF6	Cleavage and polyadenylation specificity factor subunit 6	Q16630	Q16630	-0.311277	1.14661		2197700000	28.2862	28.6928	28.4391	28.7038	28.8675	28.7807
SMN1	Survival motor neuron protein	Q16637	Q16637	-2.00563	1.82501	+	4421000000	28.5446	27.4852	29.045	30.7028	30.218	30.1708
HIST2H2AA3;HIST2H2AC;HIST1H2AG;HIST1H2AJ;H2AFJ;HIST1H2AH;HIST1H2AD	Histone H2A type 2-A;Histone H2A type 2-C;Histone H2A type 1;Histone H2A type 1-J;Histone H2A.J;Histone H2A type 1-H;Histone H2A type 1-D	Q6FI13;Q16777;P0C0S8;Q99878;Q9BTM1;Q96KK5;P20671;A0A0U1RRH7	Q6FI13;Q16777;P0C0S8;Q99878;Q9BTM1;Q96KK5;P20671;A0A0U1RRH7	-0.01916	0.0396078		34648000000	32.5631	32.3795	32.0869	32.2148	32.3519	32.5202
KNOP1	Lysine-rich nucleolar protein 1	Q1ED39	Q1ED39	0.248282	0.331002		2891900000	29.5216	28.7486	28.6869	28.5336	28.6422	29.0364
TSR1	Pre-rRNA-processing protein TSR1 homolog	Q2NL82	Q2NL82	-1.0663	2.89957	+	2465000000	27.9439	28.3806	28.2159	29.2487	29.3027	29.1879
MAP7D1	MAP7 domain-containing protein 1	Q3KQU3	Q3KQU3	-0.227458	0.29228		1319600000	27.6879	27.9963	27.5929	28.0865	28.4322	27.4409
CHD9	Chromodomain-helicase-DNA-binding protein 9	Q3L8U1	Q3L8U1	3.54989	1.92054	+	4937900000	30.927	30.9166	29.2203	25.6395	27.3939	27.3809
RABL6	Rab-like protein 6	Q3YEC7	Q3YEC7	0.490636	1.54474		29848000000	32.4787	32.5592	32.6878	31.9663	31.9371	32.3503
GLYR1	Putative oxidoreductase GLYR1	Q49A26	Q49A26	-0.17654	0.240795		1495200000	27.4776	28.0779	28.3197	27.8674	28.1736	28.3637
FAM133B;FAM133A	Protein FAM133B;Protein FAM133A	Q5BKY9;Q8N9E0	Q5BKY9;Q8N9E0	0.654666	1.58582	+	9873300000	31.0331	30.7328	31.2573	30.1422	30.5303	30.3867
RRP12	RRP12-like protein	Q5JTH9	Q5JTH9	0.000812531	0.000768832		3647300000	29.8149	28.8707	28.8509	28.9928	29.1069	29.4344
HP1BP3	Heterochromatin protein 1-binding protein 3	Q5SSJ5	Q5SSJ5	-0.42812	1.3365		7413200000	30.0583	29.9076	30.2365	30.3957	30.3644	30.7265
RBM26	RNA-binding protein 26	Q5T8P6	Q5T8P6	-0.105369	0.230632		2521500000	29.0358	28.6935	28.4503	28.7215	28.8627	28.9114
ARL6IP4	ADP-ribosylation factor-like protein 6-interacting protein 4	Q66PJ3	Q66PJ3	0.96558	3.71936	+	96398000000	34.3182	34.4982	34.3447	33.4864	33.33	33.4479
SPECC1L;SPECC1L-ADORA2A	Cytospin-A	Q69YQ0;F8WAN1	Q69YQ0;F8WAN1	-0.276084	0.733483		44079000000	31.1589	31.376	31.2736	31.2413	31.7873	31.6083
ARMC6	Armadillo repeat-containing protein 6	Q6NXE6	Q6NXE6	0.977537	2.37833	+	973140000	27.5068	27.7152	27.9082	26.6132	26.6134	26.971
ZCCHC8	Zinc finger CCHC domain-containing protein 8	Q6NZY4	Q6NZY4	-0.333478	1.13899		1291900000	27.4943	27.8971	27.6802	28.0269	27.8952	28.1499
CDC73	Parafibromin	Q6P1J9	Q6P1J9	0.517715	1.21185		57717000000	33.652	33.4466	33.4629	33.0676	32.6468	33.2941
PRPF8	Pre-mRNA-processing-splicing factor 8	Q6P2Q9	Q6P2Q9	-0.760082	2.40406	+	26490000000	31.5747	31.8297	32.0084	32.6014	32.5484	32.5433
RPL22L1	60S ribosomal protein L22-like 1	Q6P5R6	Q6P5R6	1.75381	3.06956	+	22665000000	32.4156	32.4146	32.4248	30.6238	30.3485	31.0214
CTR9	RNA polymerase-associated protein CTR9 homolog	Q6PD62	Q6PD62	0.933404	1.87457	+	12362000000	31.6806	31.3379	31.234	30.1796	30.4888	30.7839
CCDC137	Coiled-coil domain-containing protein 137	Q6PK04	Q6PK04	-0.891323	2.03738	+	1847600000	28.0463	27.4049	27.6326	28.6273	28.5646	28.5658
LARP1	La-related protein 1	Q6PKG0;Q659C4	Q6PKG0	-1.14387	3.31062	+	24084000000	31.285	31.204	31.3572	32.3912	32.6159	32.2708
FIP1L1	Pre-mRNA 3-end-processing factor FIP1	Q6UN15;A0A0B4J203	Q6UN15;A0A0B4J203	-0.299399	0.857324		1510200000	27.92	27.6931	28.1417	28.0424	28.2297	28.3809
CWC27	Peptidyl-prolyl cis-trans isomerase CWC27 homolog	Q6UX04	Q6UX04	0.351014	0.965175		40886000000	32.865	32.9233	33.0922	32.3319	32.6235	32.8721
WDR82	WD repeat-containing protein 82	Q6UXN9	Q6UXN9	0.708099	0.636964		7812000000	30.5107	30.6721	30.8009	29.9893	29.0795	30.7906
MPRIP	Myosin phosphatase Rho-interacting protein	Q6WCQ1	Q6WCQ1	0.0417474	0.0444969		83544000000	31.9421	32.342	32.7262	31.9275	32.7088	32.2488
GIGYF2	PERQ amino acid-rich with GYF domain-containing protein 2	Q6Y7W6	Q6Y7W6	-0.26078	0.911092		46340000000	32.7511	32.7656	32.4869	32.9286	32.7585	33.0988
RPS27L	40S ribosomal protein S27-like	Q71UM5	Q71UM5	0.262299	0.320125		8150100000	29.6793	30.3821	30.7613	29.9525	29.8561	30.2271
DDX46	Probable ATP-dependent RNA helicase DDX46	Q7L014	Q7L014	-0.973409	2.35721	+	12263000000	30.595	30.0901	30.2079	31.3526	31.3289	31.1318
DHX30	Putative ATP-dependent RNA helicase DHX30	Q7L2E3	Q7L2E3	-0.171607	0.71067		1735600000	28.1451	28.213	28.0792	28.2113	28.2168	28.5239
EIF3M	Eukaryotic translation initiation factor 3 subunit M	Q7L2H7	Q7L2H7	-1.95899	2.4368	+	59959000000	32.6648	31.8988	31.7975	33.7745	34.3542	34.1094
RSRC2	Arginine/serine-rich coiled-coil protein 2	Q7L4I2	Q7L4I2	0.26572	0.576239		6086200000	30.137	30.005	30.0036	29.6292	29.5388	30.1804
ZC3HAV1	Zinc finger CCCH-type antiviral protein 1	Q7Z2W4	Q7Z2W4	-0.849199	2.87711	+	7852900000	30.0353	29.8893	29.7078	30.7758	30.6305	30.7736
MYH14	Myosin-14	Q7Z406	Q7Z406	-0.860043	1.45747	+	27755000000	30.1603	29.9717	30.33	31.4942	30.9158	30.6321
HDGFRP2	Hepatoma-derived growth factor-related protein 2	Q7Z4V5;O75475;Q9Y3E1	Q7Z4V5	1.03538	3.04715	+	79229000000	34.3298	34.1815	33.9507	33.1322	33.1779	33.0457
RBBP6	E3 ubiquitin-protein ligase RBBP6	Q7Z6E9	Q7Z6E9	1.0791	3.15285	+	14231000000	31.7031	31.6906	31.6164	30.4133	30.5642	30.7954
YTHDF3	YTH domain-containing family protein 3	Q7Z739	Q7Z739	-0.899093	2.42102	+	3261200000	28.6494	28.6997	28.6757	29.7685	29.6704	29.2831
PABPN1	Polyadenylate-binding protein 2	Q86U42	Q86U42	0.0747344	0.187339		4687900000	29.61	29.6202	29.9677	29.6485	29.4948	29.8304
LUZP1	Leucine zipper protein 1	Q86V48	Q86V48	0.0535692	0.0386194		2173700000	27.3498	26.3449	27.7926	27.0946	26.7771	27.4549
ALYREF	THO complex subunit 4	Q86V81	Q86V81	-0.0940094	0.465214		35696000000	32.3566	32.4908	32.5045	32.5113	32.4372	32.6854
ZC3H18	Zinc finger CCCH domain-containing protein 18	Q86VM9	Q86VM9	1.12828	2.30405	+	23904000000	32.3655	32.6446	32.2672	31.4392	30.9658	31.4874
PPFIBP1	Liprin-beta-1	Q86W92;Q8ND30	Q86W92	0.139872	0.118268		1023600000	27.4562	27.387	27.7376	26.6294	27.4638	28.068
GPBP1	Vasculin	Q86WP2	Q86WP2	0.554363	1.62956		5772400000	30.2994	30.151	30.1223	29.3542	29.717	29.8384
CIR1	Corepressor interacting with RBPJ 1	Q86X95	Q86X95	1.28428	1.9929	+	8227700000	30.9315	31.3958	30.4282	29.6106	29.6783	29.6138
WDR75	WD repeat-containing protein 75	Q8IWA0	Q8IWA0	-0.162755	0.270948		2798700000	28.8536	28.7099	29.0307	28.7844	28.8273	29.4708
MAP7D3	MAP7 domain-containing protein 3	Q8IWC1	Q8IWC1	0.0787175	0.193323		6779900000	30.2019	30.4285	30.1028	30.0118	30.0766	30.4085
ZC3H7A	Zinc finger CCCH domain-containing protein 7A	Q8IWR0	Q8IWR0	-0.221074	0.747775		796270000	26.9094	27.0114	27.2013	27.1461	27.4723	27.1669
PHF6	PHD finger protein 6	Q8IWS0	Q8IWS0	-1.06097	1.26982		3505900000	28.5317	28.664	28.3748	30.0866	28.8325	29.8343
CHERP	Calcium homeostasis endoplasmic reticulum protein	Q8IWX8	Q8IWX8	0.044747	0.120841		6172100000	30.0733	29.6511	29.9136	29.9051	29.7246	29.874
ANKHD1	Ankyrin repeat and KH domain-containing protein 1	Q8IWZ3	Q8IWZ3	0.0481211	0.115908		1433900000	27.5363	27.4027	27.6062	27.543	27.6597	27.1981
RAVER1	Ribonucleoprotein PTB-binding 1	Q8IY67	Q8IY67	-0.644505	3.48036	+	5886900000	29.147	29.1737	29.2751	29.8972	29.7639	29.8682
MB21D2	Protein MB21D2	Q8IYB1	Q8IYB1	1.58858	3.64278	+	7620600000	30.999	30.8245	30.8963	29.2248	29.1818	29.5474
SRRM1	Serine/arginine repetitive matrix protein 1	Q8IYB3	Q8IYB3	0.823386	0.897969		19142000000	32.4418	32.0649	31.4185	31.3398	31.5619	30.5533
SPG20	Spartin	Q8N0X7	Q8N0X7	0.672695	3.1519	+	5452100000	29.9007	30.1056	29.8968	29.2617	29.299	29.3243
CCAR2	Cell cycle and apoptosis regulator protein 2	Q8N163	Q8N163	-0.690932	3.76176	+	14514000000	30.8888	30.7412	30.8671	31.5403	31.5503	31.4793
NUP93	Nuclear pore complex protein Nup93	Q8N1F7	Q8N1F7	0.214537	0.77311		4582000000	29.5197	29.506	29.4482	29.0861	29.5146	29.2296
CLASRP	CLK4-associating serine/arginine rich protein	Q8N2M8	Q8N2M8	1.4613	2.8962	+	46880000000	33.5105	33.6416	33.2804	31.8804	31.8591	32.3092
NKAP	NF-kappa-B-activating protein	Q8N5F7;Q5M9Q1	Q8N5F7	1.83807	5.01708	+	27530000000	32.8502	32.8518	32.7249	31.0697	30.9374	30.9056
CPSF7	Cleavage and polyadenylation specificity factor subunit 7	Q8N684	Q8N684	0.199323	0.478375		644890000	26.309	26.7172	26.8789	26.3419	26.5555	26.4097
METTL13	Methyltransferase-like protein 13	Q8N6R0	Q8N6R0	2.53129	4.58313	+	18910000000	32.5712	32.193	32.2663	29.8265	29.8062	29.8038
PAF1	RNA polymerase II-associated factor 1 homolog	Q8N7H5	Q8N7H5	0.216827	1.45951		29535000000	32.4813	32.3365	32.5357	32.2916	32.2405	32.1709
SPATA5	Spermatogenesis-associated protein 5	Q8NB90	Q8NB90	3.07417	2.89851	+	2869900000	29.189	29.7921	30.0185	27.1473	26.4467	26.1831
SERBP1	Plasminogen activator inhibitor 1 RNA-binding protein	Q8NC51	Q8NC51	-1.9559	2.61799	+	22565000000	30.9295	30.1054	30.3147	32.6917	32.2235	32.3021
NAV1	Neuron navigator 1	Q8NEY1	Q8NEY1	0.837516	0.862083		725310000	27.4333	27.3413	26.8783	26.7401	26.8533	25.5469
RP9	Retinitis pigmentosa 9 protein	Q8TA86	Q8TA86	0.751395	2.42673	+	12026000000	31.4941	31.2535	31.202	30.4661	30.7349	30.4944
DDX54	ATP-dependent RNA helicase DDX54	Q8TDD1	Q8TDD1	0.120012	0.216287		941720000	27.1724	27.4828	27.4682	27.2	26.9549	27.6084
BRIX1	Ribosome biogenesis protein BRX1 homolog	Q8TDN6	Q8TDN6	-0.71339	3.16465	+	2945200000	28.5641	28.4061	28.5342	29.3194	29.1217	29.2034
PNISR	Arginine/serine-rich protein PNISR	Q8TF01	Q8TF01	1.6554	1.73137	+	37510000000	33.7292	32.9121	32.5922	31.0639	31.947	31.2565
NUP133	Nuclear pore complex protein Nup133	Q8WUM0	Q8WUM0	-0.845347	1.21435		1417000000	27.8018	27.8534	26.9903	28.7073	28.351	28.1233
CACTIN	Cactin	Q8WUQ7	Q8WUQ7	0.786917	1.90674	+	2571900000	29.1957	29.1063	29.0306	27.9893	28.3989	28.5835
LEO1	RNA polymerase-associated protein LEO1	Q8WVC0	Q8WVC0	-0.139903	0.908896		29199000000	32.345	32.2821	32.1574	32.3758	32.3375	32.4909
POF1B	Protein POF1B	Q8WVV4	Q8WVV4	0.218369	0.281615		15727000000	28.5438	27.6713	28.5835	28.2266	27.907	28.0099
LMO7	LIM domain only protein 7	Q8WWI1	Q8WWI1	0.114433	0.197269		74401000000	31.9686	32.1988	32.4213	31.7722	32.3981	32.0751
ATXN2L	Ataxin-2-like protein	Q8WWM7	Q8WWM7	-1.20273	3.49262	+	8846700000	29.7054	29.6759	29.4912	30.9283	30.6695	30.8829
DNAJC9	DnaJ homolog subfamily C member 9	Q8WXX5	Q8WXX5	-0.759944	1.37973		2467800000	28.4087	27.8419	28.5828	29.2764	28.9924	28.8444
DDX1	ATP-dependent RNA helicase DDX1	Q92499	Q92499	0.371018	0.886236		6352800000	29.8781	30.4404	30.1616	29.5729	29.8893	29.905
H1FX	Histone H1x	Q92522	Q92522	-0.144755	1.51831		41316000000	32.6457	32.5193	32.6474	32.7489	32.7695	32.7284
RTF1	RNA polymerase-associated protein RTF1 homolog	Q92541	Q92541	1.18932	3.48617	+	202410000000	35.6561	35.5627	35.4145	34.2793	34.5067	34.2792
AP3S1	AP-3 complex subunit sigma-1	Q92572	Q92572	1.04987	1.52775	+	18137000000	31.6654	31.9747	32.3119	30.6218	30.7378	31.4426
HSPH1	Heat shock protein 105 kDa	Q92598	Q92598	0.835141	2.7801	+	5031500000	29.8204	29.5925	29.8825	28.831	28.901	29.058
MYO18A	Unconventional myosin-XVIIIa	Q92614	Q92614	-0.0713476	0.0366659		10890000000	26.5851	27.7171	28.4895	26.9554	27.9527	28.0976
GCN1L1	Translational activator GCN1	Q92616	Q92616	1.47119	2.98335	+	10845000000	30.5908	30.501	30.4431	28.9305	28.8221	29.3689
HDAC2	Histone deacetylase 2	Q92769	Q92769	-0.973567	2.8213	+	7937900000	29.797	29.6569	29.7718	30.8569	30.8092	30.4804
DDX17	Probable ATP-dependent RNA helicase DDX17	Q92841	Q92841	-0.467078	1.98615	+	26333000000	31.7671	31.6136	31.885	32.1374	32.178	32.3514
KHSRP	Far upstream element-binding protein 2	Q92945	Q92945	-1.2286	1.81453	+	15713000000	30.3132	30.2125	30.0852	31.6448	31.803	30.8489
USP7	Ubiquitin carboxyl-terminal hydrolase 7	Q93009	Q93009	-0.197424	0.458895		972040000	27.1368	27.0961	27.6269	27.4827	27.6118	27.3576
RBPMS	RNA-binding protein with multiple splicing	Q93062	Q93062	0.536786	0.783689		558140000	27.1307	26.313	26.7002	25.7978	26.2136	26.5222
RPL36AL	60S ribosomal protein L36a-like	Q969Q0	Q969Q0	-0.830785	0.667268		9466800000	29.9702	30.5465	29.4481	31.1675	29.8942	31.3955
ZNF622	Zinc finger protein 622	Q969S3	Q969S3	-0.692489	1.25742		2395100000	28.6114	28.4372	28.2261	29.4866	28.6858	29.1796
LRRC59	Leucine-rich repeat-containing protein 59	Q96AG4	Q96AG4	1.81124	3.62965	+	6392900000	30.4417	30.728	30.4473	28.5709	28.6735	28.9388
C18orf25	Uncharacterized protein C18orf25	Q96B23	Q96B23	0.104959	0.355926		12049000000	31.3014	30.9046	31.1208	30.9425	30.9813	31.0882
C12orf43	Uncharacterized protein C12orf43	Q96C57	Q96C57	-0.552752	0.909376		2411600000	28.9586	28.1781	28.2894	28.7419	29.2139	29.1285
GPRASP2	G-protein coupled receptor-associated sorting protein 2	Q96D09;Q5JY77	Q96D09	0.0691865	0.264435		1373000000	27.8802	28.1078	27.9801	27.8327	27.8457	28.0822
SNRNP40	U5 small nuclear ribonucleoprotein 40 kDa protein	Q96DI7	Q96DI7	0.0564397	0.254595		3309000000	28.8475	28.9637	29.0681	29.0084	28.9037	28.7979
THOC1	THO complex subunit 1	Q96FV9	Q96FV9	-0.166717	0.293911		2897300000	28.5901	29.1966	29.0244	29.0749	28.8731	29.3632
LTV1	Protein LTV1 homolog	Q96GA3;A0A075B6Q4	Q96GA3	-1.16765	2.06041	+	5428300000	28.9175	29.358	29.5748	30.3657	30.2478	30.7398
NAF1	H/ACA ribonucleoprotein complex non-core subunit NAF1	Q96HR8	Q96HR8	1.44684	3.10713	+	19897000000	32.246	32.448	31.985	30.7395	30.6602	30.9387
DOCK7	Dedicator of cytokinesis protein 7	Q96N67;Q96HP0	Q96N67	-0.362088	0.251671		2846900000	25.4816	26.214	26.9809	26.0432	26.4211	27.2984
RBM14	RNA-binding protein 14	Q96PK6;A0A0A0MSL8	Q96PK6	-0.664729	2.90855	+	27365000000	31.8108	31.8	31.6782	32.2933	32.4633	32.5265
QKI	Protein quaking	Q96PU8	Q96PU8	0.0542997	0.0856696		2015600000	27.8804	27.7744	28.295	27.7659	27.774	28.247
RANBP9	Ran-binding protein 9	Q96S59	Q96S59	0.195321	0.343783		2287300000	28.4906	28.6846	29.0655	28.5909	28.2502	28.8136
CCNL2	Cyclin-L2	Q96S94	Q96S94	0.325002	0.980031		12912000000	31.1798	31.3922	31.2824	30.7516	30.8945	31.2332
SRPK1	SRSF protein kinase 1	Q96SB4;Q9UPE1	Q96SB4	-0.13182	0.504019		9458400000	30.5816	30.5841	30.5717	30.4858	30.7895	30.8577
IWS1	Protein IWS1 homolog	Q96ST2	Q96ST2	-0.117596	0.170949		4633900000	29.8293	29.2574	29.8405	29.64	29.5355	30.1045
MMS19	MMS19 nucleotide excision repair protein homolog	Q96T76	Q96T76	0.742716	0.992139		563110000	26.3608	26.037	26.8213	25.773	25.1558	26.0621
CDC5L	Cell division cycle 5-like protein	Q99459	Q99459	-0.316666	1.47946		6343400000	29.8775	29.9477	30.0068	30.3364	30.3679	30.0778
PSMD1	26S proteasome non-ATPase regulatory subunit 1	Q99460	Q99460	1.0194	1.74404	+	7026500000	30.6725	30.8604	30.0851	29.3353	29.7511	29.4735
PARK7	Protein deglycase DJ-1	Q99497	Q99497	0.557931	1.30853		6960400000	29.0876	29.0336	29.243	28.1873	28.7094	28.7936
POP1	Ribonucleases P/MRP protein subunit POP1	Q99575	Q99575	-1.3694	2.5997	+	3575300000	28.5151	28.6183	28.2092	29.9563	29.9997	29.4949
EIF3C;EIF3CL	Eukaryotic translation initiation factor 3 subunit C;Eukaryotic translation initiation factor 3 subunit C-like protein	Q99613;B5ME19	Q99613;B5ME19	-1.95037	1.9799	+	103280000000	33.7435	32.8261	32.276	34.9622	34.8496	34.8848
DNAJC7	DnaJ homolog subfamily C member 7	Q99615	Q99615	0.880513	2.76528	+	8844100000	31.1352	30.8034	30.7686	30.0424	30.0321	29.9912
HNRNPAB	Heterogeneous nuclear ribonucleoprotein A/B	Q99729	Q99729	-0.289935	0.780127		13544000000	31.1097	31.1123	30.7652	31.4267	31.0327	31.3977
NAP1L4	Nucleosome assembly protein 1-like 4	Q99733	Q99733	-0.779164	1.53579	+	10192000000	30.5628	30.5477	30.1105	31.4819	31.2192	30.8574
CCT7	T-complex protein 1 subunit eta	Q99832	Q99832	-0.0184619	0.1618		14043000000	31.0022	30.9411	30.9743	30.9591	31.0688	30.9452
EBNA1BP2	Probable rRNA-processing protein EBP2	Q99848	Q99848	-0.863386	2.39748	+	2754600000	28.2314	28.1643	28.5651	29.1011	29.3344	29.1155
PRMT1	Protein arginine N-methyltransferase 1	Q99873	Q99873	-1.20479	3.67582	+	4619300000	28.8204	28.741	29.0477	30.0441	30.0719	30.1074
DDX50	ATP-dependent RNA helicase DDX50	Q9BQ39	Q9BQ39	-0.833492	2.08599	+	1020300000	26.838	27.1536	27.2135	27.6965	28.1288	27.8803
GRWD1	Glutamate-rich WD repeat-containing protein 1	Q9BQ67	Q9BQ67	-0.989705	2.26669	+	7955600000	29.7772	29.6405	30.039	30.8908	30.5397	30.9954
TCF25	Transcription factor 25	Q9BQ70	Q9BQ70	0.0878563	0.347849		3433400000	29.4393	29.1384	29.1405	29.1974	29.0915	29.1658
MYBBP1A	Myb-binding protein 1A	Q9BQG0	Q9BQG0	-0.521306	1.7605		4517500000	29.1756	29.2987	28.9496	29.8302	29.5497	29.608
SDF4	45 kDa calcium-binding protein	Q9BRK5	Q9BRK5	0.213201	1.27484		29068000000	32.5021	32.4117	32.4103	32.3106	32.084	32.2899
PELO	Protein pelota homolog	Q9BRX2	Q9BRX2	0.710259	1.43982		4659800000	29.8069	30.0977	29.3805	29.0235	29.2299	28.9009
NTPCR	Cancer-related nucleoside-triphosphatase	Q9BSD7	Q9BSD7	2.44779	3.78492	+	19355000000	32.1744	32.5806	32.3547	29.9787	29.6661	30.1215
TUBB6	Tubulin beta-6 chain	Q9BUF5	Q9BUF5	1.8013	2.8946	+	54696000000	33.5231	33.6429	33.837	31.7951	31.5553	32.2487
HNRNPUL1	Heterogeneous nuclear ribonucleoprotein U-like protein 1	Q9BUJ2	Q9BUJ2	-0.86585	1.40179		5157500000	29.3058	29.6994	28.8651	30.4416	30.1281	29.8981
DDX23	Probable ATP-dependent RNA helicase DDX23	Q9BUQ8	Q9BUQ8	-0.68293	0.418795		1770800000	27.5277	27.5583	27.9271	29.4059	28.5819	27.074
TUBB2B	Tubulin beta-2B chain	Q9BVA1	Q9BVA1	0.429914	0.532257		82305000000	33.8314	33.1609	34.3739	33.3752	33.2477	33.4535
NOC4L	Nucleolar complex protein 4 homolog	Q9BVI4	Q9BVI4	0.041928	0.0381762		2444000000	28.3292	27.9708	28.9045	27.9152	28.3656	28.798
GNL3	Guanine nucleotide-binding protein-like 3	Q9BVP2	Q9BVP2	-0.106675	1.00384		8564200000	30.4252	30.2813	30.271	30.4374	30.4317	30.4284
RBM4	RNA-binding protein 4	Q9BWF3	Q9BWF3	-0.447562	1.74861		23859000000	31.7757	31.8416	31.5739	32.3311	32.1552	32.0476
SRRT	Serrate RNA effector molecule homolog	Q9BXP5	Q9BXP5	-2.83412	3.53347	+	8330600000	28.1767	28.973	28.7072	31.4537	31.5421	31.3636
GTPBP4	Nucleolar GTP-binding protein 1	Q9BZE4	Q9BZE4	-0.629635	1.34264		5238300000	29.8747	29.2876	29.3043	30.1224	30.297	29.9361
DPY30	Protein dpy-30 homolog	Q9C005	Q9C005	-0.019289	0.0476858		12518000000	30.9743	31.0563	31.2863	31.1682	30.93	31.2766
UBE2O	E2/E3 hybrid ubiquitin-protein ligase UBE2O	Q9C0C9	Q9C0C9	0.134731	0.216492		1409300000	28.3496	28.1904	27.6849	27.7367	28.1977	27.8864
DDX24	ATP-dependent RNA helicase DDX24	Q9GZR7	Q9GZR7	-0.734957	2.69662	+	5561300000	29.5407	29.2758	29.4295	30.1025	30.2846	30.0638
POLR1E	DNA-directed RNA polymerase I subunit RPA49	Q9GZS1	Q9GZS1	-0.426228	1.52775		1875400000	28.2395	27.9204	27.8493	28.3366	28.4864	28.4649
WDR61	WD repeat-containing protein 61;WD repeat-containing protein 61, N-terminally processed	Q9GZS3	Q9GZS3	1.4308	4.06995	+	14497000000	31.7967	31.758	31.9333	30.4867	30.259	30.4498
NAT10	N-acetyltransferase 10	Q9H0A0	Q9H0A0	-1.13266	3.20183	+	11019000000	30.3597	30.2196	29.9886	31.3927	31.3301	31.243
XRN2	5-3 exoribonuclease 2	Q9H0D6	Q9H0D6	-0.788403	2.67379	+	5218400000	29.3044	29.3118	29.2562	30.232	29.8651	30.1404
DDX47	Probable ATP-dependent RNA helicase DDX47	Q9H0S4	Q9H0S4	0.0705039	0.218593		6385500000	30.2395	30.0624	29.8867	29.8464	30.0812	30.0495
DHX36	ATP-dependent RNA helicase DHX36	Q9H2U1	Q9H2U1	-0.59913	1.3993		2168200000	28.1109	28.0899	28.4409	28.7367	29.1276	28.5748
PNN	Pinin	Q9H307	Q9H307	1.23461	4.11112	+	83530000000	34.27	34.3846	34.1756	33.0045	33.1289	32.993
UNC45A	Protein unc-45 homolog A	Q9H3U1	Q9H3U1	0.102428	0.0774274		3591500000	27.0938	27.3542	27.64	26.5732	28.0751	27.1323
ESF1	ESF1 homolog	Q9H501	Q9H501	0.18036	0.418842		19911000000	32.0458	31.8952	31.596	31.5197	31.5574	31.9188
HEATR1	HEAT repeat-containing protein 1;HEAT repeat-containing protein 1, N-terminally processed	Q9H583	Q9H583	1.29939	2.32003	+	1998700000	28.8318	28.7128	29.1319	27.6856	27.2228	27.8699
NOL6	Nucleolar protein 6	Q9H6R4	Q9H6R4	-0.862801	1.08907		1605100000	27.2928	27.917	27.8557	27.9482	28.6944	29.0112
WDR26	WD repeat-containing protein 26	Q9H7D7	Q9H7D7	-0.00494893	0.00514336		2380000000	28.556	28.3631	29.2174	28.4712	28.612	29.0682
NOL11	Nucleolar protein 11	Q9H8H0	Q9H8H0	2.81197	2.58304	+	3379400000	29.7786	29.9937	29.9686	26.6237	26.752	27.9293
LRRC40	Leucine-rich repeat-containing protein 40	Q9H9A6	Q9H9A6	2.45355	1.84624	+	6388500000	30.6763	30.4614	30.8797	27.3565	27.982	29.3183
CWC22	Pre-mRNA-splicing factor CWC22 homolog	Q9HCG8	Q9HCG8	1.50267	2.8428	+	25192000000	32.5318	32.8481	32.4334	31.1999	31.29	30.8154
CHD8	Chromodomain-helicase-DNA-binding protein 8	Q9HCK8	Q9HCK8	0.631635	2.3257	+	23025000000	32.3171	32.2414	32.1305	31.5054	31.4968	31.7919
EPB41L5	Band 4.1-like protein 5	Q9HCM4	Q9HCM4	1.06825	1.34556	+	8181500000	30.9347	30.6789	30.9217	29.0764	30.2843	29.9699
GPN1	GPN-loop GTPase 1	Q9HCN4	Q9HCN4	0.531307	1.13829		1131200000	27.7538	27.6807	28.0251	27.1166	27.0754	27.6736
SDF2L1	Stromal cell-derived factor 2-like protein 1	Q9HCN8	Q9HCN8	0.569122	1.87679	+	7393000000	30.6272	30.6004	30.5278	30.2239	30.05	29.7741
XAB2	Pre-mRNA-splicing factor SYF1	Q9HCS7	Q9HCS7	0.239278	0.211981		881640000	26.8744	27.2973	27.9114	26.4881	27.3922	27.4849
DYNLRB1	Dynein light chain roadblock-type 1	Q9NP97;Q8TF09	Q9NP97	1.05487	2.52938	+	7824600000	30.5475	30.7824	30.7962	29.7651	29.372	29.8244
ENY2	Transcription and mRNA export factor ENY2	Q9NPA8	Q9NPA8	1.61449	3.4613	+	30663000000	32.7925	33.1436	32.8207	31.4138	31.132	31.3675
LUC7L	Putative RNA-binding protein Luc7-like 1	Q9NQ29	Q9NQ29	0.0915038	0.0624803		4612700000	29.6414	29.8092	29.1175	29.5688	30.1575	28.5674
DDX21	Nucleolar RNA helicase 2	Q9NR30	Q9NR30	-0.169233	1.34944		98469000000	33.8437	33.9022	33.8275	34.0189	33.9377	34.1245
FARSB	Phenylalanine--tRNA ligase beta subunit	Q9NSD9	Q9NSD9	2.5143	3.58194	+	9443200000	30.3502	30.1391	30.0642	28.0171	27.3709	27.6226
FAM207A	Protein FAM207A	Q9NSI2	Q9NSI2	-0.190615	0.858463		2901700000	28.8711	29.0561	28.8698	29.0165	29.0668	29.2856
SMC4	Structural maintenance of chromosomes protein 4	Q9NTJ3	Q9NTJ3	0.553089	1.18443		2817600000	28.9033	28.453	28.5531	28.2755	28.2342	27.7403
DDX18	ATP-dependent RNA helicase DDX18	Q9NVP1	Q9NVP1	-0.345715	0.588617		5979900000	29.4784	29.6364	29.7847	29.7702	29.6957	30.4708
WDR70	WD repeat-containing protein 70	Q9NW82	Q9NW82	-1.27661	4.96027	+	4409500000	28.8619	28.9795	28.9201	30.2205	30.238	30.1328
GID8	Glucose-induced degradation protein 8 homolog	Q9NWU2	Q9NWU2	0.0414664	0.0436242		3800400000	29.2187	29.0593	29.8178	28.9579	29.2717	29.7417
NHP2	H/ACA ribonucleoprotein complex subunit 2	Q9NX24	Q9NX24	1.56817	3.2372	+	2802100000	29.2229	29.4796	29.6708	27.7586	28.0626	27.8476
LYAR	Cell growth-regulating nucleolar protein	Q9NX58	Q9NX58	0.55486	0.898847		7108500000	30.7118	30.6549	29.9687	30.2113	29.7111	29.7484
DDX56	Probable ATP-dependent RNA helicase DDX56	Q9NY93	Q9NY93	-0.349966	2.08677		5773000000	29.7329	29.6925	29.7798	30.0406	29.9974	30.2171
BCLAF1	Bcl-2-associated transcription factor 1	Q9NYF8	Q9NYF8	0.180497	1.59275		36896000000	32.8445	32.778	32.7258	32.6599	32.5279	32.6191
TMOD3	Tropomodulin-3	Q9NYL9	Q9NYL9	0.204085	0.473469		21948000000	30.7581	30.8966	31.2886	30.6443	30.9692	30.7175
IGF2BP1	Insulin-like growth factor 2 mRNA-binding protein 1	Q9NZI8	Q9NZI8	-0.267633	1.48801		41652000000	32.7066	32.4223	32.5561	32.8471	32.839	32.8017
RAI14	Ankycorbin	Q9P0K7;O15034	Q9P0K7	-0.313322	0.540199		75588000000	31.6328	32.0598	32.3848	32.2144	32.6084	32.1947
STK26;STK24	Serine/threonine-protein kinase 26;Serine/threonine-protein kinase 24;Serine/threonine-protein kinase 24 36 kDa subunit;Serine/threonine-protein kinase 24 12 kDa subunit	Q9P289;Q9Y6E0;O00506	Q9P289;Q9Y6E0	0.632852	1.18778		1848200000	28.264	28.3424	28.7288	27.6996	28.2102	27.5268
CPSF2	Cleavage and polyadenylation specificity factor subunit 2	Q9P2I0	Q9P2I0	-0.833961	1.55572	+	1418000000	27.276	27.6653	27.8083	28.2999	28.1651	28.7865
LARS	Leucine--tRNA ligase, cytoplasmic	Q9P2J5	Q9P2J5	-1.11288	3.09692	+	5305700000	29.462	29.0785	29.3728	30.4881	30.3576	30.4063
MYEF2	Myelin expression factor 2	Q9P2K5	Q9P2K5	0.509013	1.1059		24251000000	32.0314	32.0016	32.2677	31.3998	31.3839	31.9899
RBM27	RNA-binding protein 27	Q9P2N5;U3KPZ7	Q9P2N5;U3KPZ7	-0.351224	1.09366		4201000000	29.2321	29.4291	29.3925	29.6068	29.5254	29.9751
ASH2L	Set1/Ash2 histone methyltransferase complex subunit ASH2	Q9UBL3	Q9UBL3	0.188452	0.650183		4977600000	29.9434	29.8668	29.7636	29.4391	29.7248	29.8445
EIF3K	Eukaryotic translation initiation factor 3 subunit K	Q9UBQ5	Q9UBQ5	-3.23168	2.81049	+	22713000000	30.328	29.1577	29.4655	33.3248	32.7888	32.5326
DNAJB11	DnaJ homolog subfamily B member 11	Q9UBS4;H7C2Y5	Q9UBS4	0.298684	1.08812		6663900000	30.3786	30.3122	30.2897	29.8885	29.9157	30.2802
ABCF2	ATP-binding cassette sub-family F member 2	Q9UG63	Q9UG63	0.958041	2.80179	+	7436500000	30.4769	30.7695	30.523	29.7274	29.7088	29.4591
LIMA1	LIM domain and actin-binding protein 1	Q9UHB6;Q9BT23	Q9UHB6	-0.146297	0.164767		7007600000	26.9472	27.1263	27.1414	27.2785	27.7541	26.6212
AFF4	AF4/FMR2 family member 4	Q9UHB7	Q9UHB7	1.00067	2.97433	+	69147000000	33.9234	34.0093	33.8851	32.7881	32.8698	33.1579
SRP68	Signal recognition particle subunit SRP68	Q9UHB9	Q9UHB9	-1.17782	3.83027	+	14619000000	30.5925	30.6949	30.665	31.7019	31.9707	31.8132
SAP30BP	SAP30-binding protein	Q9UHR5	Q9UHR5	0.467288	1.27383		39729000000	32.9921	32.7466	33.1477	32.3449	32.3935	32.7461
PFDN2	Prefoldin subunit 2	Q9UHV9	Q9UHV9	0.254407	1.00161		2954700000	29.0386	28.9073	29.033	28.8779	28.8189	28.5188
PUF60	Poly(U)-binding-splicing factor PUF60	Q9UHX1	Q9UHX1	0.744565	2.58678	+	6557600000	30.5204	30.1435	30.2943	29.5444	29.5695	29.6106
TRMT112	Multifunctional methyltransferase subunit TRM112-like protein	Q9UI30	Q9UI30	-2.77477	3.25844	+	5882600000	27.9033	28.685	27.8638	30.8111	30.9158	31.0495
DDX41	Probable ATP-dependent RNA helicase DDX41	Q9UJV9	Q9UJV9	1.38054	4.10098	+	49670000000	33.5482	33.6427	33.5293	32.0409	32.2747	32.2629
MRTO4	mRNA turnover protein 4 homolog	Q9UKD2	Q9UKD2	-2.16667	2.9413	+	5463300000	28.6426	28.3629	28.0181	30.8474	30.1984	30.4779
CPSF3	Cleavage and polyadenylation specificity factor subunit 3	Q9UKF6	Q9UKF6	-0.142768	0.342162		5844300000	29.9513	29.7522	30.0798	30.2159	29.7825	30.2131
GPATCH8	G patch domain-containing protein 8	Q9UKJ3	Q9UKJ3	1.17484	2.85051	+	60645000000	33.8124	33.8768	33.7031	32.4138	32.8897	32.5642
ACIN1	Apoptotic chromatin condensation inducer in the nucleus	Q9UKV3	Q9UKV3	1.07931	3.01076	+	78632000000	34.0461	34.3115	34.0505	32.896	33.0733	33.2009
MKLN1	Muskelin	Q9UL63	Q9UL63	0.247215	0.482744		718920000	26.9158	26.8215	27.437	26.9028	26.5848	26.9451
CORO1C	Coronin-1C	Q9ULV4	Q9ULV4	0.208362	0.946456		16887000000	30.3677	30.4674	30.6516	30.1819	30.2873	30.3924
NOB1	RNA-binding protein NOB1	Q9ULX3	Q9ULX3	-1.31726	5.11737	+	11118000000	30.1888	30.2289	30.1798	31.5799	31.4379	31.5316
AKAP8L	A-kinase anchor protein 8-like	Q9ULX6	Q9ULX6	-0.686019	1.36422		1920000000	28.2733	27.6701	28.182	28.5863	28.5869	29.0102
MYO6	Unconventional myosin-VI	Q9UM54	Q9UM54	-0.196458	0.291533		42769000000	30.7265	30.8617	31.5743	31.1095	31.3462	31.2963
PRPF19	Pre-mRNA-processing factor 19	Q9UMS4	Q9UMS4	-0.641198	3.13851	+	29262000000	31.853	31.9664	31.8334	32.5739	32.586	32.4166
VPS4A	Vacuolar protein sorting-associated protein 4A	Q9UN37;I3L4J1;Q6PIW4	Q9UN37;I3L4J1	2.4696	3.91058	+	16810000000	31.8009	32.0436	32.3449	29.5326	29.5403	29.7077
G3BP2	Ras GTPase-activating protein-binding protein 2	Q9UN86	Q9UN86	-1.31542	3.05696	+	47208000000	32.0911	32.2024	32.3103	33.381	33.3856	33.7834
PSMD13	26S proteasome non-ATPase regulatory subunit 13	Q9UNM6	Q9UNM6	0.466125	0.960586		787020000	27.2215	27.1193	27.3318	26.6629	27.1755	26.4358
PHF8	Histone lysine demethylase PHF8	Q9UPP1;O75151	Q9UPP1	0.318867	0.332264		3051800000	29.8117	28.7432	28.7471	28.4356	28.9696	28.9401
SRRM2	Serine/arginine repetitive matrix protein 2	Q9UQ35	Q9UQ35	0.696827	3.03174	+	459410000000	36.5918	36.6775	36.4796	35.9099	35.9672	35.7813
RUVBL2	RuvB-like 2	Q9Y230	Q9Y230	1.26373	3.37759	+	76087000000	34.2981	34.0151	33.9225	32.8055	32.8727	32.7662
EIF3L	Eukaryotic translation initiation factor 3 subunit L	Q9Y262	Q9Y262	-2.73541	3.81274	+	270900000000	34.0891	33.4673	33.5958	36.5477	36.4394	36.3714
RUVBL1	RuvB-like 1	Q9Y265	Q9Y265	1.20706	3.24043	+	61854000000	33.8483	33.6	33.8	32.4729	32.4246	32.7297
FARSA	Phenylalanine--tRNA ligase alpha subunit	Q9Y285	Q9Y285	0.859024	2.86023	+	86108000000	33.978	33.9877	33.9251	33.0421	32.9589	33.3127
DDX52	Probable ATP-dependent RNA helicase DDX52	Q9Y2R4	Q9Y2R4	-0.439628	0.778725		4041900000	29.4613	28.8499	29.2237	29.3573	29.5089	29.9875
AP3M1	AP-3 complex subunit mu-1	Q9Y2T2	Q9Y2T2	1.32025	2.6288	+	46084000000	33.2238	33.4842	33.5869	31.9082	32.0014	32.4246
THRAP3	Thyroid hormone receptor-associated protein 3	Q9Y2W1	Q9Y2W1	0.10791	0.348448		17094000000	31.6348	31.6765	31.4902	31.3547	31.4011	31.7219
WBP11	WW domain-binding protein 11	Q9Y2W2	Q9Y2W2	-3.6097	2.45243	+	5761500000	26.5256	27.3414	28.1754	31.332	31.2646	30.2749
NOP58	Nucleolar protein 58	Q9Y2X3	Q9Y2X3	0.56977	1.87083	+	9394700000	30.7527	30.7825	30.7968	30.3043	29.9421	30.3763
LUC7L2	Putative RNA-binding protein Luc7-like 2	Q9Y383	Q9Y383	0.627385	1.29421		42492000000	32.9923	33.1796	32.7585	32.2891	32.7077	32.0515
SF3B6	Splicing factor 3B subunit 6	Q9Y3B4	Q9Y3B4	-0.768425	2.11241	+	1089900000	26.955	27.0513	27.2494	27.6261	27.8641	28.0709
RRP15	RRP15-like protein	Q9Y3B9	Q9Y3B9	-0.363459	0.905385		7211900000	30.3811	30.0752	29.8085	30.5952	30.4679	30.2921
STRAP	Serine-threonine kinase receptor-associated protein	Q9Y3F4	Q9Y3F4	-2.49659	3.15907	+	9341000000	29.3645	28.5491	28.983	31.6583	31.2494	31.4787
RTCB	tRNA-splicing ligase RtcB homolog	Q9Y3I0	Q9Y3I0	-0.00317828	0.00463103		5058600000	29.6362	29.1411	29.7623	29.4058	29.386	29.7575
RPL36	60S ribosomal protein L36	Q9Y3U8	Q9Y3U8	-0.395301	2.03091		42827000000	32.406	32.3492	32.3189	32.9096	32.6441	32.7065
RBM19	Probable RNA-binding protein 19	Q9Y4C8	Q9Y4C8	-0.0720679	0.0593802		803240000	26.7213	27.0332	27.3447	26.7226	26.7278	27.865
MYO5A	Unconventional myosin-Va	Q9Y4I1	Q9Y4I1	-0.571031	0.193023		19763000000	25.6544	28.2155	29.2096	28.094	29.0385	27.6602
HYOU1	Hypoxia up-regulated protein 1	Q9Y4L1	Q9Y4L1	2.81372	1.54709	+	2417600000	29.5438	28.0635	30.0984	25.5278	27.502	26.2349
PRRC2C	Protein PRRC2C	Q9Y520	Q9Y520	-2.09307	2.58316	+	18937000000	30.625	30.3434	29.5828	32.2557	32.3471	32.2276
YTHDF2	YTH domain-containing family protein 2	Q9Y5A9	Q9Y5A9	-0.302193	1.10882		26788000000	31.7534	31.9089	31.758	31.9474	32.0418	32.3376
SUPT16H	FACT complex subunit SPT16	Q9Y5B9	Q9Y5B9	-0.632839	1.07226		21124000000	31.9234	31.297	31.2226	32.0309	31.8769	32.4338
GTF3C3	General transcription factor 3C polypeptide 3	Q9Y5Q9	Q9Y5Q9	-1.193	1.53564	+	2460200000	28.6031	27.429	27.9922	29.4271	29.1342	29.042
MAGED1	Melanoma-associated antigen D1	Q9Y5V3	Q9Y5V3	-0.111701	0.424097		4072300000	29.0209	29.1942	29.1843	29.2909	29.058	29.3857
NUBP2	Cytosolic Fe-S cluster assembly factor NUBP2	Q9Y5Y2	Q9Y5Y2	2.16257	3.64173	+	10313000000	31.3697	31.2114	31.5354	29.4938	29.1062	29.0288
IGF2BP2	Insulin-like growth factor 2 mRNA-binding protein 2	Q9Y6M1	Q9Y6M1	-0.106944	1.09296		2493600000	28.6389	28.6929	28.7421	28.8411	28.8248	28.7288
