# Supplementary material for: The dual methyltransferase METTL13 targets N terminus and Lys55 of eEF1A and modulates codon-specific translation rates
Source: Nat Commun. 2018 Aug 24;9:3411. doi: 10.1038/s41467-018-05646-y (PMC6109062; doi:10.1038/s41467-018-05646-y)
Supplement: Supplementary file 4 — Supplementary Data 2 [file 41467_2018_5646_MOESM4_ESM.xlsx]

## Sheet: Supplementary Data 2
Supplementary Data 2. Description of peptides for array based profiling of MT13-C activity (Related to Fig. 3b-c)
ID	UniProt	Gene	Peptide sequence
PC	P68104	EEF1A1	GKEKTHINIVVIGHV
NC	P68104	EEF1A1	MGKEKTHINIVVIGH_
1	Q92625	ANKS1A	GKEQELLEAARTGHL
2	Q8WXD9	CASKIN1	GKEQELVQAVKAEDV
3	Q8WXE0	CASKIN2	GREQDLILAVKNGDV
4	Q8WW32	HMGB4	GKEIQLKPKANVSSY
5	P28067	HLA-DMA	GHEQNQGAALLQMLP
6	Q9Y694	SLC22A7	GFEELLEQVGGFGPF
7	Q8NGL0	OR5L2	GKENCTTVAEFILLG
8	Q8NGL2	OR5L1	GKENCTTVAEFILLG
9	Q9C098	DCLK3	GKEPLTLKSIQVAVE
10	Q96BM0	IFI27L1	GKESGWDSGRAAVAA
11	O14949	UQCRQ	GREFGNLTRMRHVIS
12	Q8N769	C14orf178	GREMKKTGTPRPFRI
13	Q7L014	DDX46	GRESRHYRKRSASRG
14	Q9UPQ7	PDZRN3	GFELDRFDGDVDPDL
15	O75764	TCEA3	GQEEELLRIAKKLEK
16	Q9UMX6	GUCA1B	GQEFSWEEAEAAGEI
17	Q96Q40	CDK15	GQELCAKTVQPGCSC
18	Q8TEQ6	GEMIN5	GQEPRTLPPSPNWYC
19	Q8NG27	PJA1	GQESSKPVWPNPTGG
20	Q5FBB7	SGO1	AKERCLKKSFQDSLE
21	P23743	DGKA	AKERGLISPSDFAQL
22	O75689	ADAP1	AKERRRAVLELLQRP
23	Q9BW71	HIRIP3	AREKEMQEFTRSFFR
24	Q5JXM2	METTL24	ARERPPGRGCGVLRR
25	A2RTY3	HEATR9	AYEKSTDISDVSRSM
26	Q12931	TRAP1	ARELRALLLWGRRLR
27	Q9BRR0	ZKSCAN3	ARELSESTALDAQST
28	A6NEL2	SOWAHB	ARELSQEALLDFLCQ
29	Q9Y6U3	SCIN	ARELYHEEFARAGKQ
30	Q8IXR5	FAM178B	AHEREILKGMYEELK
31	Q96E09	FAM122A	AQEKMELDLELPPGT
32	Q6P4D5	FAM122C	AQEKMKLGFKSLPSS
33	Q63ZE4	SLC22A10	AFEELLSQVGGLGRF
34	Q9UKN7	MYO15A	AKEEDEEKKAKKGKK
35	Q96B96	TMEM159	AKEEPQSISRDLQEL
36	Q9HCJ6	VAT1L	AKEGVEKAEETEQMI
37	O43439	CBFA2T2	AKESGISLKEIQVLA
38	P07451	CA3	AKEWGYASHNGPDHW
39	Q4VX76	SYTL3	AQEIDLSALKELERE
40	O95859	TSPAN12	AREDSVKCLRCLLYA
41	Q6ZS82	RGS9BP	AREECKALLDGLNKT
42	Q8IU85	CAMK1D	ARENGESSSSWKKQA
43	Q8NG83	OR2M3	ARENSTFNSDFILLG
44	Q969J2	ZKSCAN4	AREPRKNAALDAQSA
45	Q96NS5	ASB16	ARETFPFTSSMLRSL
46	Q9ULM6	CNOT6	PKEKYEPPDPRRMYT
47	P24864	CCNE1	PRERRERDAKERDTM
48	P23258	TUBG1	PREIITLQLGQCGNQ
49	O75083	WDR1	PYEIKKVFASLPQVE
