# Supplementary material for: The dual methyltransferase METTL13 targets N terminus and Lys55 of eEF1A and modulates codon-specific translation rates
Source: Nat Commun. 2018 Aug 24;9:3411. doi: 10.1038/s41467-018-05646-y (PMC6109062; doi:10.1038/s41467-018-05646-y)
Supplement: Supplementary file 5 — Supplementary Data 3 [file 41467_2018_5646_MOESM5_ESM.xlsx]

## Sheet: Supplementary Data 3
Supplementary Data 3. Summary of proteome data from HAP-1 WT and METTL13 KO cells (Related to Supplementary Fig. 7b)
Gene names	T: Protein names	Majority protein IDs	Protein IDs	Sequence coverage [%]	Ratio H/L normalized (Log2 transformed)	Intensity (Log10 transformed)	iBAQ L HAP1-METTL13-KO-SILAC-Rep1 (Log10 transformed)	iBAQ H HAP1-METTL13-KO-SILAC-Rep1 (Log10 transformed)	iBAQ L HAP1-METTL13-KO-SILAC-Rep2 (Log10 transformed)	iBAQ H HAP1-METTL13-KO-SILAC-Rep2 (Log10 transformed)	iBAQ L HAP1-METTL13-KO-SILAC-Rep3 (Log10 transformed)	iBAQ H HAP1-METTL13-KO-SILAC-Rep3 (Log10 transformed)	Significance B (P-Value)	Significant (Sig B, BH-adjusted, alpha = 0.05)
APOM	Apolipoprotein M	O95445	O95445	14.9	-7.81052	9.90419	8.53721	5.57131	8.53048	5.27683	8.31494	5.50372	7.26192e-196	+
HBA1	Hemoglobin subunit alpha	P69905	P69905	43	-6.70344	10.1617	8.81837	7.14903	8.73862	5.57272	8.77023	6.61372	4.5202e-193	+
KIAA1549L	UPF0606 protein KIAA1549L	Q6ZVL6	Q6ZVL6	0.7	-7.04971	9.28986	NaN	NaN	NaN	NaN	7.45867	5.5321	1.59731e-148	+
METTL13	Methyltransferase-like protein 13	Q8N6R0	Q8N6R0	50.2	-5.29778	10.2706	8.08379	7.06243	8.15482	7.00385	8.21463	7.21738	8.48425e-142	+
APOB	Apolipoprotein B-100;Apolipoprotein B-48	P04114	P04114	4.5	-3.51645	11.0603	8.23307	6.42426	8.11371	7.29037	8.06081	7.2913	2.88213e-136	+
CD44	CD44 antigen	P16070	P16070	8.2	-5.61486	9.52666	7.8169	6.94167	7.39737	6.82465	7.26522	5.11628	7.49626e-103	+
APOC3	Apolipoprotein C-III	P02656	P02656	16.2	-5.26485	9.58874	8.47515	5.78206	8.09708	6.05111	8.0855	6.84481	1.24763e-90	+
S100A6	Protein S100-A6	P06703	P06703	26.7	-5.22594	9.99244	8.93823	6.48199	8.86451	7.26736	8.53644	5.80054	1.10137e-88	+
A2M	Alpha-2-macroglobulin	P01023	P01023	8.1	-3.94082	10.3996	8.11143	6.79637	8.01502	6.70523	7.9968	6.71297	5.2153e-79	+
FN1	Fibronectin;Anastellin;Ugl-Y1;Ugl-Y2;Ugl-Y3	P02751	P02751	21.9	-3.92272	10.2359	7.77797	6.75661	7.68502	6.62645	7.66844	6.74082	2.7376e-67	+
MGARP	Protein MGARP	Q8TDB4	Q8TDB4	13.3	-7.38361	8.42563	7.04517	4.2101	7.00169	NaN	7.08479	NaN	6.40255e-63	+
POF1B	Protein POF1B	Q8WVV4	Q8WVV4	56.4	-3.51037	10.0569	8.0976	6.94135	8.09342	7.20518	8.12303	7.19033	2.33039e-62	+
IGFBP3	Insulin-like growth factor-binding protein 3	P17936	P17936	12.7	-4.46237	9.26012	7.67582	6.72286	7.52141	5.77701	6.96825	NaN	1.05388e-60	+
C4B;C4A	Complement C4-B;Complement C4 beta chain;Complement C4-B alpha chain;C4a anaphylatoxin;C4b-B;C4d-B;Complement C4 gamma chain;Complement C4-A;Complement C4 beta chain;Complement C4-A alpha chain;C4a anaphylatoxin;C4b-A;C4d-A;Complement C4 gamma chain	P0C0L5;P0C0L4	P0C0L5;P0C0L4	4.2	-3.62156	9.80434	7.49097	6.65619	7.53918	6.04778	6.84363	5.67726	2.48608e-54	+
IGF2	Insulin-like growth factor II;Insulin-like growth factor II;Insulin-like growth factor II Ala-25 Del;Preptin	P01344	P01344	15	-4.7011	9.11531	8.12054	5.93696	7.05637	5.8199	NaN	NaN	5.20705e-54	+
GSDMD	Gasdermin-D	P57764	P57764	15.7	-4.68101	9.06926	7.43056	6.14457	7.47518	5.7894	7.15927	4.71289	1.45409e-53	+
THBS1	Thrombospondin-1	P07996	P07996	39	-3.16657	10.3435	8.03615	7.43035	7.91868	7.45652	7.87816	7.51932	1.0686e-51	+
SLC38A7	Putative sodium-coupled neutral amino acid transporter 7	Q9NVC3	Q9NVC3	4.3	3.54251	9.77057	6.5663	7.57649	6.59966	6.35987	6.29343	8.53585	7.34209e-50	+
VIM	Vimentin	P08670	P08670;P17661;P14136;Q8N1N4;CON__Q8N1N4-2;CON__Q7RTT2;P12036	92.9	1.84217	11.8974	9.25339	9.78753	9.27444	9.78721	9.24601	9.74269	6.62646e-49	+
THBS4	Thrombospondin-4	P35443	P35443	11	-3.80961	9.52488	7.48487	5.89256	7.25532	5.05675	7.2079	7.25864	3.13908e-48	+
F2	Prothrombin;Activation peptide fragment 1;Activation peptide fragment 2;Thrombin light chain;Thrombin heavy chain	P00734	P00734	17	-3.77077	9.97474	8.16752	6.44173	7.93871	5.9714	7.6774	5.85979	5.43245e-47	+
POSTN	Periostin	Q15063	Q15063	31.6	-3.68815	9.9359	7.90817	7.03535	7.71294	6.62498	7.82815	6.79679	5.00814e-45	+
MGMT	Methylated-DNA--protein-cysteine methyltransferase	P16455	P16455	62.3	-3.42249	9.73719	8.34124	7.77604	8.22313	7.27653	8.11846	7.00612	2.25082e-44	+
EPPK1	Epiplakin	P58107	P58107	65.3	-1.65722	11.4938	8.48088	8.02731	8.47627	7.97987	8.41661	7.90962	1.47517e-43	+
HOOK1	Protein Hook homolog 1	Q9UJC3	Q9UJC3	34.8	-3.17684	9.7589	7.6162	7.11291	7.56255	7.01924	7.45436	7.01111	3.46569e-42	+
ZNF823	Zinc finger protein 823	P16415	P16415	10.2	6.55811	8.22932	5.33003	6.02991	3.38225	6.22822	5.49418	6.40756	6.68442e-42	+
MME	Neprilysin	P08473	P08473	43.9	2.97788	10.1585	7.40305	8.06393	7.41559	7.98627	7.23348	7.89728	9.27376e-42	+
RGN	Regucalcin	Q15493	Q15493	16.1	-3.5762	9.24042	6.92053	5.20707	7.50385	6.41764	7.66091	6.43754	1.20729e-39	+
PROM1	Prominin-1	O43490	O43490	20.7	-3.43901	9.54575	7.53291	6.42075	7.23639	6.50687	7.30673	7.01628	1.35176e-39	+
IAH1	Isoamyl acetate-hydrolyzing esterase 1 homolog	Q2TAA2	Q2TAA2	42.3	-3.51485	9.3714	7.89998	6.79569	7.89734	6.86073	7.60958	6.08454	8.23817e-38	+
SELK	Selenoprotein K	Q9Y6D0	Q9Y6D0	12.8	3.81188	9.2823	NaN	NaN	7.32364	8.47452	NaN	NaN	3.22353e-37	+
CRIP1	Cysteine-rich protein 1	P50238;H3BRQ4	P50238;H3BRQ4	28.6	-5.56887	8.2899	7.34082	NaN	7.41777	5.81123	NaN	NaN	1.40508e-36	+
TGFBI	Transforming growth factor-beta-induced protein ig-h3	Q15582	Q15582	12	-5.05079	8.70994	6.73806	4.81747	6.75894	4.75238	6.70382	5.1821	5.94571e-35	+
HCLS1	Hematopoietic lineage cell-specific protein	P14317	P14317	33.1	2.72437	10.3406	7.81449	8.56175	7.8546	8.57343	7.64265	8.47322	8.94442e-34	+
TFDP3	Transcription factor Dp family member 3	Q5H9I0	Q5H9I0	3.7	4.14421	8.56634	NaN	NaN	5.83415	6.91763	5.93993	7.12061	1.15002e-31	+
TSC1	Hamartin	Q92574	Q92574	18.4	4.04159	9.0975	6.18113	7.09778	4.99033	6.40836	4.99881	6.74433	1.3451e-30	+
HPGD	15-hydroxyprostaglandin dehydrogenase [NAD(+)]	P15428	P15428	38	-2.9587	9.45381	7.81665	7.50748	7.59738	6.89055	7.70551	6.86046	3.14603e-27	+
BHMT;BHMT2	Betaine--homocysteine S-methyltransferase 1;S-methylmethionine--homocysteine S-methyltransferase BHMT2	Q93088;Q9H2M3	Q93088;Q9H2M3	25.4	-3.63637	8.91465	7.15394	4.35075	7.0491	5.92942	6.8586	5.8381	4.87754e-26	+
PSMB8	Proteasome subunit beta type-8	P28062	P28062	48.2	-2.39236	9.79577	8.00186	7.29208	8.0613	7.36393	7.86991	7.16808	1.31333e-24	+
ANXA1	Annexin A1	P04083	P04083	70.5	-1.21307	11.2992	9.4134	9.06822	9.35226	8.98221	9.31902	8.95519	3.06095e-24	+
CHMP4C	Charged multivesicular body protein 4c	Q96CF2	Q96CF2	38.6	-2.63603	9.91975	8.16167	8.14894	6.84433	4.89096	8.17014	8.18395	8.81183e-24	+
SYK	Tyrosine-protein kinase SYK	P43405	P43405;P43403	35	-2.62487	9.52604	7.48986	6.65387	7.32052	6.86651	7.19877	6.94858	1.0494e-23	+
GOLGA8DP;GOLGA8F;GOLGA8S	Putative golgin subfamily A member 8D;Putative golgin subfamily A member 8F/8G	Q0D2H9;Q08AF8;H3BPF8	Q0D2H9;Q08AF8;H3BPF8	4.9	-3.44988	8.83523	6.76173	5.29896	7.05884	5.50652	7.20374	6.35795	1.33804e-23	+
ELAVL2	ELAV-like protein 2	Q12926	Q12926	47.1	1.72037	10.5533	8.64113	8.77996	8.5231	8.65343	8.1797	8.41427	5.80164e-23	+
FERMT3	Fermitin family homolog 3	Q86UX7	Q86UX7	24	-2.9703	9.15073	7.00958	6.13363	7.10981	6.12791	7.00651	6.10741	1.56532e-22	+
QSOX1	Sulfhydryl oxidase 1	O00391	O00391	11	-2.66648	9.34743	7.46267	6.40897	6.9555	6.27503	6.78287	5.95332	2.16531e-22	+
WBP5	WW domain-binding protein 5	Q9UHQ7	Q9UHQ7	18.3	3.44175	8.5455	6.2229	7.38333	6.27434	7.38934	6.24092	7.21099	2.37097e-22	+
SPARC	SPARC	P09486	P09486	36.6	2.90119	9.20623	6.91828	7.80006	6.7199	7.46313	6.38716	7.19179	3.08175e-22	+
APOBEC3C	DNA dC->dU-editing enzyme APOBEC-3C	Q9NRW3	Q9NRW3	41.1	2.87706	9.19802	7.05496	7.91922	6.03435	7.12457	7.0335	7.5819	6.7801e-22	+
TAGLN	Transgelin	Q01995	Q01995	48.8	2.62642	9.46878	6.9788	7.75536	6.89564	7.57282	7.55675	7.55847	5.94953e-21	+
FASTKD2	FAST kinase domain-containing protein 2	Q9NYY8	Q9NYY8	23.1	-2.45316	9.57852	7.53134	6.22326	7.44398	5.61226	7.35664	6.18144	6.81004e-21	+
RENBP	N-acylglucosamine 2-epimerase	P51606	P51606	35.1	-1.96787	10.0551	8.21888	7.62248	8.21037	7.54365	8.04532	7.39569	1.21065e-20	+
KCTD12	BTB/POZ domain-containing protein KCTD12	Q96CX2	Q96CX2	56	-2.28349	9.70718	7.98358	7.30324	7.87235	7.20841	7.97336	7.58608	1.23064e-20	+
CYR61	Protein CYR61	O00622	O00622	47.5	2.04065	10.2023	7.56393	8.36944	7.7055	8.13602	7.62921	8.04914	1.56969e-20	+
SHROOM3	Protein Shroom3	Q8TF72	Q8TF72	20	2.21478	9.63624	6.90132	7.05388	6.69804	6.85562	6.61731	6.77944	2.88776e-20	+
ABCB1	Multidrug resistance protein 1	P08183	P08183	31.9	-1.94159	10.0107	7.50269	7.0859	7.56229	7.14996	7.60655	7.39971	3.90899e-20	+
NAV3	Neuron navigator 3	Q8IVL0	Q8IVL0	20.8	2.18253	9.83598	6.67464	7.31576	6.63379	7.18915	6.41584	7.05335	5.11718e-20	+
CPPED1	Serine/threonine-protein phosphatase CPPED1	Q9BRF8	Q9BRF8	23.9	-3.73474	8.62155	6.85175	5.64297	6.71251	5.43985	6.96371	6.38559	7.54147e-20	+
NES	Nestin	P48681	P48681	59.2	1.13803	11.3502	8.43159	8.75772	8.4347	8.74834	8.43946	8.75325	1.53779e-19	+
UQCRC2	Cytochrome b-c1 complex subunit 2, mitochondrial	P22695	P22695	48.3	-1.27662	10.9241	9.0454	8.6492	9.01317	8.60492	9.01687	8.59114	1.858e-19	+
MAP1A	Microtubule-associated protein 1A;MAP1A heavy chain;MAP1 light chain LC2	P78559	P78559	36.6	1.55832	10.6249	7.7093	8.02653	7.64839	7.91097	7.50665	7.7842	3.97883e-19	+
SERPINC1	Antithrombin-III	P01008	P01008	13.6	-2.32503	9.89465	8.19064	5.99756	7.40279	6.21093	8.02185	6.38324	7.72346e-19	+
DDAH1	N(G),N(G)-dimethylarginine dimethylaminohydrolase 1	O94760	O94760	69.8	1.30813	10.9493	8.77412	9.15628	8.7456	9.09653	8.64165	8.9838	1.88675e-18	+
CELF2	CUGBP Elav-like family member 2	O95319	O95319	28.3	1.92166	10.2276	8.04548	8.47699	8.02572	8.36463	7.8838	8.22601	2.16027e-18	+
ERVK-9;HERVK_113	Endogenous retrovirus group K member 9 Pol protein;Protease;Reverse transcriptase/ribonuclease H;Endogenous retrovirus group K member 113 Gag polyprotein	P63128;P62684	P63128;P62684	34.6	-1.96398	10.2378	8.08393	7.48525	7.91763	7.27697	7.90312	7.28686	4.6945e-18	+
DCD	Dermcidin;Survival-promoting peptide;DCD-1	P81605	P81605	20	-3.53975	8.66025	6.29061	6.01338	7.32652	5.5829	7.62815	7.38769	5.45871e-18	+
MT1X	Metallothionein-1X	P80297	P80297	52.5	3.01468	9.12564	7.65358	8.6022	NaN	NaN	NaN	NaN	9.25761e-18	+
MT-CO2	Cytochrome c oxidase subunit 2	P00403	P00403	41	-1.79822	10.3177	8.89413	8.35786	8.82434	8.28659	8.75708	8.18687	1.10483e-17	+
NQO1	NAD(P)H dehydrogenase [quinone] 1	P15559	P15559	41.6	1.4814	10.7922	8.67212	9.09635	8.68885	9.0553	8.62132	9.00268	1.618e-17	+
CDO1	Cysteine dioxygenase type 1	Q16878	Q16878	26	1.90697	10.3214	7.56704	7.89235	8.74405	8.76426	8.64223	8.60903	1.9442e-17	+
MARC1	Mitochondrial amidoxime-reducing component 1	Q5VT66	Q5VT66;Q969Z3	22.3	2.96962	9.14953	6.23053	7.28529	5.95808	7.3221	5.9671	7.427	2.79328e-17	+
PRPH	Peripherin	P41219	P41219	8.9	1.85563	10.3375	6.19512	6.57293	7.8178	8.30317	7.98236	8.49363	1.34023e-16	+
ERVK-24	Endogenous retrovirus group K member 24 Gag polyprotein	P63145	P63145	62.5	-1.87435	10.2213	8.25653	7.72898	8.10965	7.5895	8.10965	7.63913	1.41119e-16	+
PDCD4	Programmed cell death protein 4	Q53EL6	Q53EL6	49.9	1.96931	10.064	7.58293	8.17742	7.46529	8.03535	7.56626	8.14789	6.07857e-16	+
BTBD11	Ankyrin repeat and BTB/POZ domain-containing protein BTBD11	A6QL63	A6QL63	4	-3.29237	8.5911	6.26569	4.67885	6.51012	5.8677	6.27147	4.82338	9.04773e-16	+
MARCKS	Myristoylated alanine-rich C-kinase substrate	P29966	P29966	85.5	-1.13362	11.0119	9.25156	8.87228	9.20685	8.85474	9.24132	8.87097	1.13749e-15	+
TMEM35	Transmembrane protein 35	Q53FP2	Q53FP2	15.6	2.82672	8.50869	6.19923	6.92643	6.57106	7.39328	5.99021	6.82145	1.38011e-15	+
UQCRC1	Cytochrome b-c1 complex subunit 1, mitochondrial	P31930	P31930	62.3	-1.11429	11.0194	9.00424	8.7009	8.98566	8.63405	8.99534	8.66113	3.42335e-15	+
OGN	Mimecan	P20774	P20774	14.8	-3.18469	8.53087	6.85688	5.35778	6.97541	5.56154	6.42251	4.96326	7.478e-15	+
PPFIA2	Liprin-alpha-2	O75334	O75334	36.6	1.69706	10.1427	7.44966	7.71119	7.54832	7.67318	7.26933	7.51891	1.07509e-14	+
RBL2	Retinoblastoma-like protein 2	Q08999	Q08999	2.4	-2.65663	8.77005	6.3593	5.62457	6.48131	6.01355	6.32938	5.64693	1.23868e-14	+
UQCRB	Cytochrome b-c1 complex subunit 7	P14927	P14927	57.7	-1.60573	10.5009	9.158	8.72285	9.16708	8.69953	9.01047	8.50463	2.10722e-14	+
ERVK-5	Endogenous retrovirus group K member 5 Gag polyprotein	Q9HDB9	Q9HDB9	39.3	-1.99263	9.88256	7.91919	7.36286	7.53358	6.93434	7.74028	7.1518	3.15307e-14	+
C8orf88	Uncharacterized protein C8orf88	P0DMB2	P0DMB2	53	-2.60762	8.81115	8.05599	6.97219	7.34629	5.2401	7.20903	5.18808	3.73691e-14	+
COL1A2	Collagen alpha-2(I) chain	P08123	P08123	6.7	-3.09949	8.54892	NaN	NaN	6.66142	5.47397	5.31649	4.58658	3.78874e-14	+
GSTA3;GSTA2;GSTA1;GSTA5	Glutathione S-transferase A3;Glutathione S-transferase A2;Glutathione S-transferase A1;Glutathione S-transferase A1, N-terminally processed;Glutathione S-transferase A5	Q16772;P09210;P08263;Q7RTV2	Q16772;P09210;P08263;Q7RTV2	16.7	-3.30315	8.37085	7.21075	6.00169	5.93636	NaN	6.48619	5.24578	6.38384e-14	+
TPM1	Tropomyosin alpha-1 chain	P09493	P09493	54.2	0.942758	11.3867	9.263	9.52665	9.26045	9.49696	9.24854	9.51826	7.80757e-14	+
CRYAB	Alpha-crystallin B chain	P02511	P02511	24.6	-2.57098	8.92034	7.554	6.63808	7.38759	6.77063	6.67005	5.72705	8.42113e-14	+
NEFL	Neurofilament light polypeptide	P07196	P07196	5.9	1.80851	10.102	7.50649	8.09715	7.57918	8.13647	6.38775	6.86363	1.07285e-13	+
SYT6	Synaptotagmin-6	Q5T7P8	Q5T7P8	11.2	-3.26354	8.48257	6.49164	5.54905	6.50044	5.71288	6.62694	5.4921	1.26073e-13	+
F8	Coagulation factor VIII;Factor VIIIa heavy chain, 200 kDa isoform;Factor VIIIa heavy chain, 92 kDa isoform;Factor VIII B chain;Factor VIIIa light chain	P00451	P00451	2.2	-3.0173	8.55671	5.75546	4.78647	6.00294	4.825	5.94217	5.54409	1.74126e-13	+
LPL	Lipoprotein lipase	P06858	P06858	12.4	-2.99516	8.63153	7.05185	6.12372	6.85489	5.73361	6.04376	NaN	2.60816e-13	+
UAP1L1	UDP-N-acetylhexosamine pyrophosphorylase-like protein 1	Q3KQV9	Q3KQV9	58.6	-1.1939	10.5617	8.45066	8.12379	8.56191	8.11538	8.44409	8.0545	4.20972e-13	+
CCAR2	Cell cycle and apoptosis regulator protein 2	Q8N163	Q8N163	63.9	-0.860138	11.2967	8.98526	8.75565	8.94008	8.67465	8.8466	8.5773	4.75126e-13	+
TSPAN13;TSPAN31	Tetraspanin-13;Tetraspanin-31	O95857;Q12999	O95857;Q12999	7.4	2.54649	8.49883	6.82185	7.58455	NaN	NaN	NaN	NaN	6.21645e-13	+
CALD1	Caldesmon	Q05682	Q05682	33.7	1.06605	10.9562	8.60986	8.83905	8.62438	8.87517	8.59856	8.83422	9.21684e-13	+
PLEK	Pleckstrin	P08567	P08567	4	2.50177	9.0216	6.90688	6.878	6.9951	7.4303	6.86956	7.44303	1.02852e-12	+
ERVK-7	Endogenous retrovirus group K member 7 Pol protein;Reverse transcriptase;Ribonuclease H;Integrase	P63135	P63135	4.3	-2.15817	8.9989	6.48224	6.04466	6.72082	6.14576	6.46804	5.70847	1.35375e-12	+
CHL1	Neural cell adhesion molecule L1-like protein;Processed neural cell adhesion molecule L1-like protein	O00533	O00533	13.4	-2.38225	8.95087	6.69373	6.47391	6.73706	6.43977	6.34567	5.4141	4.64093e-12	+
SIAH2	E3 ubiquitin-protein ligase SIAH2	O43255	O43255	5.6	-2.37243	8.74628	6.74523	6.32844	NaN	NaN	7.566	6.29155	5.67157e-12	+
CD70	CD70 antigen	P32970	P32970	24.9	-1.79196	9.48247	8.10367	7.50961	7.98489	7.39088	7.26304	6.69269	8.24555e-12	+
CDHR2	Cadherin-related family member 2	Q9BYE9	Q9BYE9	1.2	3.88118	7.77798	NaN	NaN	4.76522	6.06662	NaN	NaN	1.14359e-11	+
FABP3	Fatty acid-binding protein, heart	P05413	P05413;P02689	40.6	-2.32938	8.88923	7.15152	6.39971	7.60946	6.85659	6.72082	5.79666	1.35364e-11	+
GRAMD3	GRAM domain-containing protein 3	Q96HH9	Q96HH9	6.5	3.2656	8.12795	5.83647	6.6909	NaN	NaN	NaN	NaN	1.52833e-11	+
NDUFS1	NADH-ubiquinone oxidoreductase 75 kDa subunit, mitochondrial	P28331	P28331	69.3	-0.953439	10.9546	8.76701	8.48792	8.66447	8.3822	8.60827	8.29148	1.60529e-11	+
F13A1	Coagulation factor XIII A chain	P00488	P00488	6	-2.75848	8.65238	6.48796	5.89086	6.62593	5.63124	6.50932	5.60285	1.63777e-11	+
NCR3LG1	Natural cytotoxicity triggering receptor 3 ligand 1	Q68D85	Q68D85	15.2	-2.30757	8.96993	7.17803	5.77292	7.0952	6.2014	6.98145	6.10924	2.09076e-11	+
LRRC58	Leucine-rich repeat-containing protein 58	Q96CX6	Q96CX6	16.2	-2.0305	9.01586	7.2137	6.85871	7.30292	6.92287	6.80484	6.41355	2.59816e-11	+
TSPAN3	Tetraspanin-3	O60637	O60637	10.7	1.83378	9.5636	7.73377	8.06562	7.96127	8.16083	NaN	NaN	2.78388e-11	+
F11R	Junctional adhesion molecule A	Q9Y624	Q9Y624	51.2	-1.50943	10.132	8.35497	7.95823	8.41702	7.9194	8.12587	7.71417	2.96228e-11	+
ITGB3	Integrin beta-3;Integrin beta	P05106;H3BM21	P05106;H3BM21	10.3	-2.90877	8.46719	6.39789	NaN	6.66547	5.02399	5.84154	5.33522	3.93166e-11	+
UQCRFS1;UQCRFS1P1	Cytochrome b-c1 complex subunit Rieske, mitochondrial;Cytochrome b-c1 complex subunit 11;Putative cytochrome b-c1 complex subunit Rieske-like protein 1	P47985;P0C7P4	P47985;P0C7P4	60.2	-1.08727	10.6794	8.86219	8.54827	8.94182	8.62589	8.85905	8.49534	4.08189e-11	+
SH3GL3	Endophilin-A3	Q99963	Q99963	40.3	-1.53404	9.75929	7.90858	7.84094	7.87214	7.50893	7.53753	7.03201	5.67851e-11	+
BGN	Biglycan	P21810	P21810	8.7	-4.57615	8.06755	6.24598	NaN	6.54458	4.49024	6.19067	4.38573	7.13186e-11	+
SPP2	Secreted phosphoprotein 24	Q13103	Q13103	5.7	-4.57395	7.53984	6.53158	4.81488	NaN	NaN	NaN	NaN	7.2807e-11	+
IFI16	Gamma-interferon-inducible protein 16	Q16666	Q16666;Q6K0P9	15	-2.64837	8.60387	6.59997	5.39102	6.55811	5.22409	6.38346	5.63187	1.0049e-10	+
PYGB	Glycogen phosphorylase, brain form	P11216	P11216	61.9	-0.767609	11.181	8.86425	8.66941	8.78848	8.54449	8.78075	8.51677	1.01133e-10	+
PRG4	Proteoglycan 4;Proteoglycan 4 C-terminal part	Q92954	Q92954	3.2	-2.64557	8.5442	6.1917	5.12385	5.37171	NaN	6.07715	5.09356	1.0514e-10	+
ALDOB	Fructose-bisphosphate aldolase B	P05062	P05062	14.3	1.92509	9.32811	7.3078	7.43403	6.94889	7.14148	7.32642	7.31408	1.28335e-10	+
VWA1	von Willebrand factor A domain-containing protein 1	Q6PCB0	Q6PCB0	48.3	-1.49419	9.81402	7.87196	7.4481	7.87708	7.51751	7.77992	7.40076	1.76211e-10	+
SMN1	Survival motor neuron protein	Q16637	Q16637	30.6	-1.34659	10.0585	8.64024	8.29508	8.54389	8.2211	8.51758	8.19047	2.07817e-10	+
CADPS	Calcium-dependent secretion activator 1	Q9ULU8	Q9ULU8	8.4	2.24835	8.60936	5.6198	6.42702	5.64512	6.11431	5.4598	5.97798	2.10455e-10	+
CRYM	Ketimine reductase mu-crystallin	Q14894	Q14894	43	-1.48398	9.86901	8.00424	7.63067	8.05308	7.70513	8.14151	7.91579	2.34417e-10	+
CAV1	Caveolin-1	Q03135	Q03135;P56539	36	1.7657	9.44105	7.39442	7.95946	7.42014	7.92498	7.1788	7.53982	2.35845e-10	+
MACF1	Microtubule-actin cross-linking factor 1, isoforms 1/2/3/5	Q9UPN3	Q9UPN3	35.2	0.944559	10.8994	7.37158	7.63334	7.47025	7.56592	7.32201	7.52182	2.49044e-10	+
CRYAA	Alpha-crystallin A chain;Alpha-crystallin A(1-172);Alpha-crystallin A(1-168);Alpha-crystallin A(1-162)	P02489	P02489	12.7	-2.78369	8.18758	NaN	NaN	6.6249	5.69971	6.94854	5.6046	2.56018e-10	+
MRPL13	39S ribosomal protein L13, mitochondrial	Q9BYD1	Q9BYD1	75.3	-1.32963	10.3779	8.7336	8.35347	8.64075	8.21155	8.50266	8.17924	2.71318e-10	+
CD81	CD81 antigen	P60033	P60033	25	2.23122	8.56975	6.8795	7.58926	NaN	NaN	NaN	NaN	2.87991e-10	+
HERVK_113;ERVK-21	Endogenous retrovirus group K member 113 Env polyprotein;Surface protein;Transmembrane protein;Endogenous retrovirus group K member 21 Env polyprotein;Surface protein;Transmembrane protein;Endogenous retrovirus group K member 113 Rec protein	Q902F9;P61565;P61574	Q902F9;P61565;P61574;P61576;A0A096LNU5;A0A096LNJ9;P61578;Q9NX77;P10266	10.6	-1.72834	9.42578	7.50896	7.01301	7.27386	6.70765	7.20855	6.52437	3.30052e-10	+
GSN	Gelsolin	P06396;A0A0A0MT01	P06396;A0A0A0MT01	32.4	-1.31678	10.3241	8.21269	7.85736	8.20396	7.84811	8.01452	7.71014	4.03461e-10	+
MRPS18A	28S ribosomal protein S18a, mitochondrial	Q9NVS2	Q9NVS2	50.5	-1.45704	9.80145	8.03254	7.62958	8.17435	7.67724	8.01241	7.56491	4.9358e-10	+
SYNM	Synemin	O15061	O15061	37.8	1.48471	9.71102	6.86453	7.16655	6.86877	7.17785	6.76647	7.06625	5.93334e-10	+
COA5	Cytochrome c oxidase assembly factor 5	Q86WW8	Q86WW8	24.3	3.53369	7.60377	6.0794	6.9464	NaN	NaN	NaN	NaN	6.76763e-10	+
MRPL37	39S ribosomal protein L37, mitochondrial	Q9BZE1	Q9BZE1	69.3	-1.29612	10.3747	8.36803	8.00694	8.29955	7.84061	8.16245	7.83366	7.57613e-10	+
PYCARD	Apoptosis-associated speck-like protein containing a CARD	Q9ULZ3	Q9ULZ3	70.8	-1.61131	9.91818	8.3591	7.86867	8.27279	7.79373	8.18024	7.69388	8.64481e-10	+
UQCRQ	Cytochrome b-c1 complex subunit 8	O14949	O14949	54.9	-1.38817	10.1288	8.68909	8.26245	8.75637	8.27964	8.77693	8.32362	9.86078e-10	+
PDE5A	cGMP-specific 3,5-cyclic phosphodiesterase	O76074	O76074	17.1	-1.65258	9.20664	6.77963	6.32166	6.95156	6.54466	6.95969	6.39905	1.06776e-09	+
DPYSL3	Dihydropyrimidinase-related protein 3	Q14195	Q14195	61.4	-1.00081	10.6427	8.53246	8.41987	8.52467	8.40524	8.28149	8.11671	1.23262e-09	+
STXBP2	Syntaxin-binding protein 2	Q15833	Q15833	37.8	-1.59248	9.54937	7.47051	7.00186	7.50749	6.98028	7.30585	6.76509	1.30153e-09	+
COX7A2L	Cytochrome c oxidase subunit 7A-related protein, mitochondrial	O14548	O14548	63.2	-1.58277	9.88749	8.50862	8.10157	8.47397	8.03914	8.27079	7.77669	1.70812e-09	+
PBK	Lymphokine-activated killer T-cell-originated protein kinase	Q96KB5	Q96KB5	77.3	-0.850298	11.0962	9.2137	8.96882	9.13277	8.85905	9.10171	8.81813	1.86254e-09	+
PXDN	Peroxidasin homolog	Q92626	Q92626	14.8	-1.62625	9.20618	6.67841	6.39171	6.68563	6.46124	6.71704	6.26378	1.94854e-09	+
ALX4	Homeobox protein aristaless-like 4	Q9H161	Q9H161;O95076	27.7	1.79573	9.21974	6.83141	7.16477	6.83706	7.43518	6.93271	7.36596	2.02313e-09	+
TLN2	Talin-2	Q9Y4G6	Q9Y4G6	53.1	0.891808	10.8922	7.85083	8.02086	7.9276	8.0613	7.90804	8.08404	2.31376e-09	+
SVIL	Supervillin	O95425	O95425	19.6	1.64395	9.55975	6.36584	6.83525	6.48136	7.00932	6.36461	6.7413	2.3175e-09	+
CTNND1	Catenin delta-1	O60716	O60716	64.6	0.889629	10.8905	8.3061	8.57438	8.32523	8.51247	8.2828	8.49514	2.53023e-09	+
NSG1	Neuron-specific protein family member 1	P42857;A0A0A6YYJ2	P42857;A0A0A6YYJ2	14.6	-2.61467	8.44815	6.65532	5.91576	7.01866	6.21468	6.96113	6.17505	2.84222e-09	+
SUCO	SUN domain-containing ossification factor	Q9UBS9	Q9UBS9	6.9	-2.42872	8.70612	6.3871	6.19151	6.14857	5.94719	6.38437	6.09954	3.03433e-09	+
ICAM1	Intercellular adhesion molecule 1	P05362	P05362	9	-4.11972	7.64921	5.53687	4.39997	6.1442	4.30773	NaN	NaN	4.23081e-09	+
SDSL	Serine dehydratase-like	Q96GA7	Q96GA7	12.2	2.81799	8.37109	5.85302	6.76622	5.7789	6.52942	5.82779	6.64929	5.94179e-09	+
AOC1	Amiloride-sensitive amine oxidase [copper-containing]	P19801	P19801	3.2	-4.06712	8.06521	NaN	NaN	6.37051	NaN	5.83636	4.39322	6.5995e-09	+
ANXA6	Annexin A6	P08133	P08133	76.8	0.732573	11.5482	9.05342	9.26418	9.05346	9.23807	8.96944	9.16316	7.2427e-09	+
COMT	Catechol O-methyltransferase	P21964	P21964	43.9	1.28854	10.3164	8.26578	8.68122	8.11501	8.41409	8.02173	8.34653	8.3691e-09	+
ATP6V1B2	V-type proton ATPase subunit B, brain isoform	P21281	P21281;P15313	76.1	-0.812891	10.9587	8.96218	8.71898	8.92517	8.64757	8.77544	8.4983	9.18769e-09	+
PLEC	Plectin	Q15149	Q15149	61.8	-0.674844	11.6668	8.53718	8.31452	8.5513	8.33319	8.47233	8.26114	1.22436e-08	+
MRPL16	39S ribosomal protein L16, mitochondrial	Q9NX20	Q9NX20	40.6	-1.18236	10.3366	8.7344	8.5175	8.69867	8.47756	8.55078	8.15679	2.04936e-08	+
SERPINF1	Pigment epithelium-derived factor	P36955	P36955	21.3	-1.35964	9.69568	7.93197	7.38568	7.57335	6.82991	7.89803	7.44866	3.12296e-08	+
ADH1C;ADH1A	Alcohol dehydrogenase 1C;Alcohol dehydrogenase 1A	P00326;P07327	P00326;P07327;P00325	10.1	-3.86346	8.05888	6.30658	4.76489	5.70439	4.63703	6.51749	5.00822	3.50901e-08	+
FTL	Ferritin light chain	P02792	P02792	47.4	1.00791	10.413	8.60159	8.87584	8.63718	8.89203	8.46719	8.76135	3.61196e-08	+
SULT1A3;SULT1A4	Sulfotransferase 1A3;Sulfotransferase 1A4	P0DMM9;P0DMN0	P0DMM9;P0DMN0;P50226	30.2	-1.89642	8.90604	7.06993	6.49428	7.15116	6.62044	6.95523	6.40187	3.65103e-08	+
COL4A5	Collagen alpha-5(IV) chain	P29400	P29400	1.8	2.66355	8.34301	5.04116	6.0329	4.39888	5.92172	5.72428	5.82018	3.82799e-08	+
CCDC158	Coiled-coil domain-containing protein 158	Q5M9N0	Q5M9N0	2.7	1.99498	8.76833	5.46523	6.01225	5.79539	6.38093	5.93945	6.4833	3.93616e-08	+
PTER	Phosphotriesterase-related protein	Q96BW5	Q96BW5	53.3	1.32619	10.0206	7.84667	8.10541	7.86777	8.14697	7.72532	7.93935	4.6668e-08	+
PCM1	Pericentriolar material 1 protein	Q15154	Q15154	48.6	-0.76648	10.9188	8.36356	8.10582	8.35968	8.08725	8.21045	7.96612	6.05433e-08	+
DUSP23	Dual specificity protein phosphatase 23	Q9BVJ7	Q9BVJ7	88.7	-1.22752	10.131	8.46401	8.22269	8.41462	8.11724	8.28253	7.9357	6.64403e-08	+
MRPL33	39S ribosomal protein L33, mitochondrial	O75394	O75394	50.8	-1.32467	9.73634	8.61092	8.15039	8.77603	8.33021	8.54077	8.03531	6.99315e-08	+
LPHN3	Latrophilin-3	Q9HAR2	Q9HAR2	4.9	2.60322	8.295	NaN	6.19131	4.98862	6.01532	4.32486	5.28463	7.71424e-08	+
PTTG1IP	Pituitary tumor-transforming gene 1 protein-interacting protein	P53801	P53801	10	3.08056	7.90944	6.22814	6.9959	NaN	NaN	NaN	NaN	7.93989e-08	+
METTL7A	Methyltransferase-like protein 7A	Q9H8H3	Q9H8H3	22.5	1.49155	9.36404	7.18378	7.82046	7.14139	7.67523	7.22024	7.70765	8.18946e-08	+
GSTP1	Glutathione S-transferase P	P09211	P09211	76.2	-0.633412	11.4135	9.76382	9.58561	9.68624	9.48855	9.56465	9.36021	8.65731e-08	+
DUS4L	tRNA-dihydrouridine(20a/20b) synthase [NAD(P)+]-like	O95620	O95620	23	-2.18495	8.51741	6.91003	6.25787	6.58124	5.89919	6.36008	5.68792	9.58959e-08	+
ASMTL	N-acetylserotonin O-methyltransferase-like protein	O95671	O95671	36.9	1.24531	9.9369	7.60973	7.99903	7.50458	7.83401	7.29132	7.68666	9.70229e-08	+
COX7C	Cytochrome c oxidase subunit 7C, mitochondrial	P15954	P15954	55.6	-1.23817	9.80221	8.47919	8.18952	8.41626	8.03383	8.50387	8.09433	1.28675e-07	+
GLUL	Glutamine synthetase	P15104	P15104	52.3	-1.23732	9.83423	7.94216	7.5023	8.03894	7.61494	8.15091	7.64017	1.31267e-07	+
EPHA7	Ephrin type-A receptor 7	Q15375	Q15375;Q9UF33;Q5JZY3	23.2	1.26412	9.65866	7.07232	7.37242	7.00625	7.18313	7.09479	7.2078	1.31727e-07	+
MRPL30	39S ribosomal protein L30, mitochondrial	Q8TCC3	Q8TCC3	22.4	-1.2964	9.72317	8.13716	8.05015	8.12182	8.17655	7.98362	7.51314	1.32254e-07	+
SLC3A2	4F2 cell-surface antigen heavy chain	P08195	P08195	46.3	0.668119	11.1877	8.89393	9.0844	8.85883	9.01833	8.79582	8.96563	1.38318e-07	+
NAT2	Arylamine N-acetyltransferase 2	P11245	P11245	3.1	-3.65879	7.83254	NaN	NaN	6.50025	4.7837	6.28691	4.84697	1.73566e-07	+
FLNC	Filamin-C	Q14315	Q14315	64.7	0.659559	11.5325	8.54251	8.72698	8.49126	8.64641	8.41088	8.5613	2.00676e-07	+
NDUFA7	NADH dehydrogenase [ubiquinone] 1 alpha subcomplex subunit 7	O95182	O95182	71.7	-1.21863	9.81515	8.37499	7.92347	8.31856	7.96434	8.35098	7.94279	2.02777e-07	+
MRPS30	28S ribosomal protein S30, mitochondrial	Q9NP92	Q9NP92	44	-1.36483	10.0069	8.02106	7.87519	8.05839	8.10175	7.91513	7.78796	2.11037e-07	+
NR5A2	Nuclear receptor subfamily 5 group A member 2	O00482	O00482	10	-1.78195	8.76029	6.72869	5.94018	6.89936	6.63925	6.73838	6.33939	2.27987e-07	+
MPDZ	Multiple PDZ domain protein	O75970	O75970	38.1	1.13343	10.1318	7.2035	7.53098	7.23942	7.54753	7.13956	7.44295	2.29085e-07	+
MRPL52	39S ribosomal protein L52, mitochondrial	Q86TS9	Q86TS9	26.8	-1.39946	9.3137	8.09819	7.66893	8.20761	7.86603	7.89068	7.4812	2.36983e-07	+
GADL1	Acidic amino acid decarboxylase GADL1	Q6ZQY3	Q6ZQY3	21.3	2.50113	8.34776	5.39648	6.13405	5.78001	6.30888	5.78336	6.36689	2.43908e-07	+
ACADL	Long-chain specific acyl-CoA dehydrogenase, mitochondrial	P28330	P28330	8.8	-3.6034	7.95047	5.91667	4.55757	6.18665	4.82935	6.41589	5.2476	2.63839e-07	+
NDUFV1	NADH dehydrogenase [ubiquinone] flavoprotein 1, mitochondrial	P49821	P49821	63.4	-0.847622	10.6249	8.64708	8.43513	8.6397	8.33598	8.47714	8.21471	2.66675e-07	+
FEZ1	Fasciculation and elongation protein zeta-1	Q99689	Q99689	30.4	1.86088	8.86652	6.31152	6.79991	6.74009	7.31584	6.31519	6.82246	2.99077e-07	+
HMBOX1	Homeobox-containing protein 1	Q6NT76	Q6NT76;P35680;P20823	40.7	-1.34172	9.96736	8.20069	7.91765	8.16373	7.80316	7.83963	7.41	3.38041e-07	+
LGALSL	Galectin-related protein	Q3ZCW2	Q3ZCW2	66.3	0.880568	10.8175	8.96916	9.24045	8.97739	9.2051	8.90656	9.10326	3.38268e-07	+
COX6A1	Cytochrome c oxidase subunit 6A1, mitochondrial	P12074	P12074	35.8	-1.40599	9.42505	8.03631	7.58973	8.22492	7.73351	7.73707	7.28607	3.42132e-07	+
S100A13	Protein S100-A13	Q99584	Q99584	48	-1.07364	10.4417	9.0958	8.77111	9.05003	8.70827	8.88819	8.56225	3.44471e-07	+
PRDM16	PR domain zinc finger protein 16	Q9HAZ2	Q9HAZ2	13.1	1.80348	8.52156	5.70464	6.16376	5.6013	6.35199	5.15183	5.9434	3.45317e-07	+
FLCN	Folliculin	Q8NFG4	Q8NFG4;J3QW42	32.6	-1.08222	10.121	7.37313	7.13011	8.47718	7.4025	7.67216	7.49208	3.4732e-07	+
RCN1	Reticulocalbin-1	Q15293	Q15293	71	0.760349	11.0325	9.03362	9.25271	8.94012	9.13764	8.90312	9.10384	3.52107e-07	+
IDH3B	Isocitrate dehydrogenase [NAD] subunit beta, mitochondrial	O43837	O43837	58.2	-0.717786	11.051	9.13827	8.884	9.07148	8.79071	8.96307	8.69896	3.91255e-07	+
B2M	Beta-2-microglobulin;Beta-2-microglobulin form pI 5.3	P61769	P61769	46.2	-0.830716	10.5693	9.19524	9.04485	9.16176	8.92828	8.88116	8.64935	4.58477e-07	+
GPC3	Glypican-3;Secreted glypican-3	P51654	P51654;REV__Q96HE7	23.1	0.868845	10.7826	8.60923	8.8486	8.57508	8.79264	8.30582	8.5116	4.80122e-07	+
PSMB9	Proteasome subunit beta type-9	P28065	P28065	18.3	-2.20437	8.31012	6.23088	6.97882	6.79754	6.02788	NaN	NaN	5.41263e-07	+
MT-ATP8	ATP synthase protein 8	P03928	P03928	35.3	-1.22556	9.72962	8.65152	8.36261	8.65476	8.26694	8.55019	8.07306	6.16791e-07	+
SLC44A2	Choline transporter-like protein 2	Q8IWA5	Q8IWA5	2.8	2.39944	8.19307	5.89177	6.51607	5.75302	5.97472	NaN	NaN	7.35421e-07	+
VAT1	Synaptic vesicle membrane protein VAT-1 homolog	Q99536	Q99536	58	-0.729579	10.7902	8.98029	8.75909	8.88999	8.65833	8.84831	8.58949	8.49893e-07	+
MT-CO1	Cytochrome c oxidase subunit 1	P00395	P00395	7.6	-1.33235	9.23787	8.01182	7.58372	7.9742	7.47832	7.79734	7.24864	8.61882e-07	+
TIAM2	T-lymphoma invasion and metastasis-inducing protein 2	Q8IVF5	Q8IVF5	8.8	-1.69236	8.86758	6.24665	5.8499	6.34355	5.85254	6.41893	5.88194	8.87463e-07	+
SPTB	Spectrin beta chain, erythrocytic	P11277	P11277	15.1	-1.03573	10.3516	7.55836	7.49052	7.52371	7.40714	7.47208	7.32662	9.377e-07	+
ATP6V1A	V-type proton ATPase catalytic subunit A	P38606	P38606	78.8	-0.577466	11.2659	9.07904	8.89073	9.06662	8.85479	8.98323	8.78123	1.01291e-06	+
XPO7	Exportin-7	Q9UIA9	Q9UIA9	41.5	-0.720659	10.7843	8.39238	8.16903	8.36964	8.10904	8.31336	8.21503	1.16211e-06	+
GLIS3	Zinc finger protein GLIS3	Q8NEA6	Q8NEA6	3.1	2.79196	7.90103	5.17609	5.6967	5.0498	5.82622	5.60684	6.00406	1.19114e-06	+
ATP6V1E1	V-type proton ATPase subunit E 1	P36543	P36543	58.4	-0.719756	10.7853	9.00013	8.78325	9.02276	8.80178	8.95076	8.70243	1.19928e-06	+
KRT18	Keratin, type I cytoskeletal 18	P05783	P05783;CON__H-INV:HIT000015463	67	-1.02154	10.4843	8.48162	8.18015	8.40838	8.0944	8.36158	8.03423	1.24709e-06	+
COX7A2	Cytochrome c oxidase subunit 7A2, mitochondrial	P14406	P14406	27.7	-1.27247	9.9812	8.76475	8.40324	8.75943	8.37762	8.7352	8.30645	1.32549e-06	+
DPYSL4	Dihydropyrimidinase-related protein 4	O14531	O14531	60.3	1.07409	10.3814	8.14473	8.29166	8.03989	8.15842	7.85845	8.06175	1.49381e-06	+
SERPINH1	Serpin H1	P50454	P50454	58.6	0.610606	11.4743	9.29789	9.48242	9.29811	9.46214	9.09412	9.25782	1.54375e-06	+
ERICH1	Glutamate-rich protein 1	Q86X53	Q86X53	28.4	-1.32204	9.39475	7.50737	7.06423	7.60191	7.1839	7.44525	7.04064	1.66846e-06	+
PODXL	Podocalyxin	O00592	O00592	18.6	1.15814	10.1157	7.76074	8.19454	7.79512	8.08365	7.75623	8.05177	1.77179e-06	+
NDUFV3	NADH dehydrogenase [ubiquinone] flavoprotein 3, mitochondrial	P56181	P56181	24.1	-1.25636	9.48969	7.94951	7.65907	8.04427	7.60896	8.06141	7.60164	1.79938e-06	+
FER	Tyrosine-protein kinase Fer	P16591	P16591	28.1	1.13908	9.7341	6.8552	7.21112	7.67526	7.33365	7.11737	7.31482	1.96169e-06	+
NDUFA12	NADH dehydrogenase [ubiquinone] 1 alpha subcomplex subunit 12	Q9UI09	Q9UI09	74.5	-1.08079	10.2529	8.72281	8.40204	8.71772	8.37667	8.48131	8.16274	2.02405e-06	+
LAMA4	Laminin subunit alpha-4	Q16363	Q16363	3.7	-2.08253	8.35214	5.36668	4.85026	5.75954	5.2511	5.99578	5.65596	2.18943e-06	+
PKP2	Plakophilin-2	Q99959	Q99959	39.8	1.09815	9.95869	7.39966	7.69576	7.32734	7.62652	7.15372	7.41066	2.51988e-06	+
FRMD4B	FERM domain-containing protein 4B	Q9Y2L6	Q9Y2L6	3.3	-3.28265	7.34735	5.18633	NaN	5.42057	4.04017	NaN	NaN	2.656e-06	+
DAZL	Deleted in azoospermia-like	Q92904	Q92904	10.8	2.69904	7.80614	NaN	6.21053	NaN	6.07628	5.72657	6.5754	2.69945e-06	+
SLC7A3	Cationic amino acid transporter 3	Q8WY07	Q8WY07	7.9	1.64381	9.03056	6.95754	7.45364	6.5617	7.02934	6.29037	6.76503	2.72116e-06	+
ICT1	Peptidyl-tRNA hydrolase ICT1, mitochondrial	Q14197	Q14197	52.9	-0.996657	10.1005	8.46252	8.18333	8.48272	8.1871	8.37254	8.09402	2.75817e-06	+
ALPL	Alkaline phosphatase, tissue-nonspecific isozyme	P05186	P05186	52.9	1.04054	10.2659	7.91056	8.24623	7.90537	8.22013	7.81602	8.05561	3.1071e-06	+
IKBKB	Inhibitor of nuclear factor kappa-B kinase subunit beta	O14920	O14920	47.1	-1.09274	9.77061	7.50207	7.20252	7.41838	7.02837	7.57039	7.08753	3.22637e-06	+
G6PD	Glucose-6-phosphate 1-dehydrogenase	P11413	P11413	74.2	0.591584	11.2332	8.86073	9.05442	8.87142	9.00975	8.72022	8.86745	3.27629e-06	+
MRPL27	39S ribosomal protein L27, mitochondrial	Q9P0M9	Q9P0M9	50	-1.05511	10.1959	8.71886	8.39576	8.65107	8.28948	8.58042	8.22285	3.5292e-06	+
PEX16	Peroxisomal membrane protein PEX16	Q9Y5Y5	Q9Y5Y5	3.3	-1.89808	8.53437	NaN	NaN	NaN	NaN	7.02432	6.81538	3.59226e-06	+
IBA57	Putative transferase CAF17, mitochondrial	Q5T440	Q5T440	38.2	-0.985131	10.0596	8.14582	7.85381	8.28632	8.0434	8.21069	7.94013	3.60175e-06	+
MRPL2	39S ribosomal protein L2, mitochondrial	Q5T653	Q5T653	39.3	-1.21924	9.96241	8.34972	8.00065	8.17365	7.82817	8.06659	7.68588	3.61856e-06	+
HIST1H1T	Histone H1t	P22492	P22492	34.8	-0.680174	10.7969	9.01553	9.05484	9.08853	9.28445	8.68583	9.0619	4.59275e-06	+
FOXA1	Hepatocyte nuclear factor 3-alpha	P55317	P55317;P55318	36.2	-1.2365	9.17788	7.65429	7.36786	7.46575	7.16459	7.43433	7.04794	4.91988e-06	+
COX5B	Cytochrome c oxidase subunit 5B, mitochondrial	P10606	P10606	58.1	-0.964404	10.369	8.93324	8.63627	8.617	8.29183	8.84506	8.50979	5.06453e-06	+
FOLH1;FOLH1B	Glutamate carboxypeptidase 2;Putative N-acetylated-alpha-linked acidic dipeptidase	Q04609;Q9HBA9	Q04609;Q9HBA9	12.4	-1.86691	8.57013	6.24763	5.5541	6.50301	5.89392	6.4037	5.6403	5.17551e-06	+
MRPL4	39S ribosomal protein L4, mitochondrial	Q9BYD3	Q9BYD3	77.5	-0.960777	10.4572	8.6484	8.36834	8.60388	8.30897	8.53182	8.45673	5.18417e-06	+
NDUFB8	NADH dehydrogenase [ubiquinone] 1 beta subcomplex subunit 8, mitochondrial	O95169	O95169	38.7	-1.19866	9.60979	8.02403	7.6946	8.07482	7.72821	8.10806	7.72639	5.29141e-06	+
TBC1D23	TBC1 domain family member 23	Q9NUY8	Q9NUY8	39.6	-0.962379	10.261	8.16779	7.87153	8.12408	7.80019	8.06926	7.72711	5.30427e-06	+
NGEF	Ephexin-1	Q8N5V2	Q8N5V2	13.2	-1.55211	8.95277	6.72289	6.2236	6.72048	6.21468	6.86085	6.39723	6.53547e-06	+
MRPL38	39S ribosomal protein L38, mitochondrial	Q96DV4	Q96DV4	51.8	-1.02477	10.1766	8.17762	8.00195	8.21402	7.9691	8.06804	7.76174	6.69967e-06	+
SLC41A1	Solute carrier family 41 member 1	Q8IVJ1	Q8IVJ1	2.7	-3.14127	7.04411	NaN	NaN	NaN	NaN	5.9673	4.89644	6.90417e-06	+
MTUS1	Microtubule-associated tumor suppressor 1	Q9ULD2	Q9ULD2	21.2	-1.05514	9.85356	7.60626	6.91013	7.44431	6.77591	7.39791	6.62559	6.97967e-06	+
SDC2	Syndecan-2	P34741	P34741	28.9	1.07252	9.69944	7.44138	7.75693	7.8586	8.04454	7.78159	8.10305	7.42886e-06	+
LIMCH1	LIM and calponin homology domains-containing protein 1	Q9UPQ0	Q9UPQ0	48.3	0.978122	10.2148	7.56386	7.87083	7.48616	7.75263	7.42625	7.64368	7.83193e-06	+
CERS1	Ceramide synthase 1	P27544	P27544	18.9	-1.20949	9.18696	7.54935	7.25142	7.35501	6.98742	7.36453	6.97893	7.86556e-06	+
ACBD7	Acyl-CoA-binding domain-containing protein 7	Q8N6N7	Q8N6N7	63.6	1.2241	9.60228	7.86216	8.2189	7.86972	8.21144	7.8021	8.10873	8.13464e-06	+
MAP2	Microtubule-associated protein 2	P11137	P11137	11.5	-1.36093	9.03411	6.32828	5.99854	6.59292	6.47153	6.19379	5.6556	8.20168e-06	+
MRPL45	39S ribosomal protein L45, mitochondrial	Q9BRJ2	Q9BRJ2	56.9	-0.939787	10.3541	8.40035	8.09906	8.38322	8.08508	8.41689	8.10904	8.83062e-06	+
JAM2	Junctional adhesion molecule B	P57087	P57087	20.8	1.61259	8.89362	6.74825	7.2388	6.81638	7.20545	7.19981	6.99053	9.01511e-06	+
GATA4	Transcription factor GATA-4	P43694	P43694	10.6	-3.09665	8.01578	NaN	NaN	6.8234	NaN	6.67847	4.97441	9.25991e-06	+
NECAB1	N-terminal EF-hand calcium-binding protein 1	Q8N987	Q8N987	13.4	-3.07887	7.96375	6.35355	5.21564	6.42891	5.81706	6.22999	5.31283	1.03984e-05	+
TACC1	Transforming acidic coiled-coil-containing protein 1	O75410	O75410	60.7	-0.929611	10.5032	8.11424	7.83761	8.29636	8.05026	8.20812	7.8473	1.04315e-05	+
RAB15	Ras-related protein Rab-15	P59190	P59190	41	-1.00257	10.2239	8.00966	7.89762	8.47764	8.41456	8.47865	8.39065	1.059e-05	+
RBM47	RNA-binding protein 47	A0AV96	A0AV96	9.9	-1.93457	8.3832	6.50356	5.84399	6.23272	5.69244	6.48048	5.98137	1.08277e-05	+
CLIP1	CAP-Gly domain-containing linker protein 1	P30622	P30622	44.2	-0.653106	10.812	8.29055	8.00505	8.25585	8.05392	8.14541	7.90955	1.10382e-05	+
FH	Fumarate hydratase, mitochondrial	P07954	P07954	59.8	-0.517689	11.3124	9.26148	9.10391	9.17058	9.03651	9.17473	9.02235	1.11483e-05	+
SNCA	Alpha-synuclein	P37840	P37840	54.3	-0.65111	10.7156	9.22758	9.01288	9.30471	9.06996	9.20369	9.06066	1.17596e-05	+
PARP12	Poly [ADP-ribose] polymerase 12	Q9H0J9	Q9H0J9	32.4	-1.18436	9.24753	7.01586	6.69685	6.90651	6.58161	7.12054	6.78573	1.20691e-05	+
FREM2	FRAS1-related extracellular matrix protein 2	Q5SZK8	Q5SZK8	18.3	1.04446	9.67279	6.62216	6.94208	6.66642	6.86566	6.47669	6.73802	1.27383e-05	+
HSBP1	Heat shock factor-binding protein 1	O75506	O75506	81.6	0.953675	10.2312	8.67935	8.97691	8.59975	8.88819	8.44168	8.7265	1.30741e-05	+
GNG4	Guanine nucleotide-binding protein G(I)/G(S)/G(O) subunit gamma-4	P50150	P50150	66.7	1.30655	9.29488	7.75672	8.24465	7.50809	7.91225	7.6377	8.01229	1.31338e-05	+
SLC16A9	Monocarboxylate transporter 9	Q7RTY1	Q7RTY1	3.9	1.5815	8.75324	6.44599	6.99549	6.54268	6.93377	6.2461	6.51757	1.33782e-05	+
CRLF1	Cytokine receptor-like factor 1	O75462	O75462	6.6	-1.91208	8.1782	NaN	NaN	NaN	NaN	6.70747	6.07254	1.36757e-05	+
MRPL9	39S ribosomal protein L9, mitochondrial	Q9BYD2	Q9BYD2	43.4	-0.915119	10.3598	8.5297	8.28012	8.48382	8.21995	8.46075	8.15348	1.52088e-05	+
IGSF1	Immunoglobulin superfamily member 1	Q8N6C5	Q8N6C5	1.1	2.4907	7.81653	NaN	NaN	NaN	NaN	5.23676	5.98117	1.53727e-05	+
CTNNA1	Catenin alpha-1	P35221	P35221;REV__Q9P2T0	71.7	0.54962	11.3068	8.8763	9.04513	8.76339	8.90337	8.66012	8.78746	1.59158e-05	+
PARD3	Partitioning defective 3 homolog	Q8TEW0	Q8TEW0	54.7	0.961771	10.3359	7.27891	7.90835	7.31911	7.83013	7.2	7.86631	1.59535e-05	+
KANK1	KN motif and ankyrin repeat domain-containing protein 1	Q14678	Q14678	35.7	1.02183	9.80579	7.22047	7.40116	7.09927	7.31448	7.03743	7.31542	1.63519e-05	+
APOE	Apolipoprotein E	P02649	P02649	62.1	-0.707595	10.6576	8.73899	8.19008	8.83161	8.07711	8.63904	8.11156	1.74561e-05	+
PPP2R2A	Serine/threonine-protein phosphatase 2A 55 kDa regulatory subunit B alpha isoform	P63151	P63151	70.5	-0.604345	11.072	9.06296	8.91624	9.02812	8.81953	8.87039	8.67116	1.93979e-05	+
MRPL51	39S ribosomal protein L51, mitochondrial	Q4U2R6	Q4U2R6	16.4	-1.17971	9.42307	8.1949	7.78931	8.05142	7.69689	7.6056	7.31454	1.98507e-05	+
PI15	Peptidase inhibitor 15	O43692	O43692;Q9H0B8	26.4	1.54755	8.78607	6.87136	7.32333	6.39704	6.84222	6.59083	6.95822	2.04206e-05	+
MYO1E	Unconventional myosin-Ie	Q12965	Q12965;O00160	41.8	-0.901338	10.2879	7.82436	7.67319	7.81008	7.79657	7.64365	7.69453	2.04863e-05	+
ARMT1	Protein-glutamate O-methyltransferase	Q9H993	Q9H993	58.3	-0.632942	10.8396	8.84716	8.66827	8.88703	8.65936	8.74837	8.52436	2.07551e-05	+
SPTBN2	Spectrin beta chain, non-erythrocytic 2	O15020	O15020	56.4	0.635244	11.0482	8.1371	8.25952	8.13443	8.26515	8.01267	8.13874	2.09191e-05	+
DHRS2	Dehydrogenase/reductase SDR family member 2, mitochondrial	Q13268	Q13268	33.6	-1.2986	9.11744	7.37762	7.05994	7.25394	6.85891	7.31861	7.08902	2.09694e-05	+
ZEB1	Zinc finger E-box-binding homeobox 1	P37275	P37275	23.5	1.16363	9.50751	6.79714	7.12775	7.13213	7.28405	6.7817	7.11304	2.19776e-05	+
PRODH	Proline dehydrogenase 1, mitochondrial	O43272	O43272	58.3	-0.965643	10.2284	8.11012	7.86194	8.11035	7.76793	7.87143	7.53344	2.22228e-05	+
PCDH1	Protocadherin-1	Q08174	Q08174	4.9	1.50029	8.68819	5.39185	5.80455	6.05763	6.3679	6.46217	6.69338	2.23051e-05	+
CDCA2	Cell division cycle-associated protein 2	Q69YH5	Q69YH5	63.3	-0.698459	10.5936	8.23462	8.20539	8.25602	8.01393	8.15069	7.88906	2.23836e-05	+
JDP2	Jun dimerization protein 2	Q8WYK2	Q8WYK2	27	1.49846	8.65101	6.88472	7.36352	6.72216	7.09328	6.91521	7.25428	2.28265e-05	+
GADD45GIP1	Growth arrest and DNA damage-inducible proteins-interacting protein 1	Q8TAE8	Q8TAE8	57.7	-0.964264	10.2197	8.75608	7.92071	8.75519	7.8522	8.16885	7.8213	2.28356e-05	+
NVL	Nuclear valosin-containing protein-like	O15381	O15381	58.8	-0.62959	10.7241	8.43404	8.26002	8.35365	8.13245	8.29119	8.06674	2.30107e-05	+
CMC4	Cx9C motif-containing protein 4	P56277	P56277	26.5	2.4372	7.27249	5.49628	6.44838	NaN	NaN	NaN	NaN	2.35271e-05	+
INA	Alpha-internexin	Q16352	Q16352	45.1	0.735522	10.6932	7.99839	8.58527	8.25845	8.6933	7.86781	8.33893	2.44691e-05	+
MRPL22	39S ribosomal protein L22, mitochondrial	Q9NWU5	Q9NWU5	41.3	-0.896764	10.1197	8.45732	8.24758	8.36152	8.12228	8.25244	7.96831	2.53034e-05	+
IGF1	Insulin-like growth factor I	P05019	P05019	12.3	-1.72332	8.5557	7.41254	6.08311	6.92929	NaN	6.97196	NaN	2.58958e-05	+
NID2	Nidogen-2	Q14112	Q14112	12.8	-1.44752	8.89365	6.52903	6.39555	6.2675	5.74958	6.3376	6.3364	2.61182e-05	+
ME1	NADP-dependent malic enzyme	P48163	P48163	56.6	0.627513	10.9064	8.5983	8.82594	8.61703	8.75795	8.52077	8.6937	2.63345e-05	+
HLA-A	HLA class I histocompatibility antigen, A-68 alpha chain	P01891	P01891;P30511	37.5	-0.691103	10.5878	8.61082	8.41281	8.64631	8.38639	8.5761	8.31226	2.72862e-05	+
PLA2G4A	Cytosolic phospholipase A2;Phospholipase A2;Lysophospholipase	P47712	P47712	38.6	-0.689404	10.5443	8.37086	8.18121	8.35011	8.139	8.24657	8.02173	2.85558e-05	+
MRPL24	39S ribosomal protein L24, mitochondrial	Q96A35	Q96A35	49.5	-0.880816	10.3239	8.66061	8.41954	8.42957	8.14604	8.51368	8.21982	3.16762e-05	+
SLIT3	Slit homolog 3 protein	O75094	O75094	7.1	-1.82833	8.37488	5.77921	NaN	6.04187	4.80922	5.96565	5.87201	3.19204e-05	+
BCAT1	Branched-chain-amino-acid aminotransferase, cytosolic	P54687	P54687	48.7	0.71352	10.8716	8.78035	9.00758	8.76157	8.94236	8.62436	8.80545	3.31624e-05	+
NDUFS4	NADH dehydrogenase [ubiquinone] iron-sulfur protein 4, mitochondrial	O43181	O43181	45.7	-1.08976	9.97422	8.40683	8.02032	8.33216	7.95248	8.43727	8.03715	3.52382e-05	+
DSP	Desmoplakin	P15924	P15924	54.3	-0.582923	11.0367	8.12535	7.96744	8.1574	7.9756	8.08927	7.90533	3.78276e-05	+
BCL11B	B-cell lymphoma/leukemia 11B	Q9C0K0	Q9C0K0	4.4	-1.80339	8.20526	5.86827	5.46495	6.2403	5.78698	5.54314	NaN	4.08137e-05	+
BPNT1	3(2),5-bisphosphate nucleotidase 1	O95861	O95861	63.3	-0.673325	10.6475	8.72141	8.53423	8.64479	8.42852	8.59817	8.39063	4.36926e-05	+
NEXN	Nexilin	Q0ZGT2	Q0ZGT2	12.9	1.22318	9.22688	6.9884	7.29515	6.69789	7.01999	6.62341	6.95497	4.52969e-05	+
ARHGAP18	Rho GTPase-activating protein 18	Q8N392	Q8N392	51.6	0.905197	10.292	7.77677	8.03615	7.73018	7.95502	7.82324	7.94195	4.80776e-05	+
PFKFB2	6-phosphofructo-2-kinase/fructose-2,6-bisphosphatase 2;6-phosphofructo-2-kinase;Fructose-2,6-bisphosphatase	O60825	O60825	48.7	-0.997895	9.64478	7.51103	7.32836	7.29172	6.95442	7.45365	7.18645	5.02524e-05	+
PARP1	Poly [ADP-ribose] polymerase 1	P09874	P09874	60	-0.476518	11.8046	9.40912	9.2803	9.36873	9.20374	9.38575	9.22113	5.07068e-05	+
MT-ATP6	ATP synthase subunit a	P00846	P00846	8.4	-1.12142	9.47914	8.7149	8.33177	8.46665	8.10421	8.39386	8.02547	5.07316e-05	+
MRPL28	39S ribosomal protein L28, mitochondrial	Q13084	Q13084	46.5	-0.92273	10.1335	8.43754	8.18202	8.46421	8.15746	8.26446	7.94674	5.09256e-05	+
TP53I11	Tumor protein p53-inducible protein 11	O14683	O14683	13.2	1.2135	9.31654	7.47893	7.82964	7.53989	7.8789	7.61767	7.98217	5.20413e-05	+
RPL22L1	60S ribosomal protein L22-like 1	Q6P5R6	Q6P5R6	54.9	0.695014	10.7681	9.3832	9.50425	9.31777	9.47926	9.22528	9.35696	5.22511e-05	+
ASAH1	Acid ceramidase;Acid ceramidase subunit alpha;Acid ceramidase subunit beta	Q13510	Q13510	48.1	-0.852511	10.3083	8.22243	8.00393	8.36553	8.05435	8.20666	7.86475	5.69106e-05	+
PAIP1	Polyadenylate-binding protein-interacting protein 1	Q9H074	Q9H074	41.5	-0.599112	10.8484	8.88482	8.72313	8.88771	8.63742	8.80587	8.58635	5.74291e-05	+
CACNA2D2	Voltage-dependent calcium channel subunit alpha-2/delta-2;Voltage-dependent calcium channel subunit alpha-2-2;Voltage-dependent calcium channel subunit delta-2	Q9NY47	Q9NY47	28.3	-0.856685	10.1085	7.69719	7.56073	7.63054	7.46826	7.59698	7.43819	5.79261e-05	+
NNT	NAD(P) transhydrogenase, mitochondrial	Q13423	Q13423	44	-0.472409	11.3111	9.00604	8.85482	8.91177	8.74491	8.84854	8.66018	5.86236e-05	+
HLA-H	Putative HLA class I histocompatibility antigen, alpha chain H	P01893	P01893	20.7	-0.853267	10.012	8.07588	7.85825	8.01263	7.70838	8.11564	7.81413	6.20658e-05	+
CTSB	Cathepsin B;Cathepsin B light chain;Cathepsin B heavy chain	P07858	P07858	39.8	-0.659244	10.5703	8.63089	8.44613	8.57846	8.36284	8.59881	8.38645	6.29377e-05	+
DPYSL2	Dihydropyrimidinase-related protein 2	Q16555	Q16555	86	-0.470229	11.5172	9.33169	9.20914	9.33007	9.18546	9.27907	9.10595	6.32856e-05	+
ATP9A	Probable phospholipid-transporting ATPase IIA	O75110	O75110	20.2	0.947479	9.77905	7.13363	7.39969	7.23862	7.37324	7.13567	7.30391	6.36576e-05	+
DCAKD	Dephospho-CoA kinase domain-containing protein	Q8WVC6	Q8WVC6	34.2	1.09532	9.50678	7.52584	7.81989	7.41059	7.69275	7.43233	7.6568	6.39485e-05	+
FAAP20	Fanconi anemia-associated protein of 20 kDa	Q6NZ36	Q6NZ36	13.3	2.30644	7.69274	NaN	NaN	NaN	NaN	5.95961	6.55262	6.42115e-05	+
VASH2	Vasohibin-2	Q86V25	Q86V25	9.3	1.93233	8.44818	6.89165	6.34363	5.8677	6.51818	NaN	NaN	6.75998e-05	+
ASNS	Asparagine synthetase [glutamine-hydrolyzing]	P08243	P08243	64	0.508327	11.1992	8.92307	9.06006	8.91825	9.02239	8.84435	8.94862	6.77846e-05	+
TBC1D8B	TBC1 domain family member 8B	Q0IIM8	Q0IIM8	13.2	-1.04999	9.61139	6.43922	7.29323	6.45853	7.7062	6.39039	6.1967	6.85538e-05	+
VDAC3	Voltage-dependent anion-selective channel protein 3	Q9Y277	Q9Y277	61.8	-0.592397	10.8121	9.06629	8.88967	8.98495	8.78901	8.82945	8.64029	6.98526e-05	+
MSRB3	Methionine-R-sulfoxide reductase B3	Q8IXL7	Q8IXL7	47.9	1.18865	9.17126	7.4848	7.81149	7.42132	7.77274	7.30632	7.66297	7.39967e-05	+
ESCO2	N-acetyltransferase ESCO2	Q56NI9	Q56NI9	34.9	-1.04368	9.89793	8.29221	7.14016	7.41293	7.01068	7.25363	6.94235	7.48509e-05	+
GNPDA1	Glucosamine-6-phosphate isomerase 1	P46926	P46926	78.2	-0.559707	10.9413	9.05503	8.88871	9.026	8.78001	9.0525	8.87985	7.61052e-05	+
MRPL49	39S ribosomal protein L49, mitochondrial	Q13405	Q13405	65.7	-0.842284	10.0432	8.40365	8.16444	8.34573	8.07704	8.2675	7.89478	7.73445e-05	+
WIPF3	WAS/WASL-interacting protein family member 3	A6NGB9	A6NGB9	43.5	-1.03815	9.99409	7.80926	7.89009	7.85875	7.92394	7.76088	7.8632	8.17586e-05	+
MET	Hepatocyte growth factor receptor	P08581	P08581;P42685;Q04912;Q9H3Y6	15.5	-1.03807	9.55536	7.22907	7.08146	6.94565	6.68405	6.85585	6.57693	8.30647e-05	+
NDUFS2	NADH dehydrogenase [ubiquinone] iron-sulfur protein 2, mitochondrial	O75306	O75306	55.7	-0.586341	10.7155	8.67792	8.52276	8.63604	8.43586	8.5456	8.32502	8.31997e-05	+
PCDHB2;PCDHB3	Protocadherin beta-2;Protocadherin beta-3	Q9Y5E7;Q9Y5E6	Q9Y5E7;Q9Y5E6	10.9	-1.7291	8.37972	6.48558	5.96601	5.74834	NaN	6.47978	5.84769	8.33551e-05	+
MYEF2	Myelin expression factor 2	Q9P2K5	Q9P2K5	39.8	0.717123	10.4765	8.20957	8.39393	8.27446	8.43254	8.13325	8.28751	8.39208e-05	+
TP53I3	Quinone oxidoreductase PIG3	Q53FA7	Q53FA7	53	0.948302	10.0254	7.9298	8.20887	7.90461	8.14607	7.98239	8.15749	8.79585e-05	+
MRPL15	39S ribosomal protein L15, mitochondrial	Q9P015	Q9P015	64.5	-0.82987	10.3155	8.44498	8.17992	8.44782	8.18301	8.36575	8.08436	8.97906e-05	+
COL4A6	Collagen alpha-6(IV) chain	Q14031	Q14031	0.9	2.25713	8.01393	5.37597	6.08515	NaN	NaN	NaN	NaN	9.25236e-05	+
PIK3AP1	Phosphoinositide 3-kinase adapter protein 1	Q6ZUJ8	Q6ZUJ8	33.5	-1.08128	9.34414	7.27559	6.94905	7.08472	6.74906	6.984	6.65678	9.43787e-05	+
MRPL44	39S ribosomal protein L44, mitochondrial	Q9H9J2	Q9H9J2	56.3	-0.826361	10.3202	8.47467	8.25254	8.45823	8.17846	8.31861	8.02592	9.62692e-05	+
FLNA	Filamin-A	P21333	P21333	77.9	0.495797	12.266	9.3364	9.49051	9.30473	9.42083	9.22466	9.33736	0.000103055	+
WNT5A	Protein Wnt-5a	P41221	P41221;Q9H1J7	11.6	-1.18508	9.04833	7.30818	6.96411	7.08486	6.74671	6.78395	6.40242	0.000104465	+
NHS	Nance-Horan syndrome protein	Q6T4R5	Q6T4R5	12.4	-1.32981	8.94744	6.54356	6.10731	6.49191	5.80801	6.47022	5.82071	0.000111783	+
SAMHD1	Deoxynucleoside triphosphate triphosphohydrolase SAMHD1	Q9Y3Z3	Q9Y3Z3	61.8	-0.575486	10.7401	8.56743	8.37612	8.49468	8.33228	8.42628	8.22876	0.000113351	+
HLA-C	HLA class I histocompatibility antigen, Cw-17 alpha chain	Q95604	Q95604	38.7	-0.814413	10.486	8.60733	8.38231	8.49761	8.19808	8.51694	8.21574	0.000114931	+
FKBP7	Peptidyl-prolyl cis-trans isomerase FKBP7	Q9Y680	Q9Y680	37.5	1.15478	9.30492	7.23528	7.54538	7.08916	7.39111	6.98649	7.29732	0.000118304	+
BCAM	Basal cell adhesion molecule	P50895	P50895	48.7	0.927669	10.0281	7.6976	7.93278	7.66702	7.8577	7.6532	7.75307	0.000124333	+
IFIT1	Interferon-induced protein with tetratricopeptide repeats 1	P09914	P09914;Q5T764	20.3	1.33925	9.07511	7.29228	7.03583	6.57978	6.67216	6.30527	6.48411	0.000130163	+
HLA-G	HLA class I histocompatibility antigen, alpha chain G	P17693	P17693	6.8	-1.00633	9.95181	8.04167	7.73779	7.99669	7.69595	7.95225	7.64602	0.000134861	+
SOAT1	Sterol O-acyltransferase 1	P35610	P35610	15.6	-0.80561	10.4316	8.4691	8.2249	8.46998	8.19128	8.38394	8.11873	0.000136422	+
RASSF8	Ras association domain-containing protein 8	Q8NHQ8	Q8NHQ8	27.4	1.38311	8.92149	6.60287	6.91282	6.63644	6.97349	6.27007	6.63468	0.000140705	+
MRPL19	39S ribosomal protein L19, mitochondrial	P49406	P49406	50	-0.804652	10.342	8.44557	8.20006	8.45446	8.36914	8.22827	7.98042	0.000147253	+
MID1	E3 ubiquitin-protein ligase Midline-1	O15344	O15344	23.7	-0.934069	9.69526	7.66617	7.46818	7.62626	7.30341	7.3427	7.03266	0.000148642	+
PCK2	Phosphoenolpyruvate carboxykinase [GTP], mitochondrial	Q16822	Q16822	55.6	0.840282	10.3486	7.96144	8.1717	7.93729	8.13008	7.77119	7.99708	0.000158368	+
NME3	Nucleoside diphosphate kinase 3	Q13232	Q13232	56.2	1.04271	9.41898	7.53081	7.81031	7.41709	7.66664	7.50728	7.77196	0.000163331	+
NDUFB9	NADH dehydrogenase [ubiquinone] 1 beta subcomplex subunit 9	Q9Y6M9	Q9Y6M9	67	-0.855562	10.2115	8.69409	8.44875	8.57588	8.30324	8.46258	8.21717	0.000174026	+
RNF166	RING finger protein 166	Q96A37	Q96A37	3.8	-1.64756	8.45177	NaN	NaN	7.29499	6.77833	NaN	NaN	0.000176948	+
JMY	Junction-mediating and -regulatory protein	Q8N9B5	Q8N9B5	26	-0.881507	9.83031	7.58207	7.2222	7.67669	7.21471	7.39368	7.14022	0.000178068	+
NDUFS3	NADH dehydrogenase [ubiquinone] iron-sulfur protein 3, mitochondrial	O75489	O75489	57.6	-0.61699	10.6804	8.84193	8.61614	8.77739	8.5399	8.70691	8.40685	0.00018047	+
TUBB6	Tubulin beta-6 chain	Q9BUF5	Q9BUF5	85.4	0.478402	11.3429	9.27107	9.35338	9.27857	9.29872	9.17126	9.18076	0.000181433	+
CHRAC1	Chromatin accessibility complex protein 1	Q9NRG0	Q9NRG0	25.2	0.894294	9.65941	7.97459	8.23393	8.10653	8.29833	7.78943	8.02922	0.000183194	+
TNC	Tenascin	P24821	P24821	2.9	-1.64332	8.3759	6.01741	5.10701	5.68258	NaN	5.73181	4.97899	0.000183852	+
OCLN	Occludin	Q16625	Q16625	35.8	-0.920298	9.691	7.78029	7.42331	7.78083	7.48751	7.75496	7.37282	0.00018624	+
MDK	Midkine	P21741	P21741	44.8	0.892585	9.66406	7.95522	8.54945	7.56022	7.89031	7.59711	7.78527	0.000188435	+
GLCCI1	Glucocorticoid-induced transcript 1 protein	Q86VQ1	Q86VQ1	29.6	1.0207	9.49705	7.22029	7.38945	7.23482	7.46911	7.22183	7.42257	0.000192257	+
CHMP7	Charged multivesicular body protein 7	Q8WUX9	Q8WUX9	67.1	-0.78996	10.2961	8.31359	8.08909	8.19995	7.967	8.24519	8.01733	0.000195184	+
PTRF	Polymerase I and transcript release factor	Q6NZI2	Q6NZI2	46.2	0.867264	9.91237	7.78791	8.04123	7.75161	7.98222	7.86836	8.05381	0.000195433	+
FLOT2	Flotillin-2	Q14254	Q14254	54	0.648742	10.5993	8.37086	8.53193	8.27054	8.4622	8.28838	8.45169	0.000197619	+
FLOT1	Flotillin-1	O75955	O75955	74	0.64865	10.5755	8.29688	8.4956	8.2962	8.45352	8.23004	8.36327	0.000198033	+
MRPL18	39S ribosomal protein L18, mitochondrial	Q9H0U6	Q9H0U6	44.4	-0.874164	9.87619	8.18898	7.90574	8.40014	8.05599	8.21107	7.86273	0.000201839	+
NIPSNAP1	Protein NipSnap homolog 1	Q9BPW8	Q9BPW8	49.6	0.67708	10.5262	8.39259	8.59903	8.5447	8.69756	8.40873	8.54417	0.000202476	+
FHL1	Four and a half LIM domains protein 1	Q13642	Q13642	43.7	0.646624	10.5771	8.50214	8.76078	8.43226	8.58715	8.37513	8.49102	0.000207344	+
KLHL41	Kelch-like protein 41	O60662	O60662	4.1	-1.62776	8.38881	6.50794	6.67302	NaN	NaN	5.33068	4.17938	0.000211393	+
CTNNB1	Catenin beta-1	P35222	P35222	55.7	0.631058	10.8511	8.42679	8.64232	8.34327	8.49073	8.28744	8.41517	0.000231835	+
SPINT2	Kunitz-type protease inhibitor 2	O43291;K7EQZ3	O43291;K7EQZ3	10.7	-1.5075	8.57683	6.70143	6.33716	6.84076	6.4842	6.98897	6.32245	0.000233498	+
HLA-B	HLA class I histocompatibility antigen, B-73 alpha chain	Q31612	Q31612	24.2	-0.779299	10.2942	8.44728	8.25957	8.25074	7.97558	8.37851	8.0803	0.000238766	+
PCDH12	Protocadherin-12	Q9NPG4	Q9NPG4	1.1	-1.61215	8.14635	6.12898	4.32404	5.99123	NaN	5.80046	4.82317	0.000242891	+
CLDN3	Claudin-3	O15551	O15551	6.8	-2.54667	8.00363	NaN	NaN	7.07697	6.39205	NaN	NaN	0.000253168	+
NDUFA2	NADH dehydrogenase [ubiquinone] 1 alpha subcomplex subunit 2	O43678	O43678	53.5	-0.780463	10.0119	8.60079	8.38403	8.51371	8.29341	8.55242	8.28407	0.000254277	+
CHCHD10	Coiled-coil-helix-coiled-coil-helix domain-containing protein 10, mitochondrial	Q8WYQ3	Q8WYQ3	22.5	2.11253	8.09992	7.23487	7.66049	NaN	NaN	NaN	NaN	0.000259011	+
TAGLN2	Transgelin-2	P37802	P37802	82.4	-0.427091	11.2723	9.5044	9.3679	9.46477	9.30359	9.36816	9.20675	0.000269863	+
MRPL14	39S ribosomal protein L14, mitochondrial	Q6P1L8	Q6P1L8	51.7	-0.960497	9.93271	8.37987	8.04501	8.42781	8.1358	8.32966	8.00741	0.000270531	+
GPC4	Glypican-4;Secreted glypican-4	O75487	O75487	58.1	0.542308	11.1386	8.83004	9.0693	8.86082	8.99303	8.7701	8.88439	0.000281144	+
MRPL32	39S ribosomal protein L32, mitochondrial	Q9BYC8	Q9BYC8	26.6	-1.10805	9.16101	7.87695	7.59315	7.59582	7.37627	7.26722	7.03121	0.000287865	+
ZDHHC2	Palmitoyltransferase ZDHHC2	Q9UIJ5	Q9UIJ5	17.7	-1.10774	9.02321	7.06348	6.80839	7.0619	7.15863	6.78615	7.07907	0.00028901	+
ITM2C	Integral membrane protein 2C;CT-BRI3	Q9NQX7	Q9NQX7	34.5	-0.954669	9.93593	8.07397	7.83374	8.17391	7.9668	7.91112	7.81345	0.00029495	+
ASPN	Asporin	Q9BXN1	Q9BXN1	7.6	-2.51317	7.75903	6.39428	5.07236	NaN	NaN	5.48517	5.07624	0.000304018	+
NBEA	Neurobeachin	Q8NFP9	Q8NFP9	11.3	0.854315	9.81638	6.85905	6.92366	7.01966	6.98521	6.62994	6.65915	0.000306923	+
MAGED2	Melanoma-associated antigen D2	Q9UNF1	Q9UNF1	52.6	0.628914	10.6784	8.39187	8.60299	8.43132	8.58164	8.22199	8.37568	0.000308154	+
PHIP	PH-interacting protein	Q8WWQ0	Q8WWQ0	45.5	-0.538283	10.7211	8.12222	7.96646	8.12245	7.96556	8.02653	7.84517	0.00031418	+
AKR1B15;AKR1B10	Aldo-keto reductase family 1 member B15;Aldo-keto reductase family 1 member B10	C9JRZ8;O60218	C9JRZ8;O60218	5.1	-0.887473	9.63173	7.38532	6.63261	7.71347	7.66417	7.63793	7.64616	0.000314934	+
S100A4	Protein S100-A4	P26447	P26447	18.8	-1.58234	8.48367	7.44034	7.01649	6.82903	6.33155	6.38716	6.17003	0.000315643	+
MCPH1	Microcephalin	Q8NEM0	Q8NEM0	31.4	-0.99827	9.47465	7.33993	7.2293	7.14607	6.86319	6.98927	6.67152	0.000318989	+
NUDT4	Diphosphoinositol polyphosphate phosphohydrolase 2	Q9NZJ9	Q9NZJ9	68.9	-0.592636	10.5754	9.02428	8.92011	8.97739	8.80191	9.05131	8.89007	0.000321923	+
MOV10	Putative helicase MOV-10	Q9HCE1	Q9HCE1	63	0.612777	10.8621	8.32168	8.50742	8.23475	8.38374	8.21288	8.33272	0.000346828	+
VCL	Vinculin	P18206	P18206	71.2	0.457542	11.7586	9.07929	9.18676	9.09008	9.16714	8.98835	9.09262	0.000348899	+
ATP6V1C2	V-type proton ATPase subunit C 2	Q8NEY4	Q8NEY4	7.3	-1.09169	9.03475	6.7208	6.50229	6.72803	6.46805	7.1536	6.80566	0.000354207	+
POMK	Protein O-mannose kinase	Q9H5K3	Q9H5K3	45.7	-0.813347	10.1455	8.35731	8.09844	8.30309	7.98663	8.35243	8.08775	0.000360893	+
MSRB2	Methionine-R-sulfoxide reductase B2, mitochondrial	Q9Y3D2	Q9Y3D2	39.6	1.26171	8.58154	6.72446	7.29391	6.351	6.62515	6.57417	6.85746	0.000361706	+
GATAD2B	Transcriptional repressor p66-beta	Q8WXI9	Q8WXI9	61.9	-0.532282	10.7292	8.643	8.5211	8.59417	8.42903	8.46984	8.27087	0.000368173	+
CDH6	Cadherin-6	P55285	P55285	40.8	0.790272	10.2786	7.909	8.18018	7.85822	8.04774	7.88565	8.07744	0.000376116	+
MRPL57	Ribosomal protein 63, mitochondrial	Q9BQC6	Q9BQC6	21.6	-0.938901	9.62332	8.13628	7.80963	8.59159	8.25392	8.27932	7.94761	0.000379305	+
PAPSS2	Bifunctional 3-phosphoadenosine 5-phosphosulfate synthase 2;Sulfate adenylyltransferase;Adenylyl-sulfate kinase	O95340	O95340	42.5	0.775514	10.2517	7.9882	8.13152	7.85869	8.02358	7.78406	7.93724	0.000383887	+
GSR	Glutathione reductase, mitochondrial	P00390	P00390	57.5	-0.50181	11.0814	9.09688	8.96115	9.03719	8.86296	8.88225	8.69743	0.000389188	+
OSBPL6	Oxysterol-binding protein-related protein 6	Q9BZF3	Q9BZF3	42.9	0.856548	10.0831	7.71363	7.75853	7.66672	7.51408	7.45765	7.48133	0.000389323	+
IGFBP4	Insulin-like growth factor-binding protein 4	P22692	P22692	5.4	-1.55792	8.27932	6.82567	6.18744	6.60526	5.99241	6.47391	6.02999	0.000389936	+
TBCE	Tubulin-specific chaperone E	Q15813	Q15813	75.3	-0.529864	10.7761	8.60041	8.41318	8.52008	8.31069	8.46313	8.24368	0.000392291	+
MRPL43	39S ribosomal protein L43, mitochondrial	Q8N983	Q8N983	45.1	-0.808033	10.2353	8.5946	8.36657	8.46708	8.21814	8.49832	8.2141	0.000394673	+
CPE	Carboxypeptidase E	P16870	P16870	10.7	-1.55449	8.33588	6.19783	5.45376	6.38202	5.95165	6.48437	5.91021	0.000401617	+
TRIML2	Probable E3 ubiquitin-protein ligase TRIML2	Q8N7C3	Q8N7C3	17.6	1.28451	8.85835	6.79184	7.28679	6.01013	6.32342	6.47828	6.79926	0.000407586	+
PDE6D	Retinal rod rhodopsin-sensitive cGMP 3,5-cyclic phosphodiesterase subunit delta	O43924	O43924	35.3	0.97651	9.44378	7.99784	8.23855	7.82347	8.08796	7.95408	8.15491	0.000407937	+
FAM189B	Protein FAM189B	P81408	P81408	4.6	1.24349	8.62666	6.07918	5.73061	NaN	NaN	6.13194	7.18503	0.000439631	+
AP3M2	AP-3 complex subunit mu-2	P53677	P53677	41.4	-0.745164	10.2576	8.22968	8.19499	8.18284	8.1182	8.07155	7.97595	0.000447683	+
CNN3	Calponin-3	Q15417	Q15417	60.2	0.523361	11.1343	9.09889	9.2392	9.11187	9.21506	9.13903	9.25059	0.000456399	+
BMP1	Bone morphogenetic protein 1	P13497	P13497;Q9Y6L7	8.9	-1.07069	8.98982	6.83032	6.58927	6.57166	6.3537	6.14311	5.87962	0.000460404	+
ZBTB18	Zinc finger and BTB domain-containing protein 18	Q99592	Q99592	16.5	-1.53458	8.37225	6.24222	5.9736	6.2953	5.86599	6.30952	5.6225	0.000475967	+
CHML	Rab proteins geranylgeranyltransferase component A 2	P26374	P26374	37.8	-0.745309	10.1049	7.98308	7.90935	7.78763	7.57044	7.82621	7.63279	0.000482277	+
CD151	CD151 antigen	P48509	P48509	7.5	1.21785	9.03798	7.407	7.7066	7.1114	7.29673	NaN	NaN	0.000498641	+
NOG	Noggin	Q13253	Q13253	18.1	1.68666	8.40975	6.32139	6.79635	5.91722	6.59582	6.23719	6.69129	0.000509119	+
PHLDA1	Pleckstrin homology-like domain family A member 1	Q8WV24	Q8WV24	6.7	1.68558	8.25648	5.9976	6.61767	5.77885	6.37641	5.81005	6.26736	0.000513365	+
CRMP1	Dihydropyrimidinase-related protein 1	Q14194	Q14194;Q14117	74.7	0.518334	11.0693	8.79856	8.87613	8.7585	8.81786	8.6009	8.64271	0.000517691	+
IARS2	Isoleucine--tRNA ligase, mitochondrial	Q9NSE4	Q9NSE4	45.9	-0.490497	10.9122	8.61056	8.47703	8.62683	8.42249	8.486	8.29601	0.000525563	+
ENSA	Alpha-endosulfine	O43768	O43768	71.9	-0.517854	10.768	9.12888	8.97536	9.17519	8.99922	9.0214	8.83061	0.000535524	+
A4GALT	Lactosylceramide 4-alpha-galactosyltransferase	Q9NPC4	Q9NPC4	3.4	-2.40377	7.76764	NaN	NaN	6.06967	5.385	6.13707	5.46928	0.000544719	+
FAM102B	Protein FAM102B	Q5T8I3	Q5T8I3	46.4	-0.958869	9.3408	7.29327	7.00497	7.33728	7.07922	7.22673	7.28486	0.000551343	+
NPM1	Nucleophosmin	P06748	P06748	51.7	-0.404134	11.3685	9.55036	9.44587	9.59334	9.48172	9.53636	9.43715	0.000555755	+
NDUFB4	NADH dehydrogenase [ubiquinone] 1 beta subcomplex subunit 4	O95168	O95168	42.6	-0.787045	10.1723	8.88062	8.68189	8.76814	8.48058	8.73499	8.47919	0.000559108	+
HDGF	Hepatoma-derived growth factor	P51858	P51858	69.6	-0.403218	11.2844	9.28963	9.20417	9.4056	9.27923	9.28185	9.15051	0.000571603	+
EPHX2	Bifunctional epoxide hydrolase 2;Cytosolic epoxide hydrolase 2;Lipid-phosphate phosphatase	P34913	P34913	6.8	-2.39365	7.60784	5.81028	4.93735	5.69929	4.52804	NaN	NaN	0.000574257	+
NEDD9	Enhancer of filamentation 1;Enhancer of filamentation 1 p55	Q14511	Q14511	21.1	0.941332	9.49586	7.01949	7.29321	7.00962	7.10133	6.91338	6.92739	0.000575052	+
NDUFB2	NADH dehydrogenase [ubiquinone] 1 beta subcomplex subunit 2, mitochondrial	O95178	O95178	8.6	-0.955508	9.34661	8.26564	7.96238	8.1179	7.82632	7.75657	7.37938	0.00057716	+
RCOR2	REST corepressor 2	Q8IZ40	Q8IZ40	37.3	0.812704	9.8466	7.56135	7.67303	7.49801	7.63899	7.5749	7.66362	0.000591581	+
C2CD4C	C2 calcium-dependent domain-containing protein 4C	Q8TF44	Q8TF44	35.9	-0.904386	9.53167	7.57976	7.29911	7.54727	7.28825	7.5076	7.23565	0.000623081	+
MRPL17	39S ribosomal protein L17, mitochondrial	Q9NRX2	Q9NRX2	51.4	-0.780215	10.1944	8.55528	8.32019	8.33816	8.06659	8.28887	8.02759	0.000625106	+
MSX1	Homeobox protein MSX-1	P28360	P28360	21.5	-1.17524	8.86079	6.74496	6.53283	6.9958	6.57371	7.3052	6.95557	0.000637505	+
P4HA1	Prolyl 4-hydroxylase subunit alpha-1	P13674	P13674	52.1	0.621243	10.4416	8.15594	8.32549	8.1025	8.24778	8.17618	8.33319	0.000641804	+
RAB29	Ras-related protein Rab-7L1	O14966	O14966	36	-0.921117	9.26543	7.70227	7.40019	7.39134	7.10462	7.45672	7.08156	0.000654729	+
AMOT	Angiomotin	Q4VCS5	Q4VCS5	34.9	0.804632	9.80403	7.28881	7.56923	7.23807	7.44184	7.0515	7.29935	0.00066967	+
NRP2	Neuropilin-2	O60462	O60462	2.7	-2.36305	7.41949	5.34244	4.38808	5.23426	NaN	5.03937	NaN	0.000672922	+
MRPL35	39S ribosomal protein L35, mitochondrial	Q9NZE8	Q9NZE8	18.1	-0.837713	9.68372	8.00642	7.9751	7.94081	7.65524	7.63162	7.49247	0.000676039	+
PEG10	Retrotransposon-derived protein PEG10	Q86TG7	Q86TG7	57.1	0.507516	11.0977	8.77728	8.96482	8.8472	8.96783	8.81404	8.92115	0.000676477	+
MRPL55	39S ribosomal protein L55, mitochondrial	Q7Z7F7	Q7Z7F7	50	-0.896711	9.96774	8.31948	8.06536	8.24062	7.93006	8.66181	8.06978	0.000679065	+
C1orf189	Uncharacterized protein C1orf189	Q5VU69	Q5VU69	14.9	-2.35417	7.41291	NaN	NaN	6.5506	5.8807	NaN	NaN	0.00070437	+
KLHL18	Kelch-like protein 18	O94889	O94889	15.3	-1.03375	9.10911	7.05511	6.86909	7.225	6.8427	7.21301	6.94596	0.000722321	+
AHR	Aryl hydrocarbon receptor	P35869;A0A1B0GVI7	P35869;A0A1B0GVI7	5.9	-1.4761	8.23155	6.01565	NaN	6.21227	5.54979	6.39329	5.91241	0.000775316	+
MRPL50	39S ribosomal protein L50, mitochondrial	Q8N5N7	Q8N5N7	65.2	-0.766554	10.2416	8.65386	8.46838	8.62831	8.38659	8.53103	8.26741	0.000779406	+
CHCHD1	Coiled-coil-helix-coiled-coil-helix domain-containing protein 1	Q96BP2	Q96BP2	45.8	-0.827564	9.72785	8.43098	8.20807	8.31425	8.1176	8.27469	8.0493	0.000786235	+
SUGCT	Succinate--hydroxymethylglutarate CoA-transferase	Q9HAC7	Q9HAC7	6.5	1.94527	7.87904	5.71986	6.11019	5.56035	6.2062	NaN	NaN	0.00078851	+
CADM1	Cell adhesion molecule 1	Q9BY67	Q9BY67	18.3	1.21928	8.74783	6.58159	6.99292	6.30563	6.60352	6.28983	6.57926	0.000792848	+
PHLDB3	Pleckstrin homology-like domain family B member 3	Q6NSJ2	Q6NSJ2	23.3	1.21531	8.8052	6.34717	6.67142	6.26694	6.57115	6.51693	6.79518	0.000824809	+
FLAD1	FAD synthase;Molybdenum cofactor biosynthesis protein-like region;FAD synthase region	Q8NFF5	Q8NFF5	61.5	-0.710118	10.373	8.22817	8.01849	8.14267	7.87735	8.16423	7.91177	0.000831434	+
WHSC1L1	Histone-lysine N-methyltransferase NSD3	Q9BZ95	Q9BZ95	27.2	-0.761409	10.1409	7.58477	7.47622	7.63181	7.43135	7.53279	7.29726	0.000846172	+
ERICH5	Glutamate-rich protein 5	Q6P6B1	Q6P6B1	52.1	-0.76004	10.1865	7.30822	7.01607	7.28335	7.04836	8.46231	8.42076	0.00086481	+
CNOT8	CCR4-NOT transcription complex subunit 8	Q9UFF9	Q9UFF9	24.7	0.917928	9.39515	7.48938	7.57661	7.27976	7.51572	7.22139	7.25986	0.000877959	+
COX6C	Cytochrome c oxidase subunit 6C	P09669	P09669	58.7	-0.703548	10.4992	9.21045	9.02371	9.22776	9.1185	9.13893	8.92027	0.000880698	+
ST6GAL1	Beta-galactoside alpha-2,6-sialyltransferase 1	P15907	P15907	31.3	-0.818808	9.68729	7.59185	7.39296	7.77521	7.56549	7.59405	7.50991	0.000894464	+
ADAM15	Disintegrin and metalloproteinase domain-containing protein 15	Q13444	Q13444	17.4	-0.919342	9.43154	7.16406	7.00411	7.24758	6.86813	7.14054	6.75488	0.000935836	+
PABPC1L2A	Polyadenylate-binding protein 1-like 2	Q5JQF8	Q5JQF8	30	-0.494312	10.8256	9.23363	9.19706	9.1065	9.02193	8.75667	8.70322	0.000967348	+
SCHIP1	Schwannomin-interacting protein 1	Q9P0W5	Q9P0W5	24	1.19516	8.95815	6.69559	7.15232	6.53244	6.75162	6.42584	6.73605	0.00100619	+
BST2	Bone marrow stromal antigen 2	Q10589	Q10589	37.8	0.728312	10.3131	8.37685	8.59881	8.51574	8.74053	8.33076	8.51727	0.00103014	+
CTNNA2	Catenin alpha-2	P26232	P26232	17.8	0.559149	10.7901	8.3954	8.58245	8.22632	8.36599	8.03735	8.1593	0.00106597	+
KCNK1	Potassium channel subfamily K member 1	O00180	O00180	11.6	-2.27076	7.29361	NaN	NaN	NaN	NaN	6.31368	5.60048	0.00107401	+
MYLK	Myosin light chain kinase, smooth muscle;Myosin light chain kinase, smooth muscle, deglutamylated form	Q15746	Q15746	16	0.900876	9.47748	6.84871	6.95914	6.68524	6.72762	6.39853	6.5782	0.00108906	+
GATA6	Transcription factor GATA-6	Q92908	Q92908	5.9	-1.12353	8.88772	5.48654	4.975	7.0035	6.84597	6.55322	7.43443	0.0010941	+
MRPL48	39S ribosomal protein L48, mitochondrial	Q96GC5	Q96GC5	21.7	-0.745067	10.2148	8.60078	8.40018	8.56289	8.33975	8.41509	8.16334	0.00109505	+
RAB3IL1	Guanine nucleotide exchange factor for Rab-3A	Q8TBN0	Q8TBN0	52.6	-0.905683	9.3878	7.49311	7.28693	7.33522	6.98915	7.39217	7.19218	0.00111841	+
IRS1	Insulin receptor substrate 1	P35568	P35568	7.7	1.57812	8.22118	5.24425	5.995	5.44741	5.93128	5.27221	5.6379	0.00114929	+
IMPA2	Inositol monophosphatase 2	O14732	O14732	10.4	0.97475	9.20488	7.21527	7.45484	7.05786	7.29533	7.235	7.47757	0.00116728	+
GSTM3	Glutathione S-transferase Mu 3	P21266	P21266	46.7	-0.800324	9.69917	7.98046	7.75189	7.69286	7.37022	7.68438	7.32364	0.00116975	+
POLB	DNA polymerase beta	P06746	P06746	46.3	-0.855431	9.96242	8.07463	7.81846	7.9598	7.63914	8.0221	7.76462	0.00119562	+
PVRL3	Nectin-3	Q9NQS3	Q9NQS3	15.5	0.892974	9.36088	7.17872	7.33129	7.21251	7.46575	7.13255	7.50363	0.00120202	+
EPRS	Bifunctional glutamate/proline--tRNA ligase;Glutamate--tRNA ligase;Proline--tRNA ligase	P07814	P07814	66.2	-0.378194	11.6719	9.06863	8.98742	9.05111	8.92275	8.97857	8.82752	0.00120658	+
AKR1C3	Aldo-keto reductase family 1 member C3	P42330	P42330;P17516	40.6	0.883855	9.50371	7.46886	7.53946	7.2108	7.44551	7.38696	7.42957	0.00121177	+
NMES1	Normal mucosa of esophagus-specific gene 1 protein	Q9C002	Q9C002	28.9	-2.24113	7.66356	6.48776	NaN	6.28874	5.99487	6.14885	5.42372	0.00124378	+
SALL3	Sal-like protein 3	Q9BXA9	Q9BXA9	29.8	0.769772	9.67295	7.2911	7.41249	7.10904	7.18364	7.04751	7.19098	0.00126333	+
SLC38A2	Sodium-coupled neutral amino acid transporter 2	Q96QD8	Q96QD8	13.6	0.887837	9.40978	7.26626	7.49653	7.33676	7.56612	7.53104	7.85583	0.00128115	+
LPGAT1	Acyl-CoA:lysophosphatidylglycerol acyltransferase 1	Q92604	Q92604	25.7	-0.85199	9.52133	7.64377	7.3965	7.59813	7.31783	7.518	7.09601	0.00128239	+
NDUFS6	NADH dehydrogenase [ubiquinone] iron-sulfur protein 6, mitochondrial	O75380	O75380	45.2	-0.850038	9.94681	8.20325	7.98702	8.35835	8.07449	8.51346	8.24566	0.00128511	+
TNIK	TRAF2 and NCK-interacting protein kinase	Q9UKE5	Q9UKE5	24.9	0.774502	10.1035	7.53092	7.64692	7.46175	7.56111	7.47305	7.58121	0.00131613	+
THNSL1	Threonine synthase-like 1	Q8IYQ7	Q8IYQ7	24.5	0.766807	9.72567	7.32471	7.56647	7.26574	7.45307	7.23172	7.41246	0.00131871	+
PSAP	Prosaposin;Saposin-A;Saposin-B-Val;Saposin-B;Saposin-C;Saposin-D	P07602	P07602	50.4	0.583038	10.4121	7.89001	8.76042	7.4833	7.37885	7.6649	7.89727	0.00134477	+
ARAP3	Arf-GAP with Rho-GAP domain, ANK repeat and PH domain-containing protein 3	Q8WWN8	Q8WWN8	11.7	1.13389	8.67023	5.9327	6.20518	5.42142	6.23588	5.79705	6.18156	0.00134826	+
GULP1	PTB domain-containing engulfment adapter protein 1	Q9UBP9	Q9UBP9	41.8	0.708496	10.3799	7.58443	7.77569	8.85415	7.7976	8.50087	7.84422	0.0014008	+
RFX3	Transcription factor RFX3	P48380	P48380	25.8	0.872238	9.55868	7.32112	7.53713	7.13821	7.31965	7.05862	7.36851	0.00140194	+
MRPL23	39S ribosomal protein L23, mitochondrial	Q16540	Q16540	71.9	-0.68133	10.0349	8.44454	8.23109	8.20788	8.00381	8.37173	8.13814	0.00144475	+
CLUH	Clustered mitochondria protein homolog	O75153	O75153;Q9Y5I4	62	-0.450282	11.1388	8.62102	8.51067	8.6215	8.45189	8.54398	8.36421	0.00145627	+
MRPL21	39S ribosomal protein L21, mitochondrial	Q7Z2W9	Q7Z2W9	54.6	-0.726496	10.1609	8.36838	8.13997	8.41125	8.17032	8.34712	8.05812	0.00145915	+
HNMT	Histamine N-methyltransferase	P50135	P50135	33.2	0.751978	9.85359	7.87326	8.13837	7.75737	7.98263	7.75395	7.94268	0.00146462	+
NMNAT1	Nicotinamide/nicotinic acid mononucleotide adenylyltransferase 1	Q9HAN9	Q9HAN9	26.5	0.876409	9.45338	7.46377	7.73092	7.30397	7.57284	7.12163	7.37749	0.00147475	+
DEGS1	Sphingolipid delta(4)-desaturase DES1	O15121	O15121	18.3	-0.679365	10.0894	8.47792	8.271	8.39954	8.1983	8.31817	8.09566	0.0014922	+
DYNC2H1	Cytoplasmic dynein 2 heavy chain 1	Q8NCM8	Q8NCM8	30.9	0.704252	10.3743	7.17278	7.34193	7.11648	7.23216	7.15776	7.25732	0.00149471	+
UCK2	Uridine-cytidine kinase 2	Q9BZX2	Q9BZX2	55.6	-0.475676	10.777	8.99216	8.85919	8.96219	8.76814	8.92843	8.73806	0.00151793	+
GNG7	Guanine nucleotide-binding protein G(I)/G(S)/G(O) subunit gamma-7	O60262	O60262	69.1	1.10735	8.9873	7.13742	7.45596	7.75741	7.85281	7.5103	7.59834	0.00153612	+
EFNB1	Ephrin-B1	P98172	P98172	50.9	0.689657	10.2448	8.19559	8.41046	8.05968	8.23259	7.96872	8.12071	0.00156923	+
CHPT1	Cholinephosphotransferase 1	Q8WUD6	Q8WUD6	11.6	-0.835832	9.61724	8.15933	7.88674	7.97776	7.68554	7.53166	7.18639	0.00158987	+
UBAP2L	Ubiquitin-associated protein 2-like	Q14157	Q14157	58	-0.368477	11.1848	8.99334	8.87869	9.04646	8.90698	8.97664	8.82493	0.00159528	+
DOCK11	Dedicator of cytokinesis protein 11	Q5JSL3	Q5JSL3	22.6	-0.742579	9.80978	7.06183	6.89904	7.1248	6.86604	6.96975	6.75571	0.00162531	+
TP53	Cellular tumor antigen p53	P04637	P04637	33.6	0.687329	10.2219	8.22981	8.44028	8.07493	8.25103	7.86463	8.04242	0.00162706	+
MRPL3	39S ribosomal protein L3, mitochondrial	P09001	P09001	42	-0.666714	10.523	8.61928	8.40477	8.55477	8.40271	8.48446	8.22536	0.00163376	+
ELFN1	Protein ELFN1	P0C7U0	P0C7U0;Q5R3F8	14.6	1.11403	8.50669	6.06711	6.43974	5.96877	6.17661	5.76953	6.03675	0.001636	+
SUSD5	Sushi domain-containing protein 5	O60279	O60279	16.7	0.731183	10.0091	8.17528	7.50588	8.11654	7.15812	6.77593	6.87133	0.00165368	+
CCDC25	Coiled-coil domain-containing protein 25	Q86WR0	Q86WR0	55.8	-0.668547	10.3601	8.55216	8.384	8.4813	8.30839	8.52171	8.29929	0.00167417	+
AGPAT4	1-acyl-sn-glycerol-3-phosphate acyltransferase delta	Q9NRZ5	Q9NRZ5	16.1	1.14196	8.81271	6.63589	6.97504	6.63919	6.92499	6.28948	6.60216	0.00167727	+
GBP6	Guanylate-binding protein 6	Q6ZN66	Q6ZN66	6	-2.17932	7.54214	NaN	NaN	5.80113	4.64499	5.54893	4.40147	0.00168045	+
TSC22D3	TSC22 domain family protein 3	Q99576	Q99576	44	0.742006	9.7635	8.20115	8.29715	8.21806	8.33941	7.97653	8.11813	0.00168993	+
WDR20	WD repeat-containing protein 20	Q8TBZ3	Q8TBZ3	21.3	-0.774034	9.71552	7.69847	7.49714	7.805	7.50188	7.59113	7.3043	0.00169758	+
BCL9L	B-cell CLL/lymphoma 9-like protein	Q86UU0	Q86UU0	14.6	1.09511	9.10769	7.04466	6.61411	6.47849	6.75457	5.90788	6.16245	0.00173014	+
TRIM58	E3 ubiquitin-protein ligase TRIM58	Q8NG06	Q8NG06	40.1	-0.828896	9.61029	7.63402	7.25327	7.46939	7.17883	7.55138	7.34102	0.00174159	+
FOXP1	Forkhead box protein P1	Q9H334	Q9H334	51	-0.737759	9.81733	7.80538	7.59045	7.73735	7.496	7.81059	7.50599	0.0017444	+
AAMDC	Mth938 domain-containing protein	Q9H7C9	Q9H7C9	64.8	0.739243	9.84237	8.08332	8.30831	7.92786	7.94807	8.01578	7.9729	0.00175778	+
RPS6KA6	Ribosomal protein S6 kinase alpha-6	Q9UK32	Q9UK32	38.8	0.681404	10.1822	7.80115	7.81948	7.6364	7.73839	7.72824	7.69818	0.00178324	+
ANAPC11	Anaphase-promoting complex subunit 11	Q9NYG5	Q9NYG5	17.9	0.938022	9.18859	7.92228	8.23047	7.48769	7.4723	7.55963	7.55208	0.0017855	+
UBE2T	Ubiquitin-conjugating enzyme E2 T	Q9NPD8	Q9NPD8	56.9	-0.468731	10.6951	8.99649	8.84469	8.99968	8.82838	8.98572	8.79548	0.00178832	+
IFI35	Interferon-induced 35 kDa protein	P80217	P80217	9.1	-2.16217	7.86626	NaN	NaN	6.14641	5.58426	6.23957	5.54058	0.00182446	+
NMI	N-myc-interactor	Q13287	Q13287	24.8	-1.27589	8.57934	6.81303	6.38518	6.72096	6.3985	5.75052	NaN	0.00184556	+
IL13RA1	Interleukin-13 receptor subunit alpha-1	P78552	P78552	15.2	1.51046	8.17929	5.88564	6.41564	5.9857	6.45568	NaN	NaN	0.00186405	+
ASB13	Ankyrin repeat and SOCS box protein 13	Q8WXK3	Q8WXK3	6.5	1.50873	8.42377	6.59439	6.87654	5.90785	6.73428	NaN	NaN	0.0018867	+
DMD	Dystrophin	P11532	P11532	7.5	-0.731374	9.86073	6.88953	6.6903	6.70984	6.48382	6.94851	6.84127	0.00191453	+
IKBIP	Inhibitor of nuclear factor kappa-B kinase-interacting protein	Q70UQ0	Q70UQ0	42.9	0.685806	10.3113	8.12691	8.32627	8.10978	8.27868	8.09889	8.26719	0.00197416	+
HS1BP3	HCLS1-binding protein 3	Q53T59	Q53T59	79.6	-0.657969	10.3139	8.48598	8.28666	8.43946	8.20434	8.4438	8.20591	0.0019887	+
SPTBN1	Spectrin beta chain, non-erythrocytic 1	Q01082	Q01082	73	-0.360286	11.846	8.97408	8.87203	8.98786	8.86333	8.95224	8.816	0.00200914	+
COL26A1	Collagen alpha-1(XXVI) chain	Q96A83	Q96A83	21.1	1.09146	8.58305	6.35963	6.64461	6.44977	6.69692	6.59198	6.24281	0.00203105	+
MRPL40	39S ribosomal protein L40, mitochondrial	Q9NQ50	Q9NQ50	37.9	-0.66027	10.0721	8.48429	8.27196	8.35589	8.14142	8.14768	7.87697	0.0020341	+
ENAH	Protein enabled homolog	Q8N8S7	Q8N8S7	47.2	-0.435632	11.0214	8.87734	8.75507	8.96953	8.8103	8.93362	8.79055	0.00207169	+
MSX2	Homeobox protein MSX-2	P35548	P35548	36.3	-0.94203	9.09008	7.1012	6.97273	7.37596	6.97156	7.5132	7.17014	0.00208023	+
AGPAT6	Glycerol-3-phosphate acyltransferase 4	Q86UL3	Q86UL3	27.2	-0.724898	9.77853	7.84131	7.66284	7.68168	7.47287	7.70713	7.46033	0.00210253	+
KIAA1551	Uncharacterized protein KIAA1551	Q9HCM1	Q9HCM1	22.5	-0.829254	9.26482	6.70291	6.45817	6.68944	6.4914	6.50033	6.2042	0.00214127	+
INTS9	Integrator complex subunit 9	Q9NV88	Q9NV88	46	-0.652289	10.3215	8.22966	8.01263	8.2398	8.00966	8.10697	7.85824	0.00217913	+
FRMD6	FERM domain-containing protein 6	Q96NE9	Q96NE9	10.8	-1.34384	8.2971	6.18159	6.22222	6.1036	5.55565	5.95456	5.46126	0.00219946	+
SYT1	Synaptotagmin-1	P21579	P21579;O00445	26.8	-1.34201	8.47748	6.42503	4.90936	6.84515	6.11959	6.42999	6.10078	0.00223011	+
SYT2	Synaptotagmin-2	Q8N9I0	Q8N9I0	7.6	-1.34201	8.44567	6.20401	6.36812	6.55848	6.36109	6.10298	6.19526	0.00223011	+
STAT2	Signal transducer and activator of transcription 2	P52630	P52630	28.1	-0.654445	10.0892	7.92961	7.72529	7.76329	7.53201	7.64892	7.3945	0.00223227	+
SLC27A3	Long-chain fatty acid transport protein 3	Q5K4L6	Q5K4L6	22.2	-0.850793	9.38133	7.44429	7.13104	7.36378	7.04056	7.30112	6.96327	0.00223514	+
NDUFS5	NADH dehydrogenase [ubiquinone] iron-sulfur protein 5	O43920	O43920	58.5	-0.806846	9.94236	8.40712	8.42413	8.57193	8.31475	8.39317	8.04825	0.00225817	+
ING4	Inhibitor of growth protein 4	Q9UNL4	Q9UNL4	9.2	-0.848895	9.45614	8.02825	7.63524	7.9243	7.5765	7.77911	7.40758	0.00228774	+
TMEM70	Transmembrane protein 70, mitochondrial	Q9BUB7	Q9BUB7	28.5	-0.651677	10.0537	8.37304	8.22904	8.28285	8.09082	8.12717	7.947	0.0023325	+
ATP6V1H	V-type proton ATPase subunit H	Q9UI12	Q9UI12	51.8	-0.501034	10.6531	8.59366	8.4229	8.59425	8.41516	8.49014	8.25604	0.0023606	+
PTPRD	Receptor-type tyrosine-protein phosphatase delta	P23468	P23468	21.2	-0.650838	10.0207	7.25399	7.45806	7.1931	7.25677	7.09726	7.29979	0.00236367	+
SPINT1	Kunitz-type protease inhibitor 1	O43278	O43278	35.5	-0.74962	9.68668	7.44911	7.84804	7.57528	7.70774	7.1931	6.92923	0.00237588	+
PTPN13	Tyrosine-protein phosphatase non-receptor type 13	Q12923	Q12923	32.5	0.705668	9.99489	7.0683	7.25263	7.00152	7.19778	6.97547	7.09209	0.00238323	+
EAF2	ELL-associated factor 2	Q96CJ1	Q96CJ1	7.3	-1.24448	8.62188	NaN	NaN	5.85807	5.69529	7.36888	6.72482	0.00238707	+
C17orf104	Uncharacterized protein C17orf104	A2RUB1	A2RUB1	38	-0.803544	9.56509	7.27365	7.0436	7.11664	6.84324	6.98906	6.56834	0.00241647	+
NDUFA5	NADH dehydrogenase [ubiquinone] 1 alpha subcomplex subunit 5	Q16718	Q16718	72.4	-0.499585	10.5501	9.16542	9.01878	9.22603	9.04289	9.031	8.86341	0.00243052	+
DMTN	Dematin	Q08495	Q08495	15.3	-1.24161	8.64904	6.47037	6.55279	6.60017	6.38139	6.58168	6.26489	0.00244314	+
APH1A	Gamma-secretase subunit APH-1A	Q96BI3	Q96BI3	10.6	-1.23967	8.62945	7.56251	7.39609	7.38371	7.12662	7.46584	7.1396	0.00248182	+
DARS2	Aspartate--tRNA ligase, mitochondrial	Q6PI48	Q6PI48	60.9	-0.453893	10.6948	8.49506	8.41164	8.41852	8.24888	8.38052	8.21598	0.00252022	+
SHB	SH2 domain-containing adapter protein B	Q15464	Q15464	28.7	0.831067	9.3377	6.84815	6.97418	7.27958	7.07657	7.35687	7.13094	0.00253885	+
MRPL39	39S ribosomal protein L39, mitochondrial	Q9NYK5	Q9NYK5	48.5	-0.639108	10.4448	8.44218	8.26773	8.38166	8.16325	8.36012	8.12434	0.0025471	+
PINX1	PIN2/TERF1-interacting telomerase inhibitor 1	Q96BK5	Q96BK5;A0A0A6YYK5	65.5	-0.640681	10.2831	8.4726	8.2876	8.59512	8.36244	8.48387	8.25472	0.0026213	+
MRPL42	39S ribosomal protein L42, mitochondrial	Q9Y6G3	Q9Y6G3	52.8	-0.708514	9.80763	8.464	8.28305	8.35833	8.10106	8.17569	7.9191	0.00265615	+
ATP6V1G1	V-type proton ATPase subunit G 1	O75348	O75348;O95670;F2Z307	66.1	-0.636436	10.4145	8.91104	8.72152	8.8924	8.67199	8.84754	8.61783	0.00265664	+
SLC35G2	Solute carrier family 35 member G2	Q8TBE7	Q8TBE7	18.2	1.06254	8.59143	6.39512	6.67435	6.59175	6.94262	6.71272	7.01899	0.00266503	+
PLCH1	1-phosphatidylinositol 4,5-bisphosphate phosphodiesterase eta-1	Q4KWH8	Q4KWH8	29.2	0.72334	10.0896	7.40499	7.54496	7.28203	7.42259	7.33951	7.40983	0.00266739	+
ANP32E	Acidic leucine-rich nuclear phosphoprotein 32 family member E	Q9BTT0	Q9BTT0	48.1	-0.494394	10.551	8.91287	8.75003	8.97947	8.79118	8.95924	8.76509	0.00269689	+
CSRP2	Cysteine and glycine-rich protein 2	Q16527	Q16527	52.3	0.652326	10.2335	8.43085	8.64804	8.34046	8.45714	8.15588	8.28652	0.00276908	+
CPNE7	Copine-7	Q9UBL6	Q9UBL6	33.3	0.706553	9.77413	7.43818	7.58662	7.48243	7.56465	7.32926	7.40997	0.00277411	+
PPTC7	Protein phosphatase PTC7 homolog	Q8NI37	Q8NI37	35.9	-1.0285	8.80687	7.14136	6.93787	7.14142	6.86787	6.84517	6.42781	0.00279433	+
SRGAP3	SLIT-ROBO Rho GTPase-activating protein 3	O43295	O43295	13	1.03928	9.07635	6.41189	6.6428	6.62568	6.69028	6.05246	6.2292	0.00293462
PLEKHO1	Pleckstrin homology domain-containing family O member 1	Q53GL0	Q53GL0	36.9	-0.786298	9.48531	7.24642	7.3019	7.63965	7.73188	7.12766	7.32615	0.00300432
EPB41L4B	Band 4.1-like protein 4B	Q9H329	Q9H329	8.9	-0.699396	9.75259	6.86531	7.86598	6.71556	7.64075	6.79888	7.10968	0.00301915
TARS2	Threonine--tRNA ligase, mitochondrial	Q9BW92	Q9BW92	54.9	-0.48752	10.5544	8.26479	8.14749	8.19582	7.99593	8.14286	7.97837	0.00309055
EDARADD	Ectodysplasin-A receptor-associated adapter protein	Q8WWZ3	Q8WWZ3	45.6	-0.823116	9.43786	7.7577	7.60782	7.71617	7.41686	7.51314	7.29868	0.00312371
TCN2	Transcobalamin-2	P20062	P20062	1.9	-2.04692	7.77827	5.89977	NaN	5.95155	5.19648	5.87258	5.13574	0.003126
ATP2A2	Sarcoplasmic/endoplasmic reticulum calcium ATPase 2	P16615	P16615	51.6	-0.343842	11.3784	8.9972	8.93319	9.02608	8.89887	8.94144	8.78979	0.00315139
PLIN2	Perilipin-2	Q99541	Q99541	60	-0.673463	10.1533	8.09545	7.88852	8.10728	7.87154	7.95638	7.72153	0.00319911
CPSF3L	Integrator complex subunit 11	Q5TA45	Q5TA45	45.8	-0.62431	10.398	7.92763	7.77845	8.56701	7.75692	8.41052	7.81131	0.00321011
MFGE8	Lactadherin;Lactadherin short form;Medin	Q08431	Q08431	45	0.695103	9.79319	7.52939	7.79044	7.63856	7.8064	7.38007	7.50131	0.00324148
PRKDC	DNA-dependent protein kinase catalytic subunit	P78527	P78527	55.4	-0.342762	11.9478	8.92812	8.87538	8.86318	8.74449	8.81273	8.69691	0.00324397
DMWD	Dystrophia myotonica WD repeat-containing protein	Q09019	Q09019	25.1	0.883464	9.29625	7.08055	7.17826	7.09447	7.13701	6.87588	6.87178	0.00327076
RCBTB1	RCC1 and BTB domain-containing protein 1	Q8NDN9	Q8NDN9	6.8	-1.01074	8.7756	6.796	6.47229	7.03495	6.48419	7.10483	6.5944	0.00330332
HPCAL4	Hippocalcin-like protein 4	Q9UM19	Q9UM19	16.2	-1.2038	8.58122	6.75608	6.32298	7.03774	6.63674	6.79719	6.39014	0.00330395
LRP6	Low-density lipoprotein receptor-related protein 6	O75581	O75581	24.7	0.69332	9.81869	7.14619	7.33469	7.07617	7.22461	7.00441	7.12782	0.00332041
NDUFA10	NADH dehydrogenase [ubiquinone] 1 alpha subcomplex subunit 10, mitochondrial	O95299	O95299	53.5	-0.621733	10.4246	8.43892	8.26722	8.42568	8.24239	8.41827	8.22084	0.00334051
ENPP4	Bis(5-adenosyl)-triphosphatase ENPP4	Q9Y6X5	Q9Y6X5	13.2	-1.20148	8.62977	6.98676	6.60229	6.30473	6.0807	6.68425	6.28551	0.00336495
ATP6V1E2	V-type proton ATPase subunit E 2	Q96A05	Q96A05	27.9	-0.669786	10.1537	8.18121	7.96677	8.34998	8.1482	8.25628	8.00475	0.00337164
BAG4	BAG family molecular chaperone regulator 4	O95429	O95429	48.1	-0.774059	9.98275	8.02069	7.78748	8.12477	7.8967	8.15073	7.90786	0.00340581
JAM3	Junctional adhesion molecule C	Q9BX67	Q9BX67	34.2	0.679694	9.90185	7.75878	7.96024	7.83391	7.99162	7.92693	7.99614	0.00341864
HIP1	Huntingtin-interacting protein 1	O00291	O00291	47	0.51005	10.6216	7.9709	8.13155	8.09802	8.22016	7.94376	8.09992	0.00342485
CNN2	Calponin-2	Q99439	Q99439	71.5	0.436268	10.9167	9.01561	9.12959	9.04712	9.12525	8.82679	8.92747	0.00348338
SLC15A4	Solute carrier family 15 member 4	Q8N697	Q8N697	7.6	1.03217	8.58597	6.67866	6.80725	5.94679	6.734	6.16113	6.12888	0.00352087
KLHL5	Kelch-like protein 5	Q96PQ7	Q96PQ7	8.6	1.06046	8.74539	6.41489	6.71791	6.10605	6.41714	5.90055	6.14693	0.00352886
NAT1	Arylamine N-acetyltransferase 1	P18440	P18440	36.6	-0.892848	9.16146	7.38448	7.0408	7.30647	7.02243	7.32811	6.97298	0.00354146
ACSF2	Acyl-CoA synthetase family member 2, mitochondrial	Q96CM8	Q96CM8	31.1	0.876016	9.2348	7.01149	7.2751	6.91533	7.14022	6.88916	7.10209	0.00354401
MTMR9	Myotubularin-related protein 9	Q96QG7	Q96QG7	35.9	-0.768961	9.96463	7.94189	7.77133	7.75055	7.51052	7.83107	7.58416	0.00362575
HMGN3	High mobility group nucleosome-binding domain-containing protein 3	Q15651	Q15651	20.2	-0.47915	10.5749	9.18865	9.16221	9.51974	9.45086	9.25363	9.20423	0.00364038
SH2D3A	SH2 domain-containing protein 3A	Q9BRG2	Q9BRG2	8.5	-1.27558	8.15643	6.09982	5.75957	6.33636	5.72153	5.69066	5.46204	0.00364612
ACACA	Acetyl-CoA carboxylase 1;Biotin carboxylase	Q13085	Q13085	61	0.374288	11.2534	8.40533	8.50967	8.34339	8.41671	8.30908	8.36308	0.00364614
GCSH	Glycine cleavage system H protein, mitochondrial	P23434	P23434	61.8	0.64321	10.2943	8.60589	8.82117	8.49083	8.67191	8.40511	8.55858	0.00366516
SRR	Serine racemase	Q9GZT4	Q9GZT4	25.9	1.01486	8.97819	7.10863	7.407	6.65226	6.94306	6.62689	6.8772	0.00367061
FHOD3	FH1/FH2 domain-containing protein 3	Q2V2M9	Q2V2M9	14.1	1.05499	8.85588	5.79803	6.10058	6.14703	6.24304	6.54631	6.29959	0.00370346
APOBEC3B	DNA dC->dU-editing enzyme APOBEC-3B	Q9UH17	Q9UH17	5.5	1.68715	7.08821	5.08959	5.63747	NaN	NaN	NaN	NaN	0.00373859
HK1	Hexokinase-1	P19367	P19367;Q2TB90	56.3	0.371838	11.1927	8.69659	8.83741	8.68591	8.76045	8.66023	8.73501	0.00388229
IGF2BP2	Insulin-like growth factor 2 mRNA-binding protein 2	Q9Y6M1	Q9Y6M1	48.7	0.490673	10.711	8.47352	8.57638	8.44943	8.56527	8.36076	8.4515	0.00393895
CASQ1	Calsequestrin-1	P31415	P31415	3.3	1.67749	7.61802	NaN	NaN	NaN	NaN	6.43481	6.02156	0.00394796
BASP1	Brain acid soluble protein 1	P80723	P80723	56.8	-0.433721	10.8037	8.98547	8.83514	8.9722	8.78077	9.01924	8.81739	0.00395559
GJA1	Gap junction alpha-1 protein	P17302	P17302	15.7	-1.26313	8.15017	5.95199	NaN	6.37223	5.60138	6.51046	5.98225	0.00398866
LSM1	U6 snRNA-associated Sm-like protein LSm1	O15116	O15116	77.4	-0.607617	10.52	8.84515	9.07613	8.91249	9.01828	8.87564	9.00685	0.00414417
RNPEP	Aminopeptidase B	Q9H4A4	Q9H4A4	60.5	-0.431209	10.8081	8.63871	8.50806	8.58081	8.40482	8.47295	8.30348	0.00417868
CAMK2D	Calcium/calmodulin-dependent protein kinase type II subunit delta	Q13557	Q13557;Q9UQM7	40.7	0.487178	10.7676	8.64056	8.80326	8.47157	8.58752	8.34227	8.44168	0.0041948
SPON1	Spondin-1	Q9HCB6	Q9HCB6	13	-1.25574	8.14373	6.10394	5.44923	5.66854	4.46847	6.00864	5.84225	0.00420558
TIMP1	Metalloproteinase inhibitor 1	P01033	P01033	28	1.04026	8.84645	7.14727	7.33774	6.81419	6.94352	6.7736	6.83229	0.00421272
HMGA2	High mobility group protein HMGI-C	P52926	P52926	28.4	0.681944	9.65502	8.12159	8.33072	8.11183	8.27749	8.00182	8.14007	0.00424215
SEC11C	Signal peptidase complex catalytic subunit SEC11C	Q9BY50	Q9BY50	23.4	-0.980198	8.74301	7.01136	6.63305	7.25312	6.88291	7.00238	6.71369	0.00438014
PSAT1	Phosphoserine aminotransferase	Q9Y617	Q9Y617	71.1	0.366924	11.3587	9.33453	9.44206	9.22105	9.2903	9.11581	9.19676	0.00439812
RPRD2	Regulation of nuclear pre-mRNA domain-containing protein 2	Q5VT52	Q5VT52	61.2	-0.468811	10.6551	8.21727	8.05877	8.13532	7.95744	8.03814	7.83892	0.00444176
DMRTA2	Doublesex- and mab-3-related transcription factor A2	Q96SC8	Q96SC8;Q9NQL9;Q9Y5R5;Q5VZB9;Q8IXT2	18.6	-1.16547	8.52796	6.63415	6.28255	5.98315	5.82923	6.7634	6.38027	0.00445067
ANKRD44	Serine/threonine-protein phosphatase 6 regulatory ankyrin repeat subunit B	Q8N8A2	Q8N8A2	10.3	-0.767683	9.28529	7.03072	7.00346	6.81433	6.72146	6.6726	6.57201	0.00446374
MPPED2	Metallophosphoesterase MPPED2	Q15777	Q15777;O15442	29.6	0.774502	9.51537	7.52646	7.73736	7.60539	7.71928	7.45627	7.62832	0.00447999
APOA1BP	NAD(P)H-hydrate epimerase	Q8NCW5	Q8NCW5	55.6	-0.605179	10.3322	8.54466	8.40848	8.413	8.21696	8.38414	8.20474	0.00453056
FKBP11	Peptidyl-prolyl cis-trans isomerase FKBP11	Q9NYL4	Q9NYL4	41.3	0.682573	10.0723	8.37295	8.61346	8.23358	8.40724	8.2039	8.38573	0.00454924
ADAR	Double-stranded RNA-specific adenosine deaminase	P55265	P55265	58.9	-0.401311	11.0694	8.5569	8.48524	8.4894	8.34883	8.46793	8.3199	0.00454993
SEPHS2	Selenide, water dikinase 2	Q99611	Q99611	36.6	-0.699958	9.7198	8.02604	7.79889	7.93728	7.72611	7.61691	7.38744	0.0045748
MIA3	Melanoma inhibitory activity protein 3	Q5JRA6	Q5JRA6	44.8	-0.425443	10.8378	8.05565	7.92744	8.15842	8.02886	8.0172	7.86081	0.00473464
IFIT3	Interferon-induced protein with tetratricopeptide repeats 3	O14879	O14879	11	1.37161	8.27958	5.88407	6.28181	5.72694	6.06833	6.05061	6.3848	0.00474872
MYOF	Myoferlin	Q9NZM1	Q9NZM1;O75923;REV__P24752	26.3	0.665848	9.7761	6.9302	6.9967	6.82974	6.84908	6.89501	6.9056	0.00477896
ACTN1	Alpha-actinin-1	P12814	P12814;P35609;Q08043	73.9	0.363339	11.6202	9.12568	9.23598	9.08475	9.16441	9.01986	9.09335	0.00481274
TMCC3	Transmembrane and coiled-coil domains protein 3	Q9ULS5	Q9ULS5	39.2	-0.747802	9.54142	7.22639	7.10873	7.51447	7.28829	7.48244	7.22186	0.00481325
RAB11FIP1	Rab11 family-interacting protein 1	Q6WKZ4	Q6WKZ4	47.5	-0.596841	10.4195	7.97182	7.75753	7.97438	7.78335	7.9848	7.76644	0.0048716
F2R	Proteinase-activated receptor 1	P25116	P25116	5.6	0.995448	8.67161	6.63144	6.8484	6.69196	6.88705	6.65398	6.88321	0.00488618
KCNAB2	Voltage-gated potassium channel subunit beta-2	Q13303	Q13303	17.4	-1.23426	8.22766	6.55208	6.22539	6.40488	5.94673	5.69579	5.33672	0.00489788
SIAE	Sialate O-acetylesterase	Q9HAT2	Q9HAT2	29.1	0.766213	9.58627	7.28715	7.50889	7.27402	7.40408	7.15821	7.35822	0.00491781
DOCK5	Dedicator of cytokinesis protein 5	Q9H7D0	Q9H7D0	9.8	-0.694275	9.64147	7.48914	6.75998	6.28162	6.37267	6.27444	6.17432	0.00491904
TPM4	Tropomyosin alpha-4 chain	P67936	P67936	61.7	0.362105	11.3126	9.3243	9.43732	9.30698	9.42977	9.25081	9.37027	0.00496348
NUP210	Nuclear pore membrane glycoprotein 210	Q8TEM1	Q8TEM1	31.1	0.419107	10.9394	8.23611	8.36246	8.18489	8.27715	8.23656	8.32677	0.00500807
ERLIN2	Erlin-2	O94905	O94905	64.3	-0.422617	10.7888	8.77258	8.63068	8.72752	8.56371	8.76551	8.62882	0.00503087
NOL4L	Nucleolar protein 4-like	Q96MY1;A0A087X0N3	Q96MY1;A0A087X0N3;O94818	38.8	0.979513	9.15198	6.8721	7.1371	7.09892	7.2999	6.90853	7.1112	0.00503439
CYHR1	Cysteine and histidine-rich protein 1	Q6ZMK1	Q6ZMK1	14.4	0.991971	8.72331	6.58891	7.07332	5.85159	5.92305	6.98226	6.92363	0.0050376
EPHB2	Ephrin type-B receptor 2	P29323	P29323	18.7	0.763412	9.51183	6.93691	7.19	6.93993	7.055	6.89989	7.01519	0.00507433
HSPB1	Heat shock protein beta-1	P04792	P04792	92.2	0.360645	11.347	9.45814	9.56677	9.37742	9.47816	9.2415	9.33979	0.00514731
SORL1	Sortilin-related receptor	Q92673	Q92673	14.8	-0.742096	9.56308	6.82309	6.71652	6.73935	6.46488	6.78454	6.49635	0.00515265
ARG2	Arginase-2, mitochondrial	P78540	P78540	56.5	-0.659973	9.79537	7.95783	7.80714	7.97742	7.79757	7.8273	7.5614	0.00516762
EPS8	Epidermal growth factor receptor kinase substrate 8	Q12929	Q12929	39.2	-0.689893	9.72506	7.51476	7.21085	7.57383	7.37214	7.41392	7.19753	0.00520024
KIF13B	Kinesin-like protein KIF13B	Q9NQT8	Q9NQT8	29.2	-0.637603	10.163	7.58723	7.45873	7.50489	7.38311	7.53071	7.34592	0.00528397
TOP1MT	DNA topoisomerase I, mitochondrial	Q969P6	Q969P6	26.3	0.504061	10.5059	8.32848	8.26145	8.27268	8.20104	8.149	8.07525	0.00546542
SOX18	Transcription factor SOX-18	P35713	P35713	11.2	-1.92106	8.02082	6.50914	5.99309	6.28702	5.60914	NaN	NaN	0.0054732
AMDHD2	Putative N-acetylglucosamine-6-phosphate deacetylase	Q9Y303	Q9Y303;H3BQ15	33.5	-0.736918	9.56176	7.63778	7.43404	7.61727	7.79483	7.52709	7.29702	0.00547924
PLEKHG1	Pleckstrin homology domain-containing family G member 1	Q9ULL1	Q9ULL1	38.6	0.64321	9.98471	7.30354	7.45673	7.30432	7.45815	7.20903	7.34596	0.0055674
HS6ST2	Heparan-sulfate 6-O-sulfotransferase 2	Q96MM7	Q96MM7	16	0.967906	9.0032	6.05683	7.09778	6.25469	7.14492	5.99921	6.63517	0.00557349
WRN	Werner syndrome ATP-dependent helicase	Q14191	Q14191;REV__P22670	40.4	-0.59392	10.0604	7.63978	7.24888	7.56461	7.32224	7.30387	7.14669	0.0056218
FAH	Fumarylacetoacetase	P16930	P16930	51.8	0.502127	10.5013	8.37508	8.51351	8.33106	8.44716	8.14482	8.25907	0.00564433
CTSA	Lysosomal protective protein;Lysosomal protective protein 32 kDa chain;Lysosomal protective protein 20 kDa chain	P10619	P10619	31.2	-0.593529	10.0174	7.90867	7.81115	8.12817	7.93215	8.03298	7.87068	0.00565411
SH3BGRL	SH3 domain-binding glutamic acid-rich-like protein	O75368	O75368	81.6	0.481816	10.6676	8.95345	9.09503	8.90003	9.0282	8.88766	9.01641	0.00569427
TSC2	Tuberin	P49815	P49815	25.8	0.663755	10.0813	7.54378	7.34647	7.42877	7.26252	7.3379	7.1117	0.00577054
NDUFV2	NADH dehydrogenase [ubiquinone] flavoprotein 2, mitochondrial	P19404	P19404	57	-0.630796	10.1515	8.31998	8.12496	8.304	8.07525	8.24534	8.02751	0.0057968
CAB39L	Calcium-binding protein 39-like	Q9H9S4	Q9H9S4	22	-0.731709	9.57003	7.36601	7.3782	7.54693	7.45468	7.68573	7.559	0.00582643
SDR39U1	Epimerase family protein SDR39U1	Q9NRG7	Q9NRG7	5.6	-0.843655	8.97395	7.22675	7.09156	7.2388	7.13165	7.02706	6.89024	0.00588456
HRSP12	Ribonuclease UK114	P52758	P52758	46	0.599794	10.1821	8.44484	8.61351	8.50519	8.64063	8.49254	8.61855	0.00588634
MAP7	Ensconsin	Q14244	Q14244	50.1	-0.587359	10.3068	8.14082	8.0677	8.06774	8.14298	7.9655	7.85882	0.00590242
ADSS	Adenylosuccinate synthetase isozyme 2	P30520	P30520	54.8	-0.414749	10.8547	8.82916	8.72506	8.90566	8.75539	8.76849	8.61468	0.00594592
FLNB	Filamin-B	O75369	O75369	78.9	0.354339	11.6456	8.72709	8.8459	8.67252	8.76242	8.57804	8.65514	0.00601406
TPR	Nucleoprotein TPR	P12270	P12270	56.2	-0.318686	11.6078	8.8626	8.76653	8.8869	8.76633	8.79254	8.66764	0.00606874
NT5C2	Cytosolic purine 5-nucleotidase	P49902	P49902	44.4	0.597507	10.1395	7.82643	8.04246	7.84692	7.99824	7.73984	7.86497	0.00607551
ELP3	Elongator complex protein 3	Q9H9T3	Q9H9T3	52.7	-0.581367	10.4097	8.2616	8.09985	8.2656	8.0661	8.12963	7.92696	0.00611881
WWC2	Protein WWC2	Q6AWC2	Q6AWC2	37.6	0.658189	10.0454	7.41621	7.61805	7.36625	7.53703	7.33832	7.64692	0.00618458
CTSF	Cathepsin F	Q9UBX1	Q9UBX1	25.4	0.8222	9.23361	6.97391	7.25597	6.95081	7.13309	6.81129	6.97421	0.00622063
ACSL3	Long-chain-fatty-acid--CoA ligase 3	O95573	O95573	45.7	0.495388	10.4991	8.19548	8.39139	8.1214	8.20898	8.06621	8.15424	0.00630968
WWC3	Protein WWC3	Q9ULE0	Q9ULE0	12.8	0.965987	8.67297	5.93387	6.3167	5.84451	6.08611	6.18696	6.30557	0.00630994
NEU1	Sialidase-1	Q99519	Q99519	37.6	-0.761947	9.44157	7.29918	7.26176	7.56632	7.30203	7.45292	7.16917	0.00632642
RRBP1	Ribosome-binding protein 1	Q9P2E9	Q9P2E9;REV__Q9P2M7	41.3	0.407407	11.1517	8.31309	8.4233	8.40909	8.49	8.32352	8.39063	0.00636982
MCOLN1	Mucolipin-1	Q9GZU1	Q9GZU1	11.6	-1.11566	8.63797	6.65212	6.25503	6.64973	6.18193	6.48544	6.14007	0.00647572
FNTA	Protein farnesyltransferase/geranylgeranyltransferase type-1 subunit alpha	P49354	P49354	60.2	-0.577229	10.4929	8.68196	8.50614	8.62176	8.40703	8.45617	8.26231	0.00649789
VSNL1	Visinin-like protein 1	P62760	P62760	16.8	1.5865	7.948	6.16997	6.29473	5.79024	6.1726	5.54849	5.96164	0.00650716
ITFG3	Protein ITFG3	Q9H0X4;B4DGG1	Q9H0X4;B4DGG1	8	0.816477	9.16838	6.94098	7.14242	6.80515	7.00928	6.9853	7.18161	0.00659255
TRIM9	E3 ubiquitin-protein ligase TRIM9	Q9C026	Q9C026;Q6ZTA4	55.9	0.591296	10.1885	7.83694	8.02629	7.78421	7.91233	7.72228	7.84953	0.00661734
ATP6V1C1	V-type proton ATPase subunit C 1	P21283	P21283	71.7	-0.409144	10.7126	8.57071	8.45079	8.61246	8.45849	8.52633	8.34867	0.0066865
UACA	Uveal autoantigen with coiled-coil domains and ankyrin repeats	Q9BZF9	Q9BZF9	44.9	0.491699	10.4362	7.72366	7.87384	7.69262	7.84203	7.5567	7.70297	0.00670309
FABP5	Fatty acid-binding protein, epidermal	Q01469	Q01469;A8MUU1	77.8	-0.383266	11.1069	9.4483	9.37922	9.50786	9.35081	9.4916	9.34684	0.00673246
TMEM263	Transmembrane protein 263	Q8WUH6	Q8WUH6	79.3	0.587461	10.2223	8.59754	8.75927	8.60602	8.7561	8.56582	8.67049	0.00697327
ZNF185	Zinc finger protein 185	O15231	O15231	36.1	0.941482	9.11524	6.55154	6.67007	6.74846	6.8991	6.58168	6.79359	0.00699985
FAM160B2	Protein FAM160B2	Q86V87	Q86V87	23.6	-0.727786	9.22917	7.15439	7.01123	6.98908	6.63279	6.85816	6.42121	0.00700513
PRPS1	Ribose-phosphate pyrophosphokinase 1	P60891	P60891	63.2	0.402286	11.1157	9.12911	9.29372	9.05645	9.15063	9.0133	9.1004	0.00706445
MT-ND1	NADH-ubiquinone oxidoreductase chain 1	P03886	P03886	6	-1.10361	8.69608	7.28852	7.12551	7.25554	6.93149	7.23091	6.80813	0.00707611
ASH2L	Set1/Ash2 histone methyltransferase complex subunit ASH2	Q9UBL3	Q9UBL3	51.1	-0.5704	10.4453	8.24736	8.07889	8.2919	8.23747	8.21466	8.00087	0.00716974
LGALS1	Galectin-1	P09382	P09382	74.8	0.468218	10.6728	8.83829	9.00458	8.88188	8.97867	8.9095	9.00238	0.00721144
FOSB	Protein fosB	P53539	P53539	3.6	1.56652	7.91094	5.72109	6.24194	6.05964	6.37251	6.11267	6.49268	0.00723851
SCNM1	Sodium channel modifier 1	Q9BWG6	Q9BWG6	40.4	-0.749717	9.4575	7.70444	7.55399	7.58115	7.19618	7.68552	7.5028	0.00724441
HLA-E	HLA class I histocompatibility antigen, alpha chain E	P13747	P13747	17.9	-0.749378	9.47192	7.61436	7.33832	7.52536	7.1964	7.54004	7.25101	0.00727153
OLFML3	Olfactomedin-like protein 3	Q9NRN5	Q9NRN5	6.4	-1.85397	8.09272	6.20871	5.48992	6.11307	5.56663	6.31486	5.93403	0.00729063
WDR25	WD repeat-containing protein 25	Q64LD2	Q64LD2	10.1	-1.85168	7.70287	NaN	NaN	6.02747	5.90487	NaN	NaN	0.00736135
CMBL	Carboxymethylenebutenolidase homolog	Q96DG6	Q96DG6	53.9	0.466862	10.5887	8.61508	8.74752	8.59405	8.69429	8.40552	8.49303	0.00738111
SAMD4A	Protein Smaug homolog 1	Q9UPU9	Q9UPU9	27.9	0.735176	9.43812	7.00672	7.22225	6.97807	7.1478	7.08586	7.25693	0.00739908
PRRC2C	Protein PRRC2C	Q9Y520	Q9Y520	44.2	-0.310271	11.2425	8.52886	8.41749	8.54123	8.39286	8.4509	8.30963	0.00748861
NRN1	Neuritin	Q9NPD7	Q9NPD7	16.2	0.945308	8.52199	7.20669	7.45327	6.91819	6.9897	6.94113	7.07515	0.00752183
NBPF6;NBPF5P;NBPF4	Neuroblastoma breakpoint family member 6;Putative neuroblastoma breakpoint family member 5;Neuroblastoma breakpoint family member 4	Q5VWK0;Q86XG9;Q96M43	Q5VWK0;Q86XG9;Q96M43	2	1.55861	8.01678	NaN	NaN	NaN	NaN	5.93863	6.47442	0.00754801
CLCN2	Chloride channel protein 2	P51788	P51788	7.3	1.29813	8.22523	6.08383	6.17754	5.72552	6.15818	5.63517	5.67986	0.00755243
NEK6	Serine/threonine-protein kinase Nek6	Q9HC98	Q9HC98	39.6	0.726831	9.6032	7.57521	7.6804	7.54622	7.64046	7.41749	7.50881	0.00757338
CMC2	COX assembly mitochondrial protein 2 homolog	Q9NRP2	Q9NRP2	30.4	0.726308	9.48714	7.95152	8.42813	7.9381	8.11404	7.21016	7.37271	0.00761599
PLXDC2	Plexin domain-containing protein 2	Q6UX71	Q6UX71	5.7	-1.09345	8.72742	6.80702	6.42375	6.67223	6.22866	6.67493	6.31241	0.00762097
DHTKD1	Probable 2-oxoglutarate dehydrogenase E1 component DHKTD1, mitochondrial	Q96HY7	Q96HY7	36.1	0.641084	10.0848	7.77733	7.98927	7.60702	7.75718	7.63707	7.77155	0.00762962
ASL	Argininosuccinate lyase	P04424	P04424	17	-0.816926	9.00809	7.01791	6.89677	6.78449	6.58633	6.94975	6.72364	0.00767577
MTERF4	Transcription termination factor 4, mitochondrial;mTERF domain-containing protein 2 processed	Q7Z6M4	Q7Z6M4	33.3	-0.744004	9.43106	7.40683	7.26019	7.3744	7.09562	7.38065	7.12772	0.00771292
SALL2	Sal-like protein 2	Q9Y467	Q9Y467	28.2	0.627887	9.75765	7.54959	7.6796	7.46105	7.57057	7.53815	7.55902	0.00774735
KAT6A	Histone acetyltransferase KAT6A	Q92794	Q92794	23.4	-0.628408	9.78769	7.33308	7.14214	7.2097	7.00143	7.12231	6.90227	0.00779627
GPM6A	Neuronal membrane glycoprotein M6-a	P51674	P51674	13.7	0.928579	9.08757	7.04801	7.50695	7.37048	7.5975	7.04782	7.26527	0.00780901
GLI3	Transcriptional activator GLI3;Transcriptional repressor GLI3R	P10071	P10071	28.4	0.63385	9.66879	7.29517	7.40248	6.91571	7.11521	6.79234	6.97131	0.00781616
TST	Thiosulfate sulfurtransferase	Q16762	Q16762	51.9	0.616452	10.0047	7.95476	8.17287	7.93872	8.12678	7.84149	8.01106	0.00784985
ARHGEF40	Rho guanine nucleotide exchange factor 40	Q8TER5	Q8TER5	13.6	0.927896	9.10195	6.50579	6.59069	6.32662	6.57856	6.28957	6.49226	0.00785404
NDUFA4	Cytochrome c oxidase subunit NDUFA4	O00483	O00483	55.6	-0.567062	10.2748	8.76213	8.61619	8.88948	8.72524	8.70179	8.52695	0.00791268
TLDC1	TLD domain-containing protein 1	Q6P9B6	Q6P9B6	29.8	0.722379	9.5347	7.48945	7.64627	7.28165	7.45142	7.26663	7.48052	0.00794301
GFRA1	GDNF family receptor alpha-1	P56159	P56159	17	0.937118	8.61909	5.27577	6.18696	NaN	NaN	6.98549	7.02107	0.00805683
KLC4	Kinesin light chain 4	Q9NSK0	Q9NSK0	47.7	0.479748	10.3953	7.97657	8.03036	7.95181	8.01153	8.15256	7.92945	0.00813352
GAB2	GRB2-associated-binding protein 2	Q9UQC2	Q9UQC2	36.1	0.630033	9.6694	7.36337	7.46277	7.36922	7.45103	7.11511	7.22157	0.00819172
LMNA	Prelamin-A/C;Lamin-A/C	P02545	P02545	75.9	-0.306395	11.6157	9.22786	9.13799	9.30899	9.20472	9.27795	9.16631	0.00823782
EPHA2	Ephrin type-A receptor 2	P29317	P29317	32	0.6124	9.96375	7.48549	7.69598	7.43193	7.59121	7.36438	7.41996	0.00826051
NKX2-1	Homeobox protein Nkx-2.1	P43699	P43699	24.3	0.793771	9.2333	7.55093	7.72047	7.32785	7.48478	7.10006	7.27021	0.008273
MRPL47	39S ribosomal protein L47, mitochondrial	Q9HD33	Q9HD33	48.4	-0.60406	10.2445	8.40439	8.23027	8.42557	8.21296	8.28789	8.09026	0.00827327
LOX	Protein-lysine 6-oxidase	P28300	P28300	20.4	1.28232	8.18687	5.47595	6.06273	6.64377	6.27245	5.33562	5.77529	0.00832205
LRRN1	Leucine-rich repeat neuronal protein 1	Q6UXK5	Q6UXK5	17.2	-0.712031	9.20556	7.20066	6.99087	7.04419	6.80126	6.66062	6.40231	0.00832393
AK3	GTP:AMP phosphotransferase AK3, mitochondrial	Q9UIJ7	Q9UIJ7	65.6	-0.434364	10.6229	8.74233	8.60374	8.6895	8.578	8.58492	8.4192	0.00839517
MRPL41	39S ribosomal protein L41, mitochondrial	Q8IXM3	Q8IXM3	62.8	-0.696868	9.97067	8.52233	8.30514	8.66973	8.43895	8.25314	8.00724	0.0084605
GALNT6	Polypeptide N-acetylgalactosaminyltransferase 6	Q8NCL4	Q8NCL4	7.7	-1.15402	8.19967	6.01254	5.72962	5.97639	5.76191	6.2266	5.94452	0.00849021
PTBP2	Polypyrimidine tract-binding protein 2	Q9UKA9	Q9UKA9	61.2	0.476226	10.4063	8.384	8.47561	8.23769	8.39205	8.22552	8.32754	0.00860426
IDH2	Isocitrate dehydrogenase [NADP], mitochondrial	P48735	P48735	47.8	0.445727	10.7881	8.65228	8.77031	8.61944	8.6937	8.53021	8.58148	0.00860523
GPX8	Probable glutathione peroxidase 8	Q8TED1	Q8TED1	44.5	0.630778	10.0774	8.16068	8.34396	8.13726	8.29356	8.13293	8.20648	0.00863984
PMVK	Phosphomevalonate kinase	Q15126	Q15126	79.2	-0.396669	10.7334	8.97375	8.85598	9.05862	8.69613	8.87869	8.65666	0.0086402
QPRT	Nicotinate-nucleotide pyrophosphorylase [carboxylating]	Q15274;C9JCJ5	Q15274;C9JCJ5	32	0.713784	9.5312	7.61672	7.80032	7.47571	7.6619	7.50114	7.69319	0.00870249
CADPS2	Calcium-dependent secretion activator 2	Q86UW7	Q86UW7	3.7	-1.80899	7.95414	5.47454	5.48787	5.43017	5.41699	5.01055	4.45667	0.00879524
TENM3	Teneurin-3	Q9P273	Q9P273	12.7	0.711495	9.49413	6.62016	6.82571	6.4514	6.61917	6.45292	6.58826	0.00891539
METAP2	Methionine aminopeptidase 2	P50579	P50579	65.1	-0.394885	10.7037	8.69752	8.57895	8.59065	8.41903	8.60568	8.42243	0.00895788
MSN	Moesin	P26038	P26038	69.8	0.337426	11.6812	9.36721	9.48596	9.38408	9.46758	9.23945	9.31431	0.00902371
APLF	Aprataxin and PNK-like factor	Q8IW19	Q8IW19	6.3	1.52371	7.99884	6.18588	6.29594	5.04957	5.5345	5.04293	5.41581	0.0090593
VARS	Valine--tRNA ligase	P26640	P26640	57.1	-0.302262	11.4155	8.9587	8.87959	8.92937	8.82239	8.85199	8.71577	0.00910987
POU5F1;POU5F1B	POU domain, class 5, transcription factor 1;Putative POU domain, class 5, transcription factor 1B	Q01860;Q06416	Q01860;Q06416;Q14863	38.3	-0.429304	10.6802	9.02049	8.97023	8.97168	8.87134	8.8062	8.68614	0.00918692
CHST7	Carbohydrate sulfotransferase 7	Q9NS84	Q9NS84	9.5	0.908813	9.0162	6.73842	6.93819	6.62156	6.80037	6.62809	6.83885	0.00921155
SDHB	Succinate dehydrogenase [ubiquinone] iron-sulfur subunit, mitochondrial	P21912	P21912	46.4	-0.428974	10.5625	8.61149	8.48973	8.66394	8.515	8.48965	8.32982	0.00924084
MRPL11	39S ribosomal protein L11, mitochondrial	Q9Y3B7	Q9Y3B7	71.4	-0.552199	10.4892	8.80247	8.62409	8.63422	8.42397	8.59084	8.36419	0.0092751
MALSU1	Mitochondrial assembly of ribosomal large subunit protein 1	Q96EH3	Q96EH3	14.1	-0.701178	9.26979	7.46346	7.26935	7.50821	7.28876	7.45365	7.18794	0.00935751
FAM169A	Soluble lamin-associated protein of 75 kDa	Q9Y6X4	Q9Y6X4	45.1	0.612117	9.88064	7.46756	7.69588	7.62027	7.74661	7.59152	7.74645	0.00940517
EEF1G	Elongation factor 1-gamma	P26641	P26641	66.4	-0.300662	11.4492	9.36069	9.31833	9.27951	9.23802	9.31473	9.21725	0.00946902
ABLIM1	Actin-binding LIM protein 1	O14639	O14639	35	0.622837	10.0489	7.64294	7.56985	7.64869	7.44018	7.5908	7.36309	0.00949823
RBMS3	RNA-binding motif, single-stranded-interacting protein 3	Q6XE24	Q6XE24	12.1	0.617299	9.6333	7.78772	7.92393	7.78025	7.86766	7.68332	7.80091	0.00956422
FAM63A	Protein FAM63A	Q8N5J2	Q8N5J2	23.2	-0.890385	8.90509	6.9661	6.9711	7.15171	6.85261	6.949	6.67932	0.00962847
CNTNAP2	Contactin-associated protein-like 2	Q9UHC6	Q9UHC6	3.8	-1.78672	8.10792	5.79857	5.02284	6.00779	5.07507	5.26276	4.67608	0.00963842
CRYL1	Lambda-crystallin homolog	Q9Y2S2	Q9Y2S2	27.9	0.902189	8.974	6.72897	6.98646	6.76968	6.98347	7.06367	7.22344	0.00972954
ARNT2	Aryl hydrocarbon receptor nuclear translocator 2	Q9HBZ2	Q9HBZ2	23.6	0.939828	8.83366	6.22634	6.74271	6.92733	6.41007	6.04564	6.42147	0.00974044
ATP6V1D	V-type proton ATPase subunit D	Q9Y5K8	Q9Y5K8	59.9	-0.425811	10.5754	8.7368	8.59079	8.72745	8.56965	8.8024	8.62216	0.00977165
ZNF423	Zinc finger protein 423	Q2M1K9	Q2M1K9	0.9	1.50838	7.99306	5.24388	5.5432	5.39877	6.00612	NaN	NaN	0.00980487
CADM2	Cell adhesion molecule 2	Q8N3J6	Q8N3J6	10.6	1.50696	7.97382	6.27089	6.60648	NaN	NaN	5.56423	5.9863	0.00987664
ALKBH1	Alkylated DNA repair protein alkB homolog 1	Q13686	Q13686	48.8	-0.608474	9.84661	7.84401	7.66939	7.89664	7.71739	7.79648	7.614	0.0100205
CPD	Carboxypeptidase D	O75976	O75976	40.7	0.448372	10.5492	7.89732	8.08547	7.82687	7.93418	7.79105	7.92055	0.0100785
ALG13	Putative bifunctional UDP-N-acetylglucosamine transferase and deubiquitinase ALG13	Q9NP73	Q9NP73	25.3	0.605874	9.79714	7.42826	7.57568	7.27855	7.30114	7.16584	7.32625	0.0101444
CTSC	Dipeptidyl peptidase 1;Dipeptidyl peptidase 1 exclusion domain chain;Dipeptidyl peptidase 1 heavy chain;Dipeptidyl peptidase 1 light chain	P53634	P53634	30.7	-0.58788	10.2079	7.87307	8.40107	7.66306	8.28332	7.63365	8.20702	0.0101967
SDHAF4	Succinate dehydrogenase assembly factor 4, mitochondrial	Q5VUM1	Q5VUM1	19.4	0.772055	9.25741	7.4416	7.75964	7.79505	7.92418	7.73223	7.88248	0.0102288
SMG5	Protein SMG5	Q9UPR3	Q9UPR3	20.7	-0.6333	9.63379	7.46878	7.11451	7.30786	6.97342	7.23686	7.02743	0.0103822
BCKDHA	2-oxoisovalerate dehydrogenase subunit alpha, mitochondrial	P12694;F5H5P2	P12694;F5H5P2	64	0.613909	10.0835	7.87737	8.04195	7.91296	8.02395	7.69361	7.79505	0.0105533
CDK6	Cyclin-dependent kinase 6	Q00534	Q00534	65	-0.386676	10.7084	8.58239	8.46195	8.77014	8.69128	8.70722	8.63076	0.0105579
OSBPL1A	Oxysterol-binding protein-related protein 1	Q9BXW6	Q9BXW6	26.7	0.694836	9.484	6.97014	7.21136	6.60292	6.73528	7.05971	6.94906	0.0106103
C4orf3	Uncharacterized protein C4orf3	Q8WVX3	Q8WVX3	25.8	-0.689357	9.3276	8.05104	7.87317	7.92759	7.73492	8.09597	7.90695	0.010612
PPP1R14C	Protein phosphatase 1 regulatory subunit 14C	Q8TAE6	Q8TAE6	21.8	-1.75994	7.95702	6.75458	6.0794	6.80959	6.24608	NaN	NaN	0.0107471
NADK	NAD kinase	O95544	O95544	26.9	-0.677426	9.61301	7.711	7.54145	7.83961	7.51789	7.64965	7.3707	0.0108136
EEF1A1;EEF1A1P5	Elongation factor 1-alpha 1;Putative elongation factor 1-alpha-like 3	P68104;Q5VTE0	P68104;Q5VTE0	76.6	-0.29511	11.8182	9.77015	9.73915	9.74068	9.6743	9.72914	9.64056	0.0108149
PPP2R2D	Serine/threonine-protein phosphatase 2A 55 kDa regulatory subunit B delta isoform	Q66LE6	Q66LE6	45.3	-0.41997	10.6401	8.66255	8.53921	8.64157	8.46004	8.51222	8.34543	0.0108239
PDLIM7	PDZ and LIM domain protein 7	Q9NR12	Q9NR12	67	0.461529	10.5146	8.30531	8.37546	8.24753	8.32582	8.25057	8.3123	0.0108424
CHCHD2;CHCHD2P9	Coiled-coil-helix-coiled-coil-helix domain-containing protein 2;Putative coiled-coil-helix-coiled-coil-helix domain-containing protein CHCHD2P9, mitochondrial	Q9Y6H1;Q5T1J5	Q9Y6H1;Q5T1J5	86.8	0.461424	10.5131	9.02641	9.2216	9.01695	9.0839	8.85341	8.91543	0.0108601
PRNP	Major prion protein	P04156	P04156	4.7	1.23781	8.42421	6.52177	6.90211	6.43234	6.68103	6.05827	6.33816	0.0108793
ENO2	Gamma-enolase	P09104	P09104	77.4	-0.360064	11.1366	9.16089	9.06729	9.06438	8.95047	9.08835	8.97987	0.0109004
C6orf203	Uncharacterized protein C6orf203	Q9P0P8	Q9P0P8	14.2	0.692159	9.56213	7.74021	7.75564	7.65884	7.7005	7.55876	7.56516	0.0109078
CAMK2G	Calcium/calmodulin-dependent protein kinase type II subunit gamma	Q13555	Q13555	35.8	0.461005	10.421	8.26743	8.41646	8.18506	8.29294	8.06183	8.15746	0.010931
GNE	Bifunctional UDP-N-acetylglucosamine 2-epimerase/N-acetylmannosamine kinase;UDP-N-acetylglucosamine 2-epimerase (hydrolyzing);N-acetylmannosamine kinase	Q9Y223	Q9Y223	36.8	0.610606	10.0907	7.75266	7.96349	7.67056	7.85072	7.51949	7.63316	0.0109694
RASSF2	Ras association domain-containing protein 2	P50749	P50749	54	0.764516	9.32325	7.17432	7.3556	7.29686	7.39578	7.11544	7.33437	0.0109982
CAPN2	Calpain-2 catalytic subunit	P17655	P17655	59.9	-0.384565	10.6951	8.47309	8.39044	8.46841	8.37581	8.38135	8.27033	0.0110083
CACNB2	Voltage-dependent L-type calcium channel subunit beta-2	Q08289	Q08289;Q02641	25.5	0.763582	9.17681	6.78383	6.98054	6.86024	7.11674	6.61365	6.83704	0.0110971
MRPS21	28S ribosomal protein S21, mitochondrial	P82921	P82921	50.6	-0.598938	9.87362	8.57833	8.4222	8.56202	8.49291	8.52349	8.33451	0.0112722
PRKCI	Protein kinase C iota type	P41743	P41743	55.5	0.459012	10.4178	8.24991	8.41364	8.20461	8.2887	8.13268	8.21277	0.0112737
DDX20	Probable ATP-dependent RNA helicase DDX20	Q9UHI6	Q9UHI6	53.6	-0.417521	10.6524	8.40045	8.27678	8.28402	8.16185	8.22717	8.08891	0.0112943
SLC7A5	Large neutral amino acids transporter small subunit 1	Q01650	Q01650	10.8	0.608052	10.0442	7.95449	8.09781	8.06085	8.22955	7.66961	7.83502	0.0113009
OSGIN1	Oxidative stress-induced growth inhibitor 1	Q9UJX0	Q9UJX0	3.9	1.23113	8.22448	6.14681	6.66523	5.91516	6.05457	NaN	NaN	0.0113183
FKBP3	Peptidyl-prolyl cis-trans isomerase FKBP3	Q00688	Q00688	56.2	0.377624	10.9889	9.18929	9.30863	9.20863	9.31465	9.04961	9.13488	0.0114541
PI4KB	Phosphatidylinositol 4-kinase beta	Q9UBF8	Q9UBF8	42.4	-0.542731	10.0921	7.8468	7.67366	7.73094	7.58265	7.82332	7.69237	0.0115648
S100A1	Protein S100-A1	P23297	P23297	16	-1.73937	7.48473	NaN	NaN	6.91556	6.28856	NaN	NaN	0.0116743
LGALS8	Galectin-8	O00214	O00214	8.8	-1.10488	8.47163	6.62827	6.32664	6.7759	6.21791	6.08354	5.58863	0.0117149
SLC7A11	Cystine/glutamate transporter	Q9UPY5	Q9UPY5	5.8	0.879392	9.07324	6.75735	7.15327	6.88055	7.14922	6.90859	7.09871	0.0117164
MP68	6.8 kDa mitochondrial proteolipid	P56378	P56378	24.1	-0.535227	10.4506	9.23037	9.07364	9.12041	8.94743	9.09026	8.8664	0.0117182
ARHGEF5	Rho guanine nucleotide exchange factor 5	Q12774	Q12774;A5YM69	7	-1.73841	7.95442	5.84783	4.86533	5.3405	4.18898	4.99715	NaN	0.0117194
R3HCC1	R3H and coiled-coil domain-containing protein 1	Q9Y3T6	Q9Y3T6	50.9	-0.595293	9.78385	7.88259	7.72205	7.81406	7.63906	7.62221	7.38553	0.0117861
GCH1	GTP cyclohydrolase 1	P30793	P30793	38.4	-0.668937	9.54396	7.84018	7.62556	7.82018	7.56635	7.53964	7.30404	0.0118687
CREB3L2	Cyclic AMP-responsive element-binding protein 3-like protein 2;Processed cyclic AMP-responsive element-binding protein 3-like protein 2	Q70SY1	Q70SY1;Q96BA8	35.8	0.877273	8.99369	6.82849	7.08938	6.61076	6.82733	6.61133	6.85468	0.0119182
WDFY3	WD repeat and FYVE domain-containing protein 3	Q8IZQ1	Q8IZQ1	17.7	0.591488	9.79083	6.80151	6.96888	6.68077	6.7958	6.69726	6.85673	0.012048
CCND2	G1/S-specific cyclin-D2	P30279	P30279	31.8	0.58111	9.89129	7.90514	8.11491	7.85153	7.95775	7.67376	7.82593	0.0121349
TCEA1	Transcription elongation factor A protein 1	P23193	P23193	63.1	-0.354723	10.9037	9.01182	8.95936	8.89773	8.76825	8.90944	8.76748	0.0121369
LAPTM4A	Lysosomal-associated transmembrane protein 4A	Q15012	Q15012	20.6	1.21872	8.18421	6.39049	6.57635	6.27413	6.51854	6.4528	6.68656	0.0121752
F3	Tissue factor	P13726	P13726	36.6	-1.02682	8.56851	6.81385	6.52183	6.7532	6.47381	6.66516	6.19789	0.0122214
EPHA3	Ephrin type-A receptor 3	P29320	P29320	12.7	0.686164	9.42576	6.86338	7.10568	6.76218	6.98152	6.83884	6.95116	0.0122669
CGNL1	Cingulin-like protein 1	Q0VF96	Q0VF96	31.3	0.589955	9.79595	7.13001	7.26416	7.03153	7.16122	6.95048	7.11707	0.0122685
SLC27A2	Very long-chain acyl-CoA synthetase	O14975	O14975	43.5	-0.538346	10.0247	7.96278	7.8075	7.83138	7.66389	7.76362	7.56874	0.012271
BPHL	Valacyclovir hydrolase	Q86WA6	Q86WA6	45.7	0.589092	9.7815	7.76406	7.94154	7.73913	7.91645	7.49431	7.61935	0.0123941
SERPINB8	Serpin B8	P50452	P50452	26.2	0.594931	9.67365	7.52929	7.54283	7.56085	7.38673	7.66587	7.68848	0.0124777
SLC4A8	Electroneutral sodium bicarbonate exchanger 1	Q2Y0W8	Q2Y0W8;Q6U841	6.3	-0.858358	8.81572	6.5706	6.50136	6.20347	5.90416	6.43484	6.20831	0.0125604
GTPBP10	GTP-binding protein 10	A4D1E9	A4D1E9	51.9	-0.570593	10.2271	8.15314	7.98063	8.16524	7.98039	8.01338	7.81863	0.0126825
MYO1D	Unconventional myosin-Id	O94832	O94832	23.1	-0.763293	9.15836	6.62889	6.42354	6.82792	6.67845	6.51444	6.19086	0.0128047
CLCN7	H(+)/Cl(-) exchange transporter 7	P51798	P51798	27.6	-0.614271	9.73889	7.69842	7.51211	7.65955	7.40785	7.71916	7.50852	0.0129559
FKBP10	Peptidyl-prolyl cis-trans isomerase FKBP10	Q96AY3	Q96AY3	43.8	0.432959	10.6538	8.36773	8.50329	8.2917	8.38167	8.17502	8.27263	0.0129645
PPOX	Protoporphyrinogen oxidase	P50336	P50336	37.3	-0.586709	9.80277	7.74724	7.62537	7.72115	7.48739	7.64251	7.45744	0.0130793
HDAC4	Histone deacetylase 4	P56524	P56524	17.3	0.745969	9.27214	6.78803	6.97417	6.73738	6.87532	6.64057	6.78438	0.0131145
KIAA1598	Shootin-1	A0MZ66	A0MZ66	58.6	-0.375347	10.8073	8.4936	8.37594	8.54584	8.41323	8.50581	8.40502	0.0131819
CD109	CD109 antigen	Q6YHK3	Q6YHK3	21.2	-0.656513	9.93456	7.56533	7.24642	7.45344	7.20006	7.26618	7.121	0.0131869
TMSB10	Thymosin beta-10	P63313	P63313	50	0.431356	10.6212	9.53012	9.63197	9.6185	9.6748	9.30533	9.36611	0.0133032
HOOK3	Protein Hook homolog 3	Q86VS8	Q86VS8	51.8	-0.525725	10.5208	8.32156	8.15664	8.30935	8.13956	8.18625	7.99753	0.0133221
FAT1	Protocadherin Fat 1;Protocadherin Fat 1, nuclear form	Q14517	Q14517	20.6	0.593688	10.1193	6.99817	7.20815	6.94327	7.13306	6.94441	7.05254	0.0133369
CDH2	Cadherin-2	P19022	P19022;P55283	36.8	0.447632	10.5276	8.15394	8.30503	8.10724	8.20742	8.09128	8.18707	0.0134199
EPHA4	Ephrin type-A receptor 4	P54764	P54764	27.2	0.592923	10.116	7.57474	7.75712	7.42619	7.55598	7.60106	7.73169	0.0134539
TAP1	Antigen peptide transporter 1	Q03518	Q03518	22.5	-0.584112	9.76722	7.52037	7.42656	7.42034	7.36601	7.34029	7.42885	0.0134947
RIOK3	Serine/threonine-protein kinase RIO3	O14730	O14730	32.2	-0.583333	9.83973	7.93006	7.77661	7.67792	7.48671	7.52107	7.30425	0.0136214
HIP1R	Huntingtin-interacting protein 1-related protein	O75146	O75146	52.3	-0.52745	10.3836	7.8691	7.70614	7.90687	7.7163	7.84033	7.75732	0.0136736
PFKP	ATP-dependent 6-phosphofructokinase, platelet type	Q01813	Q01813	51.8	0.318924	11.2862	8.98953	9.10619	8.93648	9.0029	8.94827	9.01212	0.0137956
CDH10	Cadherin-10	Q9Y6N8	Q9Y6N8	16.1	0.740107	9.20577	6.84717	7.09321	6.7531	6.92464	6.67821	6.8026	0.0138544
FNTB	Protein farnesyltransferase subunit beta	P49356	P49356	30.2	-0.563305	10.1631	8.36676	8.20333	8.32218	8.12182	8.27738	8.06315	0.013882
SQRDL	Sulfide:quinone oxidoreductase, mitochondrial	Q9Y6N5;H3BNX3	Q9Y6N5;H3BNX3	30.9	-0.68845	9.44775	7.03427	6.98347	7.5508	6.95668	7.24057	6.71365	0.0138897
ARMC9	LisH domain-containing protein ARMC9	Q7Z3E5	Q7Z3E5	28.8	0.57918	9.8768	7.31101	7.52538	7.30585	7.48927	7.23835	7.49553	0.0139214
COX18	Mitochondrial inner membrane protein COX18	Q8N8Q8	Q8N8Q8	8.4	1.19447	8.1939	NaN	NaN	6.63911	6.71193	5.95085	5.88185	0.0140178
UXT	Protein UXT	Q9UBK9	Q9UBK9	26.8	-0.662392	9.19681	7.60113	7.76899	7.3665	7.19421	7.39349	7.53615	0.0140487
UNC45A	Protein unc-45 homolog A	Q9H3U1	Q9H3U1	54.3	-0.371572	10.8421	8.45014	8.35328	8.37617	8.23361	8.31074	8.15479	0.0141764
MRPL20	39S ribosomal protein L20, mitochondrial	Q9BYC9	Q9BYC9	34.2	-0.606232	9.65031	8.0125	7.79716	8.20935	7.97753	7.94552	7.68158	0.0142028
PPP2CB	Serine/threonine-protein phosphatase 2A catalytic subunit beta isoform	P62714	P62714	69.9	-0.34672	10.9081	9.00234	9.00225	8.95075	8.81176	8.94138	8.80085	0.0142223
NAPRT	Nicotinate phosphoribosyltransferase	Q6XQN6	Q6XQN6	49.3	-0.649344	9.92517	7.91916	7.6622	7.84188	7.63668	7.83271	7.61201	0.0142361
FGFR2	Fibroblast growth factor receptor 2	P21802	P21802	31.5	0.577248	9.75784	7.44031	7.58268	7.22712	7.32989	7.39203	7.48186	0.0142378
PYGM	Glycogen phosphorylase, muscle form	P11217	P11217	17.7	-0.371292	10.756	8.41584	8.31706	8.33536	8.16947	8.25474	8.1085	0.0142528
PHOX2B	Paired mesoderm homeobox protein 2B	Q99453	Q99453	6.1	0.890174	8.91625	7.04415	7.30831	7.00273	7.14267	7.2647	7.46719	0.0143641
ZC3HAV1L	Zinc finger CCCH-type antiviral protein 1-like	Q96H79	Q96H79	75.7	0.443076	10.4245	8.46519	8.65144	8.48477	8.56333	8.33494	8.43239	0.0143757
MRPL54	39S ribosomal protein L54, mitochondrial	Q6P161	Q6P161	48.6	-0.560302	10.1412	8.55189	8.36416	8.84708	8.75432	8.44702	8.22601	0.0144046
GAA	Lysosomal alpha-glucosidase;76 kDa lysosomal alpha-glucosidase;70 kDa lysosomal alpha-glucosidase	P10253	P10253	22.9	0.582171	9.68285	7.28858	7.37401	7.24868	7.34256	7.23987	7.42455	0.0144705
EFEMP1	EGF-containing fibulin-like extracellular matrix protein 1	Q12805	Q12805	2.6	-1.67992	7.36745	5.90877	5.30694	NaN	NaN	NaN	NaN	0.014765
GOLIM4	Golgi integral membrane protein 4	O00461	O00461	45.3	0.412077	10.7278	8.37098	8.44596	8.39021	8.43737	8.18435	8.26375	0.0148528
PEPD	Xaa-Pro dipeptidase	P12955	P12955	53.1	-0.369017	10.8434	8.77283	8.69087	8.77387	8.66677	8.6536	8.49556	0.0148865
NDUFS8	NADH dehydrogenase [ubiquinone] iron-sulfur protein 8, mitochondrial	O00217	O00217	45.2	-0.55754	10.2291	8.43017	8.33546	8.48825	8.28977	8.29243	8.07602	0.0149008
BPGM	Bisphosphoglycerate mutase	P07738	P07738	46.7	0.579373	9.65035	7.69219	7.85977	7.65105	7.79886	7.57301	7.72069	0.0149432
IFNGR1	Interferon gamma receptor 1	P15260	P15260	25.8	0.731791	9.27596	7.12274	7.36596	7.24348	7.39308	7.00608	7.3459	0.0149672
LDOC1	Protein LDOC1	O95751	O95751	14.4	0.731357	9.31184	7.57695	7.86829	7.39681	7.51037	7.72561	7.85027	0.0150275
L1RE1	LINE-1 retrotransposable element ORF1 protein	Q9UN81	Q9UN81	27.5	-0.745866	9.13868	7.27448	7.29986	7.20836	6.85819	7.1825	6.93748	0.0150286
SORBS3	Vinexin	O60504	O60504	34.3	-0.516264	10.4246	8.25768	8.10391	8.11032	7.95585	8.00462	7.85275	0.0151087
IGF2R	Cation-independent mannose-6-phosphate receptor	P11717	P11717	47.2	-0.367527	10.7323	7.91351	7.99001	7.89308	7.71871	7.83364	7.67019	0.0153149
FBXO18	F-box only protein 18	Q8NFZ0	Q8NFZ0	10.8	0.845269	9.09339	6.50478	6.67441	6.59961	6.60524	6.52325	6.61594	0.0153635
ABCB10	ATP-binding cassette sub-family B member 10, mitochondrial	Q9NRK6	Q9NRK6	32.1	-0.52048	10.0795	7.86682	7.71403	7.7545	7.56743	7.57805	7.46186	0.0155579
ORAI1	Calcium release-activated calcium channel protein 1	Q96D31	Q96D31	5.3	-1.05989	8.46795	7.33961	6.6272	7.23807	6.5314	6.07889	5.98152	0.0155764
DAP	Death-associated protein 1	P51397	P51397	37.3	0.855192	8.74022	7.02346	7.13659	6.94044	7.08672	6.94011	7.17135	0.0155948
RNF13	E3 ubiquitin-protein ligase RNF13	O43567	O43567	33.9	0.575216	9.71283	7.74672	7.94414	7.6582	7.73365	7.74314	7.84485	0.0156708
MRC2	C-type mannose receptor 2	Q9UBG0	Q9UBG0	14.7	0.841249	8.99769	6.52488	6.76523	6.37665	6.43748	6.3243	5.87412	0.0158531
CCDC138	Coiled-coil domain-containing protein 138	Q96M89	Q96M89	15.9	-0.570186	9.75307	8.07831	6.81017	6.7301	6.55625	6.77978	6.6019	0.015926
REEP2	Receptor expression-enhancing protein 2	Q9BRK0	Q9BRK0	25.8	0.659651	9.46611	7.44155	7.64659	7.36195	7.52247	7.34254	7.6504	0.0159408
BROX	BRO1 domain-containing protein BROX	Q5VW32	Q5VW32	29.4	-0.512061	10.422	8.61686	8.25765	8.62987	8.272	8.32765	8.12509	0.015968
HTRA1	Serine protease HTRA1	Q92743	Q92743	12.7	0.876252	8.84487	6.6283	6.86116	6.55408	6.83586	6.8423	6.7839	0.015968
IRX4	Iroquois-class homeodomain protein IRX-4	P78413	P78413	6.7	-1.65572	7.79407	5.51363	NaN	6.1182	5.24035	5.89228	NaN	0.0162168
BCHE	Cholinesterase	P06276	P06276;REV__Q9HAV4	16.1	0.873734	8.89915	6.70098	6.89849	6.2745	6.27894	6.84437	6.75223	0.0162743
STXBP1	Syntaxin-binding protein 1	P61764	P61764	41.8	0.521855	10.1843	7.8588	8.02983	7.81406	7.92759	7.84818	7.97061	0.0163682
CORO1C	Coronin-1C	Q9ULV4	Q9ULV4;Q6QEF8	53.8	-0.363772	10.8091	8.80149	8.75171	8.83143	8.7255	8.74873	8.6261	0.016443
NTN1	Netrin-1	O95631	O95631	2.6	-1.65181	7.94103	5.68309	5.37831	5.42771	4.86192	6.1013	5.76782	0.0164623
IGHV3-49		A0A0A0MS15	A0A0A0MS15	9.2	1.40294	7.18583	5.79076	6.19692	NaN	NaN	NaN	NaN	0.016584
ALDH6A1	Methylmalonate-semialdehyde dehydrogenase [acylating], mitochondrial	Q02252	Q02252	55.7	0.433387	10.3975	8.05477	8.25368	8.11207	8.25928	8.10226	8.20793	0.0166102
ZFAND5	AN1-type zinc finger protein 5	O76080	O76080	71.4	0.573084	10.1166	8.24485	8.42034	8.25725	8.38899	8.27154	8.40917	0.0168223
SLC25A44	Solute carrier family 25 member 44	Q96H78	Q96H78	12.4	-0.821636	8.80796	6.96995	6.74185	7.06024	6.74617	6.87542	6.53443	0.0168722
LOXHD1	Lipoxygenase homology domain-containing protein 1	Q8IVV2	Q8IVV2	1.1	-0.644014	9.19907	6.56759	6.53629	6.44467	6.35858	6.39026	6.33614	0.0169217
RNF150	RING finger protein 150	Q9ULK6	Q9ULK6	7.8	1.39561	7.64758	5.75563	6.64007	NaN	NaN	NaN	NaN	0.0171807
MRPL34	39S ribosomal protein L34, mitochondrial	Q9BQ48	Q9BQ48	15.2	-0.817842	8.87153	7.57155	7.23424	7.3243	7.12326	7.60759	7.28905	0.0173844
SP110	Sp110 nuclear body protein	Q9HB58	Q9HB58	19.4	-0.728431	9.12241	6.92005	6.78171	6.75532	6.83909	6.88519	6.63815	0.0175871
BAG2	BAG family molecular chaperone regulator 2	O95816	O95816	72	0.400975	10.7412	8.82513	8.93672	8.82813	8.90282	8.62006	8.71096	0.0176538
BCKDHB	2-oxoisovalerate dehydrogenase subunit beta, mitochondrial	P21953	P21953	40.3	0.64865	9.43766	7.43482	7.68409	7.34702	7.4262	7.30539	7.42429	0.0177294
HMGCS1	Hydroxymethylglutaryl-CoA synthase, cytoplasmic	Q01581	Q01581	67.9	0.307545	11.278	9.00796	9.133	9.04395	9.13319	8.99934	9.07339	0.0177334
DCLK1	Serine/threonine-protein kinase DCLK1	O15075	O15075	47.7	0.428786	10.4257	8.11187	8.23017	8.08618	8.19193	8.00035	8.11624	0.0177742
KTN1	Kinectin	Q86UP2	Q86UP2	63.7	0.307312	11.2994	8.57132	8.65235	8.61388	8.66096	8.53117	8.56833	0.0178235
ARRB1	Beta-arrestin-1	P49407	P49407	42.8	-0.627828	9.9159	7.94178	7.79724	8.01047	7.81647	7.68511	7.41157	0.0178407
FHL2	Four and a half LIM domains protein 2	Q14192	Q14192	56.6	0.557484	9.83065	7.75864	8.05561	7.74287	7.74489	7.65357	7.69208	0.017856
PTPN9	Tyrosine-protein phosphatase non-receptor type 9	P43378	P43378	53.5	0.428464	10.4335	8.15803	8.27147	8.10707	8.19123	7.98229	8.05042	0.0178582
MRI1	Methylthioribose-1-phosphate isomerase	Q9BV20	Q9BV20	58.8	0.400101	10.8379	8.60505	8.75624	8.68357	8.75851	8.64534	8.71816	0.0178929
FGD4	FYVE, RhoGEF and PH domain-containing protein 4	Q96M96	Q96M96	37.3	-0.585496	9.66701	7.41999	7.17742	7.24157	7.05146	7.22181	7.00286	0.0179204
GINS4	DNA replication complex GINS protein SLD5;DNA replication complex GINS protein SLD5, N-terminally processed	Q9BRT9	Q9BRT9	78	-0.38981	10.6026	8.78599	8.70788	8.67061	8.56547	8.61085	8.48389	0.0180222
ACBD6	Acyl-CoA-binding domain-containing protein 6	Q9BR61	Q9BR61	52.1	-0.54103	10.2249	8.48081	8.31226	8.402	8.22652	8.22991	8.00186	0.0181913
XPOT	Exportin-T	O43592	O43592	39	0.411426	10.5414	8.12633	8.2413	8.12668	8.14032	7.96115	8.00664	0.0182123
VAV2	Guanine nucleotide exchange factor VAV2	P52735	P52735	31.8	-0.540002	10.1689	7.77101	7.60216	7.85209	7.58975	7.7574	7.54214	0.0184158
PPP2R2B	Serine/threonine-protein phosphatase 2A 55 kDa regulatory subunit B beta isoform	Q00005	Q00005	26	-0.504203	10.2814	8.27917	8.1919	8.29702	8.09272	8.08604	7.89898	0.0185629
MSI1	RNA-binding protein Musashi homolog 1	O43347	O43347	49.7	0.409798	10.5406	8.64054	8.79227	8.63905	8.72097	8.47446	8.54904	0.0186759
ATP2A1	Sarcoplasmic/endoplasmic reticulum calcium ATPase 1	O14983	O14983	16.6	-0.332589	10.8934	8.5648	8.48554	8.5499	8.43307	8.47573	8.34551	0.0186844
RTN4	Reticulon-4	Q9NQC3	Q9NQC3	45.7	-0.356347	10.8179	8.50799	8.46619	8.39763	8.34023	8.32834	8.21741	0.0188904
TPD52L1	Tumor protein D53	Q16890	Q16890	36.8	-0.720327	9.15485	7.53913	7.28974	7.67053	7.41019	7.53984	7.23686	0.0189011
SLITRK5	SLIT and NTRK-like protein 5	O94991	O94991;Q9H5Y7	15.1	-0.72016	9.02189	6.78101	6.5327	6.76326	6.54329	6.59604	6.37214	0.0189289
LRRC37A3;LRRC37A;LRRC37A2	Leucine-rich repeat-containing protein 37A3;Leucine-rich repeat-containing protein 37A;Leucine-rich repeat-containing protein 37A2	O60309;A6NMS7;A6NM11;A0A0G2JMZ2	O60309;A6NMS7;A6NM11;A0A0G2JMZ2	2.1	0.852878	8.92327	6.879	6.91576	6.00467	5.45829	NaN	NaN	0.0190164
GDI1	Rab GDP dissociation inhibitor alpha	P31150	P31150	79.4	0.303927	11.3448	9.09978	9.2284	9.18659	9.23787	9.08771	9.14888	0.0191769
ESX1	Homeobox protein ESX1;Homeobox protein ESX1-N;Homeobox protein ESX1-C	Q8N693	Q8N693	8.1	0.851439	8.9278	6.93412	7.04595	6.53627	6.72474	7.01051	7.1532	0.0192196
PRRX2	Paired mesoderm homeobox protein 2	Q99811	Q99811	17.4	0.851439	8.88838	7.00026	7.22922	6.84946	6.9512	7.1065	7.33425	0.0192196
WDR26	WD repeat-containing protein 26	Q9H7D7	Q9H7D7	51.9	-0.503937	10.1253	8.04005	7.90879	7.93799	7.73725	7.77237	7.7293	0.0192683
PFDN2	Prefoldin subunit 2	Q9UHV9	Q9UHV9	58.4	-0.35511	10.8517	9.09124	8.99211	9.1213	9.02453	9.14873	9.04269	0.0193276
ELOVL7	Elongation of very long chain fatty acids protein 7	A1L3X0	A1L3X0	6.4	-0.717311	8.97457	7.48417	7.27818	7.41817	7.18358	6.95614	6.68421	0.0194115
PPM1E	Protein phosphatase 1E	Q8WY54	Q8WY54	19.8	0.549718	9.79598	7.76715	7.66373	7.32529	7.36631	7.38171	7.45614	0.0194844
GPC1	Glypican-1;Secreted glypican-1	P35052	P35052	37.5	0.555816	9.74614	7.49978	7.71758	7.37356	7.51328	7.39238	7.53583	0.0194934
PDGFC	Platelet-derived growth factor C;Platelet-derived growth factor C, latent form;Platelet-derived growth factor C, receptor-binding form	Q9NRA1	Q9NRA1	22.6	0.813607	9.02531	7.11371	7.27882	6.61064	6.84856	6.49813	6.82739	0.019606
STEAP3	Metalloreductase STEAP3	Q658P3	Q658P3	19.9	0.63292	9.49885	7.65755	7.76084	7.11224	7.23598	6.88315	6.96717	0.0196867
PLEKHG4	Puratrophin-1	Q58EX7	Q58EX7	22.3	-0.714633	9.14597	6.69499	6.71869	6.56431	6.3662	6.78355	6.66841	0.0198748
SCAMP3	Secretory carrier-associated membrane protein 3	O14828	O14828	43.2	-0.494922	10.5066	8.9041	8.75514	8.73806	8.59686	8.73898	8.54275	0.0199323
ABHD2	Abhydrolase domain-containing protein 2	P08910	P08910	6.1	1.36368	7.64363	5.28033	5.63121	5.54265	5.4582	5.38101	5.62205	0.0200064
CCND1	G1/S-specific cyclin-D1	P24385	P24385	21.7	0.845912	8.7561	6.71912	7.1124	6.48393	6.46987	6.2878	6.37762	0.0200183
DLD	Dihydrolipoyl dehydrogenase, mitochondrial	P09622	P09622	44.8	-0.328815	11.0674	9.11177	9.06183	8.94855	8.81462	8.87068	8.76247	0.0200663
UST	Uronyl 2-sulfotransferase	Q9Y2C2	Q9Y2C2	9.1	1.13027	8.43797	6.1352	6.47732	5.97489	6.24022	6.06472	6.44025	0.0201313
FLVCR1	Feline leukemia virus subgroup C receptor-related protein 1	Q9Y5Y0	Q9Y5Y0	17.8	-0.574175	9.73206	7.92006	7.76678	7.9369	7.75925	7.66546	7.44517	0.0202899
POLD4	DNA polymerase delta subunit 4	Q9HCU8	Q9HCU8	22.4	-0.49928	10.0715	8.54881	8.45706	8.55343	8.46517	8.0216	7.8962	0.0204434
LASP1	LIM and SH3 domain protein 1	Q14847	Q14847	60.9	0.391328	10.7036	8.7773	8.88493	8.79633	8.88251	8.58227	8.67454	0.0204534
TOR3A	Torsin-3A	Q9H497	Q9H497	43.6	-0.616216	9.5649	7.64082	7.48576	7.33486	7.09075	7.52073	7.26012	0.0207061
RAB8B	Ras-related protein Rab-8B	Q92930	Q92930	44	0.402504	10.6279	8.57153	8.7341	8.73561	8.80735	8.81794	8.8918	0.020882
FAT4	Protocadherin Fat 4	Q6V0I7	Q6V0I7	5.8	0.80521	9.0425	5.77977	6.03595	5.58874	5.8865	6.05158	6.29152	0.0208902
DCAF8	DDB1- and CUL4-associated factor 8	G3V3G9;Q5TAQ9	G3V3G9;Q5TAQ9;P0C7V8;A6NGE4	31.7	-0.611998	9.99752	7.71328	7.62462	7.76436	7.56552	7.68442	7.5007	0.0209809
UGP2	UTP--glucose-1-phosphate uridylyltransferase	Q16851	Q16851	61.8	-0.326154	11.0459	8.91305	8.81043	8.91841	8.79176	8.78301	8.65362	0.0210936
CPNE8	Copine-8	Q86YQ8	Q86YQ8;O95741	49.3	0.552377	10.0468	7.90359	7.88772	7.69078	7.92227	7.59223	7.74015	0.0211063
AGL	Glycogen debranching enzyme;4-alpha-glucanotransferase;Amylo-alpha-1,6-glucosidase	P35573	P35573	63	-0.326082	10.9731	8.34398	8.27035	8.25857	8.13332	8.22482	8.07361	0.0211222
LEPRE1	Prolyl 3-hydroxylase 1	Q32P28	Q32P28	53	0.41684	10.4444	8.14802	8.27953	8.0924	8.24494	8.11747	8.22011	0.0211359
PHGDH	D-3-phosphoglycerate dehydrogenase	O43175	O43175	68.5	0.29901	11.4418	9.29885	9.39879	9.23464	9.30835	9.17883	9.24756	0.0213025
TOX2	TOX high mobility group box family member 2	Q96NM4	Q96NM4	11.7	0.62882	9.37709	7.40829	7.48107	7.3378	7.29925	7.25344	7.22763	0.0214006
TPP1	Tripeptidyl-peptidase 1	O14773	O14773	36.2	-0.526868	10.1952	8.13405	7.97034	8.19554	7.97109	8.01305	7.84603	0.0215044
CBX5	Chromobox protein homolog 5	P45973	P45973	55.5	0.399991	10.6129	8.83004	8.95026	8.80767	8.88991	8.6986	8.78889	0.0216928
PAWR	PRKC apoptosis WT1 regulator protein	Q96IZ0	Q96IZ0	52.6	0.415001	10.4109	8.42799	8.54627	8.55945	8.62041	8.53232	8.609	0.0216996
TWF1	Twinfilin-1	Q12792	Q12792	64.6	-0.324563	10.9341	8.94314	8.86729	8.86061	8.733	8.75582	8.65853	0.0217293
GLRX	Glutaredoxin-1	P35754	P35754	43.4	0.627046	9.36959	7.86734	8.11538	7.83872	7.98129	7.61017	7.7692	0.0217592
NXN	Nucleoredoxin	Q6DKJ4	Q6DKJ4	54.3	0.414677	10.4382	8.29288	8.39071	8.27066	8.33911	8.26181	8.33642	0.0218005
ARHGEF16	Rho guanine nucleotide exchange factor 16	Q5VV41	Q5VV41	33.4	-0.494089	10.0475	7.52382	7.54564	7.70237	7.63168	7.80837	7.77775	0.0218264
BNIP3L	BCL2/adenovirus E1B 19 kDa protein-interacting protein 3-like	O60238	O60238	18.3	-0.787169	8.84868	7.22843	6.99599	7.29618	7.07504	7.00544	6.29252	0.0220498
MRPS33	28S ribosomal protein S33, mitochondrial	Q9Y291	Q9Y291	63.2	-0.607023	9.97739	8.61951	8.41561	8.64486	8.42262	8.50554	8.29097	0.0220625
PTPRU	Receptor-type tyrosine-protein phosphatase U	Q92729	Q92729	13.8	-0.641154	9.33516	6.81561	6.59642	6.80481	6.9216	6.63222	6.68459	0.0222434
ROBO1	Roundabout homolog 1	Q9Y6N7	Q9Y6N7	32.4	-0.48997	10.2974	7.73371	7.63607	7.74386	7.59754	7.71793	7.54013	0.0222596
DBN1	Drebrin	Q16643	Q16643	61.9	0.296898	11.199	8.98209	9.0732	8.90651	8.97774	8.95627	9.0223	0.0222769
NDUFA13	NADH dehydrogenase [ubiquinone] 1 alpha subcomplex subunit 13	Q9P0J0;E7ENQ6	Q9P0J0;E7ENQ6	66.7	-0.523836	10.2279	8.70817	8.54322	8.78642	8.59697	8.13175	8.04206	0.0222783
MID2	Probable E3 ubiquitin-protein ligase MID2	Q9UJV3	Q9UJV3	6.8	-0.785229	8.94254	6.47962	6.27912	6.78059	7.01812	6.57856	6.34423	0.0223786
RBM34	RNA-binding protein 34	P42696	P42696	57.7	-0.376339	10.5471	8.41656	8.30281	8.4071	8.25542	8.35187	8.26316	0.0224099
RBMS2	RNA-binding motif, single-stranded-interacting protein 2	Q15434	Q15434	29.5	0.528171	9.97274	8.14498	8.2388	8.0182	8.08196	7.92943	7.99763	0.0224236
SLC1A3	Excitatory amino acid transporter 1	P43003	P43003	14.2	0.686881	9.25522	7.30404	7.5071	7.11099	7.28919	7.03511	7.23009	0.0224432
PPP2CA	Serine/threonine-protein phosphatase 2A catalytic subunit alpha isoform	P67775	P67775	69.9	-0.322704	10.9518	9.00199	9.00856	8.9636	8.83797	9.04446	8.93078	0.0224936
MYH10	Myosin-10	P35580	P35580;REV__Q8IYT3	64.4	0.296428	11.8333	9.00945	9.09649	9.03906	9.09121	8.99141	9.04127	0.0224989
LTBP4	Latent-transforming growth factor beta-binding protein 4	Q8N2S1	Q8N2S1	4.7	1.10709	8.34353	5.74941	6.2283	NaN	NaN	5.46913	5.67546	0.022853
ZNF658	Zinc finger protein 658	Q5TYW1	Q5TYW1	1.2	1.33508	7.52031	5.30865	5.49723	NaN	NaN	NaN	NaN	0.0228722
MYRIP	Rab effector MyRIP	Q8NFW9	Q8NFW9	14.6	-0.782223	8.88676	6.74029	6.38611	6.63199	6.32443	6.51348	6.22311	0.0228962
MARK1	Serine/threonine-protein kinase MARK1	Q9P0L2	Q9P0L2	45.4	-0.521453	10.2073	7.88219	7.8006	7.79284	7.66053	7.76792	7.71848	0.0229036
KATNAL1	Katanin p60 ATPase-containing subunit A-like 1	Q9BW62	Q9BW62	40.2	0.534759	9.8693	7.74971	7.66992	7.63025	7.6829	7.5641	7.52955	0.0229901
GLYATL2	Glycine N-acyltransferase-like protein 2	Q8WU03	Q8WU03	3.7	-1.56256	7.36052	5.91133	5.33564	NaN	NaN	5.62874	4.85597	0.0230398
NDUFB7	NADH dehydrogenase [ubiquinone] 1 beta subcomplex subunit 7	P17568	P17568	47.4	-0.562197	9.66528	8.29126	8.1876	8.0325	7.76776	7.94888	7.74928	0.0230903
FAM134B	Protein FAM134B	Q9H6L5	Q9H6L5	31	-0.612086	9.19265	7.3692	7.18554	7.26012	7.01528	7.27596	7.05026	0.0231506
RIMS4	Regulating synaptic membrane exocytosis protein 4	Q9H426	Q9H426	16.4	1.33119	7.65222	NaN	NaN	5.92267	6.08483	5.57078	6.11945	0.0232888
ETFB	Electron transfer flavoprotein subunit beta	P38117	P38117	67.1	0.294782	11.2697	9.3871	9.47868	9.29557	9.36048	9.22825	9.27448	0.0232914
SNCB	Beta-synuclein	Q16143	Q16143	24.6	-0.601606	9.91484	8.05327	7.81929	8.76576	8.53087	8.22113	8.00796	0.0232952
NOS1AP	Carboxyl-terminal PDZ ligand of neuronal nitric oxide synthase protein	O75052	O75052	27.1	-0.695816	9.08973	6.77499	6.69887	6.85951	6.57753	7.08976	6.73197	0.0234114
IGFBP5	Insulin-like growth factor-binding protein 5	P24593	P24593	11.4	-1.55767	7.53319	6.14035	5.66567	5.87391	5.40128	NaN	NaN	0.0234586
YY1AP1	YY1-associated protein 1	Q9H869	Q9H869	37.7	-0.560302	9.65769	7.52482	7.35359	7.44635	7.35272	7.3876	7.19645	0.0235627
CYFIP1	Cytoplasmic FMR1-interacting protein 1	Q7L576	Q7L576	36.8	0.381616	10.7945	8.21759	8.31954	8.15069	8.2243	8.14703	8.1771	0.0236553
PTPN3	Tyrosine-protein phosphatase non-receptor type 3	P26045	P26045	12.6	1.09963	8.39373	5.76212	6.15085	6.03663	5.83951	5.66603	6.1433	0.0237933
CDC123	Cell division cycle protein 123 homolog	O75794	O75794	58	0.393306	10.6194	8.65547	8.77813	8.57851	8.62921	8.53359	8.60565	0.0239847
CHCHD5	Coiled-coil-helix-coiled-coil-helix domain-containing protein 5	Q9BSY4	Q9BSY4	88.2	0.536849	9.64559	8.05038	8.4663	7.80889	7.86246	7.66079	7.6406	0.0239946
THYN1	Thymocyte nuclear protein 1	Q9P016	Q9P016	46.2	0.496513	10.3593	8.31526	8.44179	8.25612	8.34982	8.38678	8.47478	0.0240346
PHLDB1	Pleckstrin homology-like domain family B member 1	Q86UU1	Q86UU1	21.9	0.611456	9.60744	6.84602	7.04739	7.09237	7.02625	6.85236	7.147	0.0241361
RASA3	Ras GTPase-activating protein 3	Q14644	Q14644	39.4	0.611172	9.51423	7.01703	7.14404	7.10133	7.15042	6.74489	6.86996	0.0242002
ASIC1	Acid-sensing ion channel 1	P78348	P78348	4.7	1.32227	7.52456	5.72219	6.05907	NaN	NaN	NaN	NaN	0.0242676
STARD13	StAR-related lipid transfer protein 13	Q9Y3M8	Q9Y3M8	3.5	1.32158	7.63257	5.4587	5.46567	4.38407	5.34492	NaN	NaN	0.0243451
IRF2BP2	Interferon regulatory factor 2-binding protein 2	Q7Z5L9	Q7Z5L9	64.1	-0.48217	10.2955	8.1211	8.01937	8.03395	7.86263	8.08632	7.88868	0.0245451
MYO5A	Unconventional myosin-Va	Q9Y4I1	Q9Y4I1	43.6	-0.341482	10.8055	8.08891	8.07842	8.06741	7.99874	8.05438	7.93693	0.0247618
AK7	Adenylate kinase 7	Q96M32	Q96M32	2.5	1.31713	7.60077	5.04167	5.5171	5.13363	5.45312	5.13631	5.39883	0.0248484
H2AFY2	Core histone macro-H2A.2	Q9P0M6	Q9P0M6	49.7	0.390668	10.5805	8.56761	8.52701	8.54822	8.49739	8.5114	8.48454	0.0249457
GIPC2	PDZ domain-containing protein GIPC2	Q8TF65	Q8TF65	5.4	-0.687637	9.02181	7.32818	NaN	7.69109	7.40145	NaN	NaN	0.0251115
SBNO1	Protein strawberry notch homolog 1	A3KN83	A3KN83	47.5	-0.368998	10.5969	8.11133	8.00432	8.05162	7.92131	8.04957	7.89903	0.0251713
SERPINB6	Serpin B6	P35237	P35237	61.7	0.37729	10.7993	8.68458	8.8044	8.61366	8.69436	8.64308	8.72716	0.0252159
MYO10	Unconventional myosin-X	Q9HD67	Q9HD67	32.9	-0.476117	10.4551	7.80677	7.66057	7.77847	7.62604	7.65838	7.48229	0.0252459
GMPR2	GMP reductase 2	Q9P2T1	Q9P2T1	60.1	0.534958	10.0105	7.95392	8.1786	7.88362	7.99656	7.92707	8.00689	0.0254174
MMTAG2	Multiple myeloma tumor-associated protein 2	Q9BU76	Q9BU76	47.9	-0.51237	10.1405	8.32323	8.17467	8.31418	8.17612	8.07401	7.93718	0.0254284
NCOA4	Nuclear receptor coactivator 4	Q13772	Q13772	33.1	0.609566	9.41177	6.97903	7.29217	7.22126	7.22763	6.96883	7.05262	0.0255818
PGD	6-phosphogluconate dehydrogenase, decarboxylating	P52209	P52209	63.8	0.290188	11.3506	9.14498	9.27149	9.24452	9.30007	9.04088	9.08867	0.0256335
PSD3	PH and SEC7 domain-containing protein 3	Q9NYI0	Q9NYI0	38.1	-0.594792	9.57045	7.19959	7.04665	7.31739	7.1506	7.02239	6.82754	0.0256862
PC	Pyruvate carboxylase, mitochondrial	P11498	P11498	49.4	0.402831	10.4331	7.95842	7.97197	7.89465	7.9185	7.70001	7.80169	0.025772
ACADM	Medium-chain specific acyl-CoA dehydrogenase, mitochondrial	P11310	P11310	46.8	0.388465	10.6263	8.52164	8.62748	8.52813	8.58507	8.46739	8.53536	0.0257731
ATF6	Cyclic AMP-dependent transcription factor ATF-6 alpha;Processed cyclic AMP-dependent transcription factor ATF-6 alpha	P18850	P18850	24.5	-0.600271	9.18557	7.05808	7.17132	7.02358	6.96579	6.78689	6.66201	0.0259156
AGPAT5	1-acyl-sn-glycerol-3-phosphate acyltransferase epsilon	Q9NUQ2	Q9NUQ2	28	-0.551205	9.72791	7.90323	7.7313	7.75394	7.49554	7.56186	7.3597	0.0259495
GEMIN8	Gem-associated protein 8	Q9NWZ8	Q9NWZ8	37.6	-0.683344	9.09653	7.46205	7.24866	7.38546	7.15017	7.24485	7.03495	0.0260458
MRPS14	28S ribosomal protein S14, mitochondrial	O60783	O60783	39.8	-0.52693	9.78048	8.24052	8.0545	8.20123	8.01123	8.44306	8.25307	0.026098
PPM1K	Protein phosphatase 1K, mitochondrial	Q8N3J5	Q8N3J5	6.5	1.30597	7.17289	5.47283	5.76257	NaN	NaN	NaN	NaN	0.0261501
LRPPRC	Leucine-rich PPR motif-containing protein, mitochondrial	P42704	P42704	69.8	-0.255942	11.827	9.17987	9.1271	9.12969	9.02759	9.09625	8.97605	0.0261516
EXTL3	Exostosin-like 3	O43909	O43909	15	-0.682812	9.07987	6.83812	6.71896	6.53193	6.29717	6.57645	6.35898	0.0261638
NMRK1	Nicotinamide riboside kinase 1	Q9NWW6	Q9NWW6	12.1	-0.970809	8.15394	6.72844	6.60037	6.40463	6.03483	NaN	NaN	0.0266284
SHOX2;SHOX	Short stature homeobox protein 2;Short stature homeobox protein	O60902;O15266	O60902;O15266	10.6	0.666666	9.1835	6.91516	7.10752	6.5971	6.78015	7.0707	7.77037	0.0267542
PLOD1	Procollagen-lysine,2-oxoglutarate 5-dioxygenase 1	Q02809	Q02809	56.1	0.373175	10.7115	8.36412	8.47015	8.20211	8.26214	8.12668	8.22272	0.0267827
C6orf106	Uncharacterized protein C6orf106	Q9H6K1	Q9H6K1	47.7	-0.590528	9.59052	7.70394	7.52432	7.81225	7.62862	7.83331	7.60265	0.0267926
CHMP1A	Charged multivesicular body protein 1a	Q9HD42	Q9HD42	29.6	0.479334	10.2335	8.36037	8.49581	8.57037	8.70609	8.33054	8.42438	0.02726
ARL4C	ADP-ribosylation factor-like protein 4C	P56559	P56559;P49703	18.8	0.802731	8.77304	7.16755	7.33207	6.99179	7.21619	6.69761	6.82503	0.0273164
CCSMST1	Protein CCSMST1	Q4G0I0	Q4G0I0	41.7	-0.67768	9.13868	7.37994	7.17782	7.51727	7.35102	7.43409	7.20577	0.0273246
HSPG2	Basement membrane-specific heparan sulfate proteoglycan core protein;Endorepellin;LG3 peptide	P98160	P98160	5.7	0.802565	8.83319	6.09833	5.99364	5.53124	5.70814	5.38641	5.54158	0.0273483
SCUBE3	Signal peptide, CUB and EGF-like domain-containing protein 3	Q8IX30	Q8IX30	3.6	1.29578	7.47946	4.73834	5.42532	NaN	NaN	4.61414	5.44654	0.0273895
PRTFDC1	Phosphoribosyltransferase domain-containing protein 1	Q9NRG1	Q9NRG1	39.1	0.484808	10.3827	8.64816	8.80843	8.55053	8.65278	8.55193	8.63611	0.027469
TRIM54	Tripartite motif-containing protein 54	Q9BYV2	Q9BYV2;Q9BYV6;Q969Q1	64.2	0.597317	9.61314	7.51987	7.76672	7.49025	7.59854	7.15253	7.27987	0.0275222
CADM4	Cell adhesion molecule 4	Q8NFZ8	Q8NFZ8	34.3	0.601411	9.3952	7.45169	7.64409	7.24603	7.38805	7.32352	7.62289	0.0275554
NOTCH1	Neurogenic locus notch homolog protein 1;Notch 1 extracellular truncation;Notch 1 intracellular domain	P46531	P46531	9.8	0.523161	9.71285	7.16236	7.15785	6.87425	6.95224	6.8632	7.01275	0.0277793
TYMP	Thymidine phosphorylase	P19971	P19971	9.5	1.0706	8.45886	6.47729	6.55902	5.88059	6.13146	6.06692	6.31842	0.0277835
TMEM205	Transmembrane protein 205	Q6UW68	Q6UW68	23.8	0.596267	9.5433	7.91611	8.03015	8.03539	8.06677	7.87362	7.96762	0.0277891
DST	Dystonin	Q03001	Q03001;REV__Q9BX97	32.4	-0.33488	10.7555	7.39943	7.36788	7.37581	7.30453	7.35265	7.25259	0.02784
PARP9	Poly [ADP-ribose] polymerase 9	Q8IXQ6	Q8IXQ6	15.6	-0.675397	9.05061	6.7794	6.58824	6.67721	6.41154	6.55385	6.61924	0.0278551
SPSB2	SPRY domain-containing SOCS box protein 2	Q99619	Q99619	11	-0.900664	8.51897	6.92323	6.40734	7.04321	6.73047	6.56226	6.30726	0.0279808
COL1A1	Collagen alpha-1(I) chain	P02452	P02452;CON__Q862S4	5.9	-0.543762	9.67411	6.0479	5.70458	6.29864	6.00915	7.48828	7.45323	0.0280551
ZNF22	Zinc finger protein 22	P17026	P17026	24.6	0.506907	9.89151	8.05934	8.24554	8.06232	8.17932	7.9826	8.0993	0.0283288
MMP16	Matrix metalloproteinase-16	P51512	P51512	6.6	1.06605	8.14885	5.91267	6.185	5.97125	6.1771	5.36877	5.59794	0.028457
ZNF544	Zinc finger protein 544	Q6NX49	Q6NX49	3.4	-1.50394	7.84028	NaN	NaN	5.38826	4.28087	5.85887	5.84654	0.0285101
CHURC1-FNTB		B4DL54	B4DL54	24.4	-0.501953	10.208	8.24366	8.27635	8.2413	8.14214	8.09864	7.97375	0.0286169
HACD3	Very-long-chain (3R)-3-hydroxyacyl-CoA dehydratase 3	Q9P035	Q9P035	35.1	-0.309395	10.9414	8.98603	8.92292	9.13287	9.04677	8.8773	8.89985	0.0286767
SMPDL3B	Acid sphingomyelinase-like phosphodiesterase 3b	Q92485	Q92485	9.5	-0.957132	8.22899	6.79223	6.42164	5.58281	5.28303	NaN	NaN	0.0288199
TFRC	Transferrin receptor protein 1;Transferrin receptor protein 1, serum form	P02786	P02786;Q9UP52	53.4	-0.251281	11.2769	8.99898	8.91919	8.96	8.85293	8.9051	8.77397	0.0288656
CFAP97	Cilia- and flagella-associated protein 97	Q9P2B7	Q9P2B7	36.8	0.591775	9.57875	7.42019	7.51113	7.43001	7.55816	7.23366	7.41283	0.0289571
PCDH17	Protocadherin-17	O14917	O14917	0.9	-1.49891	6.97882	NaN	NaN	5.13322	4.60714	NaN	NaN	0.0290271
RAB28	Ras-related protein Rab-28	P51157	P51157	44.3	0.595408	9.41677	7.62108	7.64302	7.51408	7.51117	7.36612	7.42708	0.0290909
NDUFA3	NADH dehydrogenase [ubiquinone] 1 alpha subcomplex subunit 3	O95167	O95167	50	-0.578133	9.91431	8.60226	8.4186	8.61782	8.41496	8.64169	8.44245	0.0293517
MAB21L1	Protein mab-21-like 1	Q13394	Q13394	8.4	-1.49549	7.75546	6.21537	5.72674	5.5513	4.75992	NaN	NaN	0.0293838
TDRD7	Tudor domain-containing protein 7	Q8NHU6	Q8NHU6	33.8	-0.538744	9.67312	7.06741	6.93058	7.20876	6.99954	7.1377	6.96313	0.0295562
MBTPS2	Membrane-bound transcription factor site-2 protease	O43462	O43462	3.3	1.05797	8.19945	6.56594	6.85437	NaN	NaN	5.94029	6.17237	0.029691
PBXIP1	Pre-B-cell leukemia transcription factor-interacting protein 1	Q96AQ6	Q96AQ6	25.4	-0.579922	9.49436	7.47674	7.28174	7.19761	6.99621	7.25225	7.05664	0.0297242
AARS2	Alanine--tRNA ligase, mitochondrial	Q5JTZ9	Q5JTZ9;Q9H2T7	45.3	-0.462535	10.4195	8.03949	7.91314	8.02772	7.86678	7.96507	7.78938	0.0298092
FOXO1	Forkhead box protein O1	Q12778	Q12778;A8MYZ6	33.3	0.592541	9.38092	7.18219	7.34019	7.05177	7.24549	7.06243	7.17464	0.02985
TATDN3	Putative deoxyribonuclease TATDN3	Q17R31	Q17R31	44.2	-0.579426	9.52732	7.64422	7.47236	7.66102	7.45915	7.58796	7.36933	0.0298678
SEMA6A	Semaphorin-6A	Q9H2E6	Q9H2E6	37.4	-0.576304	9.99631	7.62569	7.49834	7.62476	7.43903	7.56052	7.35484	0.0298761
GPATCH4	G patch domain-containing protein 4	Q5T3I0	Q5T3I0	49.6	-0.461561	10.5161	8.44012	8.31494	8.36597	8.23558	8.29957	8.11327	0.0301621
IDI1	Isopentenyl-diphosphate Delta-isomerase 1	Q13907	Q13907;Q9BXS1	65.2	0.364797	10.7616	8.95421	9.11734	8.91181	8.96323	8.76783	8.85738	0.0302338
SMC6	Structural maintenance of chromosomes protein 6	Q96SB8	Q96SB8	39.8	0.470198	10.1938	7.61648	7.7449	7.5797	7.66698	7.46699	7.57214	0.0302848
SNX9	Sorting nexin-9	Q9Y5X1	Q9Y5X1	54.1	-0.496651	10.1689	8.16008	8.00557	8.14442	7.97933	7.98704	7.80458	0.0303683
C1orf115	Uncharacterized protein C1orf115	Q9H7X2	Q9H7X2	10.6	-1.48613	7.76042	7.07214	6.41377	NaN	NaN	NaN	NaN	0.0303796
ZNF462	Zinc finger protein 462	Q96JM2	Q96JM2	35.2	0.469886	10.2274	7.407	7.54065	7.37027	7.48473	7.19351	7.29124	0.0303932
PTGR1	Prostaglandin reductase 1	Q14914	Q14914	46.5	0.390668	10.4307	8.34058	8.45962	8.48734	8.67032	8.40802	8.58799	0.0304866
SOX5	Transcription factor SOX-5	P35711	P35711	26.1	0.514198	9.6664	7.37378	7.50656	7.24309	7.32754	7.13268	7.23762	0.0305272
RIT1	GTP-binding protein Rit1	Q92963	Q92963	8.7	-0.886566	8.62563	7.03157	6.78219	6.80964	6.2528	6.96809	6.6074	0.0305318
MAML2	Mastermind-like protein 2	Q8IZL2	Q8IZL2	5.4	-1.48471	8.0327	6.23497	5.56939	5.69975	5.41591	NaN	5.50644	0.0305325
ASRGL1	Isoaspartyl peptidase/L-asparaginase;Isoaspartyl peptidase/L-asparaginase alpha chain;Isoaspartyl peptidase/L-asparaginase beta chain	Q7L266	Q7L266	56.2	-0.356513	10.5593	8.77374	8.68536	8.737	8.61826	8.64798	8.48322	0.030546
CRABP2	Cellular retinoic acid-binding protein 2	P29373	P29373	63.8	-0.466476	10.1263	8.46298	8.35212	8.75999	8.19418	8.39358	8.24817	0.0306331
PPP1R18	Phostensin	Q6NYC8	Q6NYC8	42.4	0.499578	9.95003	7.74411	7.87325	7.62734	7.74368	7.56098	7.63325	0.0306533
CERS2	Ceramide synthase 2	Q96G23	Q96G23	19.5	-0.495552	10.233	8.3924	8.16646	8.33564	8.13978	8.38707	8.1705	0.0307426
ADPRH	[Protein ADP-ribosylarginine] hydrolase	P54922	P54922	25.5	0.784588	8.93196	6.98078	7.22128	6.62364	6.83197	6.45582	6.69332	0.0310095
BRK1	Protein BRICK1	Q8WUW1	Q8WUW1	78.7	0.498047	9.95678	8.32875	8.51263	8.41767	8.52516	8.20631	8.32744	0.0311593
ENTPD7	Ectonucleoside triphosphate diphosphohydrolase 7	Q9NQZ7	Q9NQZ7	4	1.2649	7.73736	5.70373	6.11899	NaN	NaN	NaN	NaN	0.0314609
WDHD1	WD repeat and HMG-box DNA-binding protein 1	O75717	O75717	57.8	-0.304166	11.0379	8.57528	8.5159	8.52598	8.40161	8.50759	8.37238	0.0314792
ANKRD11	Ankyrin repeat domain-containing protein 11	Q6UB99	Q6UB99	16.2	0.511063	9.63018	6.83852	6.99977	6.77843	6.93803	6.64163	6.73941	0.0315419
SDCBP	Syntenin-1	O00560	O00560	68.5	0.388134	10.4554	8.67712	8.77775	8.59476	8.66194	8.49567	8.54848	0.0315567
SH3BP5L	SH3 domain-binding protein 5-like	Q7L8J4	Q7L8J4	30	-0.532282	9.63493	7.70473	7.41865	7.58099	7.37453	7.62084	7.39796	0.0315907
MRPS15	28S ribosomal protein S15, mitochondrial	P82914	P82914	26.8	-0.463688	10.0686	8.20331	8.10202	8.20049	8.05721	8.11737	7.9579	0.0316724
LIG4	DNA ligase 4	P49917	P49917	46.1	0.504366	9.80136	7.25971	7.40228	7.26266	7.43088	7.2923	7.42076	0.0318289
RUSC1	RUN and SH3 domain-containing protein 1	Q9BVN2	Q9BVN2	15.5	-0.577186	9.27701	6.97519	6.81412	7.10514	6.85875	6.78883	6.61084	0.0321499
PRCC	Proline-rich protein PRCC	Q92733	Q92733	50.7	-0.456128	10.4287	8.55112	8.37105	8.59013	8.40075	8.42716	8.2512	0.0321973
BMPR1A	Bone morphogenetic protein receptor type-1A	P36894	P36894;O00238	24.8	0.64441	9.2999	7.15978	7.377	7.00996	7.1246	6.9517	7.09149	0.0323096
TRIM16	Tripartite motif-containing protein 16	O95361;H0Y626	O95361;H0Y626;Q309B1	28.9	0.644041	9.27591	6.83473	7.05526	7.47219	6.96228	6.87976	6.90293	0.0324096
TAGLN3	Transgelin-3	Q9UI15	Q9UI15	14.1	-0.461204	10.0582	8.52143	8.35305	7.93144	7.77459	7.83945	7.65312	0.0326239
IFI27L2	Interferon alpha-inducible protein 27-like protein 2	Q9H2X8	Q9H2X8	14.6	1.03963	8.31505	7.38068	7.50133	7.45938	7.45003	7.47574	7.80564	0.032662
NLGN1	Neuroligin-1	Q8N2Q7	Q8N2Q7	3.6	1.03956	8.3523	6.20126	6.72752	NaN	NaN	5.82065	5.65033	0.0326739
HOXA13	Homeobox protein Hox-A13	P31271	P31271	38.7	-0.506271	9.79526	8.14777	7.98757	8.14879	7.91599	8.01343	7.77804	0.0326807
TWF2	Twinfilin-2	Q6IBS0	Q6IBS0	73.9	0.318577	10.9138	8.84184	8.9081	8.86044	8.91453	8.69044	8.74775	0.0329363
KCTD3	BTB/POZ domain-containing protein KCTD3	Q9Y597	Q9Y597	30.2	-0.528157	9.73224	7.4358	7.26937	7.39834	7.26416	7.38518	7.25816	0.0329515
CERK	Ceramide kinase	Q8TCT0	Q8TCT0	17.9	0.775767	8.85984	6.65849	6.94975	6.52271	6.6348	6.76019	6.78194	0.0329548
DCTD	Deoxycytidylate deaminase	P32321	P32321	63.5	0.462681	10.2075	8.3816	8.52793	8.32543	8.43173	8.25515	8.35419	0.0329861
ARHGAP19	Rho GTPase-activating protein 19	Q14CB8	Q14CB8	48.4	0.506094	9.68815	7.59572	7.7164	7.4503	7.55799	7.08375	7.10353	0.0332097
CPT1A	Carnitine O-palmitoyltransferase 1, liver isoform	P50416	P50416;Q92523	38.3	0.370945	10.6758	8.33371	8.44083	8.31129	8.36448	8.22261	8.27056	0.0332414
FNBP1L	Formin-binding protein 1-like	Q5T0N5	Q5T0N5	38	-0.45334	10.5053	8.30963	8.28246	8.26926	8.23535	8.22376	8.16453	0.0332866
GTSF1	Gametocyte-specific factor 1	Q8WW33	Q8WW33	76	0.383939	10.505	8.70082	8.84316	8.71707	8.8144	8.59145	8.63931	0.0333997
KIF14	Kinesin-like protein KIF14	Q15058	Q15058	50.9	-0.324003	10.7004	8.02255	7.95121	7.98524	7.87051	7.92671	7.79149	0.033631
WDR81	WD repeat-containing protein 81	Q562E7	Q562E7	30.9	-0.456267	10.2766	7.71004	7.82924	7.13906	7.04411	7.5476	7.49328	0.0336524
GDAP1	Ganglioside-induced differentiation-associated protein 1	Q8TB36	Q8TB36	23.5	0.504773	9.69211	7.85973	7.99055	7.77305	7.98852	7.55841	7.67235	0.0336656
RSU1	Ras suppressor protein 1	Q15404	Q15404	44.4	0.460795	10.1618	8.27219	8.39199	8.17211	8.26557	8.18873	8.29057	0.0336951
CACYBP	Calcyclin-binding protein	Q9HB71	Q9HB71	67.1	-0.243779	11.2261	9.36325	9.30522	9.34706	9.26543	9.38897	9.32294	0.0337426
PCDH11X;PCDH11Y	Protocadherin-11 X-linked;Protocadherin-11 Y-linked	Q9BZA7;Q9BZA8	Q9BZA7;Q9BZA8	3.6	-0.926646	8.20599	5.89184	5.83704	5.77087	4.91837	5.74313	5.59901	0.0342694
PGLS	6-phosphogluconolactonase	O95336	O95336	76.4	0.368601	10.6025	8.74445	8.89114	8.6051	8.78728	8.41742	8.67176	0.0343694
NSDHL	Sterol-4-alpha-carboxylate 3-dehydrogenase, decarboxylating	Q15738	Q15738	64.9	0.35558	10.7123	8.57349	8.67693	8.41982	8.49682	8.46139	8.53962	0.034465
PRPS2	Ribose-phosphate pyrophosphokinase 2	P11908	P11908	63.5	0.315798	11.0395	9.04104	9.19446	9.0639	9.10267	8.91748	8.96784	0.0344951
THRB	Thyroid hormone receptor beta	P10828	P10828	7.8	1.02892	8.2396	6.20855	6.39055	5.89048	6.23239	5.72717	5.90288	0.0345115
UBE2E3;UBE2E2	Ubiquitin-conjugating enzyme E2 E3;Ubiquitin-conjugating enzyme E2 E2	Q969T4;Q96LR5	Q969T4;Q96LR5	32.9	-0.454012	10.3005	8.61528	8.58732	8.71645	8.57918	8.45271	8.37424	0.034567
AIFM2	Apoptosis-inducing factor 2	Q9BRQ8	Q9BRQ8	44.5	0.496309	9.77653	7.57551	7.90259	7.54226	7.72207	7.63975	7.81864	0.0346117
ATAD3A	ATPase family AAA domain-containing protein 3A	Q9NVI7	Q9NVI7	51.7	-0.242379	11.2637	9.06933	8.99131	9.00852	8.91673	8.89686	8.78542	0.034727
IMMP2L	Mitochondrial inner membrane protease subunit 2	Q96T52	Q96T52	21.7	1.02715	8.34284	6.74472	7.05273	6.5125	6.60574	6.61588	6.92623	0.0348254
CUEDC1	CUE domain-containing protein 1	Q9NWM3	Q9NWM3	14.5	1.24166	7.58326	NaN	NaN	NaN	NaN	6.03723	6.21659	0.0348571
CTU2	Cytoplasmic tRNA 2-thiolation protein 2	Q2VPK5	Q2VPK5	32	0.504264	10.0392	7.86376	7.98059	7.78375	7.85748	7.71262	7.83168	0.0348792
PRSS12	Neurotrypsin	P56730	P56730	43.8	0.487281	10.0071	7.45722	7.72779	7.54118	7.5788	7.41377	7.49234	0.0349223
HGH1	Protein HGH1 homolog	Q9BTY7	Q9BTY7	67.7	-0.347564	10.6478	8.57542	8.47474	8.62739	8.45042	8.51302	8.3532	0.0349803
PDF	Peptide deformylase, mitochondrial	Q9HBH1	Q9HBH1	47.7	-0.559303	9.92122	8.1742	8.02049	8.08625	7.85795	8.07962	7.86481	0.0351462
ZNF232	Zinc finger protein 232	Q9UNY5	Q9UNY5	3.4	-0.454783	10.07	7.7765	7.60177	8.06715	7.86015	8.03467	7.86172	0.0351968
APP	Amyloid beta A4 protein;N-APP;Soluble APP-alpha;Soluble APP-beta;C99;Beta-amyloid protein 42;Beta-amyloid protein 40;C83;P3(42);P3(40);C80;Gamma-secretase C-terminal fragment 59;Gamma-secretase C-terminal fragment 57;Gamma-secretase C-terminal fragment 50;C31	P05067	P05067	50.9	0.379954	10.4642	8.08668	8.25402	8.20739	8.15969	8.00907	8.08906	0.0352352
PLIN3	Perilipin-3	O60664	O60664	71.2	0.354001	10.7623	8.58646	8.66404	8.54265	8.60802	8.44646	8.53614	0.0352386
RAB31	Ras-related protein Rab-31	Q13636	Q13636	46.4	0.50019	9.70047	7.7703	7.99989	7.79974	7.97057	7.50915	7.5826	0.0352887
PRCP	Lysosomal Pro-X carboxypeptidase	P42785	P42785	39.1	0.502942	10.1219	7.913	8.14035	7.92367	8.00436	7.99097	8.10606	0.0353471
TAPBP	Tapasin	O15533	O15533	15.6	-0.591636	9.46506	7.71474	7.5289	7.42945	7.29756	7.63945	7.51119	0.0353698
HABP4	Intracellular hyaluronan-binding protein 4	Q5JVS0	Q5JVS0	37.5	0.499782	9.6837	7.5808	7.68772	7.61515	7.74424	7.57214	7.67504	0.0354364
CRTAP	Cartilage-associated protein	O75718	O75718	45.6	0.461319	10.3136	8.17003	8.31273	8.12486	8.19825	7.91876	7.98199	0.0356533
DACT1	Dapper homolog 1	Q9NYF0	Q9NYF0	3.3	1.23634	7.43178	5.13088	5.50203	4.77597	5.33816	NaN	NaN	0.0356768
GREB1L	GREB1-like protein	Q9C091	Q9C091	16.3	0.731444	9.14048	6.3448	6.59663	6.19926	6.4598	6.19656	6.37051	0.0356817
LMCD1	LIM and cysteine-rich domains protein 1	Q9NZU5	Q9NZU5	20.8	-0.721563	8.88217	6.77421	6.69018	6.76581	6.66765	6.69427	6.62526	0.035798
ARHGEF2	Rho guanine nucleotide exchange factor 2	Q92974	Q92974;REV__A6NKT7	60.1	-0.345876	10.64	8.21888	8.11995	8.16477	8.03423	8.15308	7.99907	0.0358755
TMLHE	Trimethyllysine dioxygenase, mitochondrial	Q9NVH6	Q9NVH6	38	0.492007	9.7851	7.71848	7.41631	7.84137	7.49907	7.33866	7.39199	0.0361808
SFXN3	Sideroflexin-3	Q9BWM7	Q9BWM7	25.2	-0.451978	10.0185	7.72917	8.01355	7.92855	8.11922	7.78968	7.93887	0.0363741
CORO2A	Coronin-2A	Q92828	Q92828	25.9	0.570171	9.4787	7.2675	7.2959	7.27377	7.36639	7.1801	7.20591	0.0363777
SIRT1	NAD-dependent protein deacetylase sirtuin-1;SirtT1 75 kDa fragment	Q96EB6	Q96EB6	39.8	-0.449474	10.2827	8.04119	7.94268	7.98021	7.8089	7.97299	7.82435	0.0364724
FAM20A	Protein FAM20A	Q96MK3	Q96MK3	14	-1.43362	7.87603	5.56442	NaN	5.99248	NaN	6.08629	5.50737	0.0365148
TPRG1L	Tumor protein p63-regulated gene 1-like protein	Q5T0D9	Q5T0D9	53.7	-0.517461	9.64942	7.82908	7.83131	7.89917	7.82753	7.30891	7.21704	0.0367152
IRS4	Insulin receptor substrate 4	O14654	O14654	1	-1.43129	6.961	5.09374	4.48909	NaN	NaN	NaN	NaN	0.0368107
SELO	Selenoprotein O	Q9BVL4	Q9BVL4	29.9	0.482229	9.94448	7.81947	7.74543	7.71637	7.59224	7.64637	7.55931	0.0368177
MRPS18B	28S ribosomal protein S18b, mitochondrial	Q9Y676	Q9Y676	64.7	-0.47907	10.225	8.41649	8.31494	8.46611	8.30878	8.30175	8.10595	0.0368496
MAP1LC3B;MAP1LC3B2;MAP1LC3A	Microtubule-associated proteins 1A/1B light chain 3B;Microtubule-associated proteins 1A/1B light chain 3 beta 2;Microtubule-associated proteins 1A/1B light chain 3A	Q9GZQ8;A6NCE7;Q9H492	Q9GZQ8;A6NCE7;Q9H492	22.4	0.458277	10.3012	8.90619	9.05046	8.87326	9.00877	8.73391	8.88306	0.0368519
CCND3	G1/S-specific cyclin-D3	P30281	P30281	41.4	0.45249	10.1363	8.25833	8.48615	8.01418	8.12723	8.08113	8.12117	0.0369751
GBA	Glucosylceramidase	P04062	P04062	43.1	-0.450242	10.0891	8.00449	7.89217	7.91809	7.79541	7.90385	7.7015	0.0371192
ZNF670	Zinc finger protein 670	Q9BS34	Q9BS34	19.8	-0.640524	9.00527	7.11863	6.87329	7.17837	6.92002	6.78959	6.49238	0.0371302
HSDL1	Inactive hydroxysteroid dehydrogenase-like protein 1	Q3SXM5	Q3SXM5	33.9	0.489029	9.76978	7.66499	7.84959	7.67162	7.81353	7.5543	7.65251	0.0373021
RHOT1	Mitochondrial Rho GTPase 1	Q8IXI2	Q8IXI2	30.9	0.488824	9.76577	7.5813	7.69144	7.46753	7.5168	7.32327	7.37731	0.0373806
MOXD1	DBH-like monooxygenase protein 1	Q6UVY6	Q6UVY6	2.6	-1.42678	7.91302	6.34764	NaN	5.73496	5.18577	NaN	NaN	0.0373873
ARR3	Arrestin-C	P36575	P36575	5.9	-0.715131	8.85686	7.3962	7.2407	NaN	NaN	NaN	NaN	0.0374746
RMND1	Required for meiotic nuclear division protein 1 homolog	Q9NWS8	Q9NWS8	27.6	-0.555312	9.60541	7.55009	7.45652	7.47583	7.26002	7.3486	7.16953	0.0376067
FAM174B	Membrane protein FAM174B	Q3ZCQ3	Q3ZCQ3	20.1	0.723777	9.16173	7.52284	7.76354	7.31691	7.52336	7.36726	7.58611	0.0376386
SLBP	Histone RNA hairpin-binding protein	Q14493	Q14493	47	-0.448784	10.1251	8.38128	8.30235	8.44497	8.2724	8.22456	8.13947	0.037755
DDX28	Probable ATP-dependent RNA helicase DDX28	Q9NUL7	Q9NUL7	43.3	-0.492626	9.86546	7.64472	7.55798	7.70725	7.60624	7.55233	7.34167	0.0377685
SERPINB9	Serpin B9	P50453	P50453	71.3	-0.293713	11.0872	9.0445	8.9674	9.04281	8.91283	8.96053	8.83629	0.0377918
LENG9	Leukocyte receptor cluster member 9	Q96B70	Q96B70	30.7	-0.713521	8.86397	6.58286	6.12953	7.02235	6.80201	6.74743	6.45188	0.0379044
STX6	Syntaxin-6	O43752	O43752	65.1	-0.554125	9.59222	7.49031	7.39955	7.83688	7.68664	7.9508	7.80122	0.038028
ESRP1	Epithelial splicing regulatory protein 1	Q6NXG1	Q6NXG1	8.5	-0.85022	8.6255	6.35889	5.99825	5.59845	6.53762	6.45271	6.39007	0.0380469
PREP	Prolyl endopeptidase	P48147	P48147	62.1	0.348346	10.7168	8.23414	8.331	8.23091	8.31637	8.20458	8.2675	0.0381314
MBLAC2	Metallo-beta-lactamase domain-containing protein 2	Q68D91	Q68D91	59.5	0.478817	9.88284	7.7649	8.01191	7.70248	7.82342	7.6469	7.77417	0.038147
MAN1A1	Mannosyl-oligosaccharide 1,2-alpha-mannosidase IA	P33908	P33908	30.3	-0.55313	9.59922	7.62335	7.31359	7.36855	7.17592	7.29026	7.07907	0.0383844
GNB1L	Guanine nucleotide-binding protein subunit beta-like protein 1	Q9BYB4	Q9BYB4	51.1	0.478092	9.98748	7.89002	8.06198	7.79588	7.88637	7.83197	7.93165	0.0384346
TPK1	Thiamin pyrophosphokinase 1	Q9H3S4	Q9H3S4	15.2	1.21915	7.50529	NaN	NaN	6.01208	6.4732	NaN	NaN	0.0384394
SGCD	Delta-sarcoglycan	Q92629	Q92629	17.3	0.751806	8.77494	6.80865	6.96924	6.66356	6.76699	6.43343	6.61971	0.0387737
GDI2	Rab GDP dissociation inhibitor beta	P50395	P50395	83.1	0.269512	11.5897	9.28439	9.3986	9.36879	9.42851	9.30891	9.38001	0.038863
ZRANB3	DNA annealing helicase and endonuclease ZRANB3;DNA annealing helicase ZRANB3;Endonuclease ZRANB3	Q5FWF4	Q5FWF4	19.4	0.621899	9.2445	6.79222	6.97995	6.59737	6.70913	6.48332	6.54295	0.0389061
LACTB	Serine beta-lactamase-like protein LACTB, mitochondrial	P83111	P83111	48.1	0.453122	10.3444	8.1035	8.22701	8.10009	8.15491	8.13485	8.263	0.0389614
SMARCA1	Probable global transcription activator SNF2L1	P28370	P28370	51.7	0.269153	11.22	8.69916	8.72057	8.70952	8.70941	8.66516	8.65397	0.0391363
HACL1	2-hydroxyacyl-CoA lyase 1	Q9UJ83	Q9UJ83	34.6	0.484293	9.86128	7.59903	7.74071	7.49959	7.618	7.46355	7.57342	0.0391464
BAIAP2L1	Brain-specific angiogenesis inhibitor 1-associated protein 2-like protein 1	Q9UHR4	Q9UHR4	49.7	-0.546835	9.94099	7.74835	7.67986	7.78873	7.59756	7.66823	7.47823	0.0394983
ALDH9A1	4-trimethylaminobutyraldehyde dehydrogenase	P49189	P49189	55.1	-0.291009	11.0767	8.99632	8.91989	8.95763	8.83203	8.89324	8.76477	0.0395894
CBY1	Protein chibby homolog 1	Q9Y3M2	Q9Y3M2	24.6	1.00094	8.22287	5.65442	6.43143	6.70228	6.93162	6.64408	6.82632	0.0397729
GCNT1	Beta-1,3-galactosyl-O-glycosyl-glycoprotein beta-1,6-N-acetylglucosaminyltransferase	Q02742	Q02742	2.8	-1.40817	7.42593	5.48417	NaN	5.64654	5.23401	NaN	NaN	0.039851
FMNL2	Formin-like protein 2	Q96PY5	Q96PY5	16.7	-0.577659	9.4567	7.0616	6.83546	6.93864	6.70457	7.00937	6.98692	0.0401013
ETFA	Electron transfer flavoprotein subunit alpha, mitochondrial	P13804	P13804	59.5	0.267835	11.212	9.14464	9.24301	9.09906	9.14429	9.04899	9.09065	0.0401534
APOL2	Apolipoprotein L2	Q9BQE5	Q9BQE5	31.2	-0.551945	9.2491	7.20758	7.07925	7.29767	7.10975	7.42254	7.23246	0.0403956
EXO1	Exonuclease 1	Q9UQ84	Q9UQ84	35.9	-0.485943	9.7905	7.4203	7.39215	7.52615	7.3512	7.22318	7.12833	0.040497
LPIN1	Phosphatidate phosphatase LPIN1	Q14693	Q14693	32.9	0.554147	9.58089	7.09899	7.29232	7.13226	7.23661	6.92357	7.05945	0.0405072
CDK2AP1;CDK2AP2	Cyclin-dependent kinase 2-associated protein 1;Cyclin-dependent kinase 2-associated protein 2	O14519;O75956	O14519;O75956	74.8	-0.547109	9.57817	8.05266	7.89075	8.10548	7.96032	8.48096	8.36996	0.0406015
FBXL16	F-box/LRR-repeat protein 16	Q8N461	Q8N461	8.8	0.99675	8.15616	5.94585	6.46802	5.25573	5.53519	6.23218	5.66435	0.0406159
TXNRD1	Thioredoxin reductase 1, cytoplasmic	Q16881	Q16881	58.7	0.267116	11.1708	8.84384	8.95271	8.90183	8.94393	8.81049	8.85319	0.0407179
SLC16A3	Monocarboxylate transporter 4	O15427	O15427	9.9	-0.506988	9.63279	7.67956	7.48106	7.80214	7.56767	7.5595	7.37656	0.0407496
NBR1	Next to BRCA1 gene 1 protein	Q14596	Q14596	24.8	0.55336	9.51303	7.1837	7.27184	7.1631	7.27279	6.9617	7.06636	0.0407852
DNAJB4	DnaJ homolog subfamily B member 4	Q9UDY4	Q9UDY4	51.3	0.44297	10.1522	8.04088	8.14417	8.17058	8.15314	8.07265	8.11684	0.0410656
COQ3	Ubiquinone biosynthesis O-methyltransferase, mitochondrial	Q9NZJ6	Q9NZJ6	28.5	-0.505697	9.71926	7.77328	7.65359	7.95422	7.80311	7.26888	7.16346	0.041272
TKT	Transketolase	P29401	P29401;Q9H0I9	77.8	0.266277	11.6169	9.4222	9.53351	9.38562	9.43966	9.37994	9.46501	0.0413854
MAP4K2	Mitogen-activated protein kinase kinase kinase kinase 2	Q12851	Q12851	30.6	-0.574047	9.46586	7.29464	7.12972	7.19543	7.00333	7.13634	6.93267	0.0414082
RBBP5	Retinoblastoma-binding protein 5	Q15291	Q15291	58.7	-0.437955	10.3108	8.27177	8.15558	8.18184	7.99613	8.09047	7.91564	0.0417141
CERS4	Ceramide synthase 4	Q9HA82	Q9HA82	5.1	0.99139	8.1358	6.04677	6.50228	5.6207	5.89404	5.53946	5.99814	0.041717
TLX3	T-cell leukemia homeobox protein 3	O43711	O43711	22	-0.89084	8.34443	6.92099	6.78744	6.85996	6.1506	6.63104	5.35631	0.0417721
CDC42EP4	Cdc42 effector protein 4	Q9H3Q1	Q9H3Q1	64.6	-0.540589	9.88285	8.03423	7.86555	7.90851	7.74869	7.93082	7.86521	0.0418453
FAM129A	Protein Niban	Q9BZQ8	Q9BZQ8	46.8	-0.540128	9.90448	7.67608	7.5563	7.61717	7.4809	7.48189	7.30841	0.0420234
NAB1	NGFI-A-binding protein 1	Q13506	Q13506	39.2	0.549127	9.55195	7.36057	7.48096	7.34528	7.45054	7.17958	7.26456	0.0423099
USP33	Ubiquitin carboxyl-terminal hydrolase 33	Q8TEY7	Q8TEY7	28.5	-0.503098	9.69113	7.35355	7.18696	7.30709	7.126	7.27729	7.07074	0.0423409
DIRAS1	GTP-binding protein Di-Ras1	O95057	O95057	41.4	0.705934	8.9886	6.83069	7.0381	7.14073	7.29629	7.15658	7.19131	0.042549
PARD6G	Partitioning defective 6 homolog gamma	Q9BYG4	Q9BYG4	18.6	0.550704	9.35797	7.53021	7.57582	7.49421	7.54824	6.2931	6.38941	0.043013
HELZ2	Helicase with zinc finger domain 2	Q9BYK8	Q9BYK8	8.5	0.734829	8.78107	5.82347	6.09681	5.74085	5.78087	5.81976	5.8107	0.0434065
DDT;DDTL	D-dopachrome decarboxylase;D-dopachrome decarboxylase-like protein	P30046;A6NHG4	P30046;A6NHG4	54.2	-0.308823	10.8408	9.26271	9.16468	9.28531	9.18207	9.25404	9.13488	0.0434142
ARRDC3	Arrestin domain-containing protein 3	Q96B67	Q96B67	3.4	1.19036	7.45759	5.3298	5.69015	5.37714	5.69207	NaN	NaN	0.0434747
CUEDC2	CUE domain-containing protein 2	Q9H467	Q9H467	41.1	0.465609	9.97009	8.16423	8.25919	8.25305	8.35539	8.15673	8.20504	0.0436834
GNAI2	Guanine nucleotide-binding protein G(i) subunit alpha-2	P04899	P04899	53.8	0.351402	10.6825	8.71573	8.83461	8.60124	8.6478	8.57336	8.61322	0.0436857
CTH	Cystathionine gamma-lyase	P32929	P32929	54.1	0.442333	10.3343	8.17129	8.32664	8.17658	8.25597	8.10697	8.2108	0.0437104
DHX9	ATP-dependent RNA helicase A	Q08211	Q08211	55.4	-0.230956	11.664	9.17676	9.12182	9.12759	9.05081	9.09937	9.00595	0.0437122
INF2	Inverted formin-2	Q27J81	Q27J81	37.7	0.437121	10.2374	7.68979	7.82267	7.72341	7.80903	7.64395	7.69149	0.0437641
NDUFC2	NADH dehydrogenase [ubiquinone] 1 subunit C2	O95298	O95298;E9PQ53	30.3	-0.534872	9.95346	8.30679	8.13849	8.44282	8.26986	8.29957	8.07933	0.0440963
NME4	Nucleoside diphosphate kinase, mitochondrial	O00746	O00746	56.7	0.44074	10.261	8.38899	8.51552	8.39352	8.49282	8.23905	8.3328	0.0444516
ABHD3	Phospholipase ABHD3	Q8WU67	Q8WU67	5.6	1.18485	7.22045	NaN	NaN	5.5142	5.81324	NaN	NaN	0.0444993
MAK16	Protein MAK16 homolog	Q9BXY0	Q9BXY0	47.7	-0.428411	10.4368	8.6758	8.50682	8.63266	8.35474	8.50461	8.26112	0.0445056
SARS	Serine--tRNA ligase, cytoplasmic	P49591	P49591	64.8	0.262433	11.2289	9.00954	9.09785	9.01115	9.04712	8.9438	8.99149	0.0445612
PLA2G16	HRAS-like suppressor 3	P53816	P53816	36.4	-0.533597	10.0046	8.45186	8.27365	8.49452	8.25806	8.46129	8.27948	0.0446117
FSD1L	FSD1-like protein	Q9BXM9	Q9BXM9	23.6	-0.690195	8.78684	6.91091	6.22577	6.41872	6.24751	6.55132	6.52263	0.0446189
YWHAZ	14-3-3 protein zeta/delta	P63104	P63104	77.1	0.262313	11.3142	9.3322	9.38347	9.36836	9.41068	9.4	9.43708	0.0446638
PTPRJ	Receptor-type tyrosine-protein phosphatase eta	Q12913	Q12913	22.1	-0.497588	9.72935	7.26133	7.10363	7.24527	7.09426	7.21418	7.13194	0.0446846
LBR	Lamin-B receptor	Q14739	Q14739	22.1	-0.330919	10.6881	8.61162	8.54097	8.74118	8.64248	8.50717	8.4049	0.044697
RABIF	Guanine nucleotide exchange factor MSS4	P47224	P47224	53.7	-0.536294	9.58347	8.16959	8.09156	8.16932	7.96921	8.21104	7.96291	0.0448574
ZYX	Zyxin	Q15942	Q15942	64.5	0.336055	10.7938	8.64789	8.78021	8.55645	8.63371	8.53777	8.61202	0.0451207
GATSL2	GATS-like protein 2	A6NHX0	A6NHX0	15.8	-0.563796	9.424	7.64439	7.49154	7.61	7.43981	7.58486	7.34972	0.0453144
CD59	CD59 glycoprotein	P13987	P13987	25	0.461948	9.99866	8.39763	8.92193	8.12704	8.21136	8.12126	8.16841	0.0453332
CD63	CD63 antigen	P08962	P08962	15.5	0.461633	9.88426	8.2416	8.41345	8.33195	8.40993	7.92174	8.02354	0.0454772
UTF1	Undifferentiated embryonic cell transcription factor 1	Q5T230	Q5T230	25.2	-0.687312	8.91816	6.90018	6.68615	7.19282	6.9826	6.8966	6.76985	0.0455148
TCEA2	Transcription elongation factor A protein 2	Q15560	Q15560	37.5	0.468948	9.8522	7.99707	7.97204	7.87454	7.70357	7.9599	7.81052	0.0456623
SNX1	Sorting nexin-1	Q13596	Q13596	55.2	0.298072	10.9062	8.72435	8.80211	8.75136	8.81248	8.66947	8.70975	0.0459936
LRRFIP1	Leucine-rich repeat flightless-interacting protein 1	Q32MZ4	Q32MZ4	63.4	-0.305253	10.7082	8.45785	8.38232	8.4831	8.37694	8.38374	8.27786	0.0460357
TRIM11	E3 ubiquitin-protein ligase TRIM11	Q96F44	Q96F44	32.3	-0.532595	9.48216	7.47595	7.31618	7.46644	7.27798	7.36881	7.19623	0.0463965
CRYZ	Quinone oxidoreductase	Q08257	Q08257	68.7	0.346872	10.6242	8.48581	8.58313	8.52407	8.6045	8.46976	8.58449	0.046468
DAP3	28S ribosomal protein S29, mitochondrial	P51398	P51398	55.8	-0.328018	10.5483	8.50172	8.4353	8.46183	8.34686	8.4579	8.33808	0.0466043
ATAD3B	ATPase family AAA domain-containing protein 3B	Q5T9A4	Q5T9A4	67.1	-0.227641	11.2254	9.03007	8.95379	8.96021	8.88006	8.86352	8.75624	0.0466612
FARP1	FERM, RhoGEF and pleckstrin domain-containing protein 1	Q9Y4F1	Q9Y4F1	34.7	0.430927	10.2195	8.20292	7.64284	7.44663	7.57947	7.39827	7.4851	0.0467835
CPLX1	Complexin-1	O14810	O14810	20.9	0.702923	8.64835	6.61229	6.65002	7.82508	7.13316	NaN	NaN	0.046795
TFB2M	Dimethyladenosine transferase 2, mitochondrial	Q9H5Q4	Q9H5Q4	53.8	-0.427886	10.3544	8.33455	8.22016	8.16385	8.01055	8.1406	8.00552	0.0468059
TFE3	Transcription factor E3	P19532	P19532	21.2	-0.611094	9.09965	7.14035	6.88603	7.01098	6.82307	7.20224	6.93189	0.0468906
USP11	Ubiquitin carboxyl-terminal hydrolase 11	P51784	P51784	43.2	0.358059	10.4029	7.85889	7.96334	7.88171	7.95485	7.88291	7.94957	0.0469239
CNPY3	Protein canopy homolog 3	Q9BT09	Q9BT09	31.7	0.471135	9.69008	7.727	7.97881	7.51857	7.85764	7.61917	7.73776	0.0472101
IBTK	Inhibitor of Bruton tyrosine kinase	Q9P2D0	Q9P2D0	27.8	0.539035	9.45647	6.84556	7.04657	6.68717	6.83258	6.69867	6.78273	0.0474606
FAM213A	Redox-regulatory protein FAM213A	Q9BRX8	Q9BRX8	17.9	-0.812207	8.71451	6.77761	6.46712	6.93669	6.69944	7.06696	6.74989	0.0475347
STAT3	Signal transducer and activator of transcription 3	P40763	P40763	54.5	-0.303152	10.7672	8.5622	8.43457	8.44064	8.30673	8.35272	8.20287	0.0476407
CHMP2B	Charged multivesicular body protein 2b	Q9UQN3	Q9UQN3	32.4	-0.470029	9.76114	8.11096	8.00983	8.12421	7.96947	7.84755	7.68873	0.0476737
HPSE	Heparanase;Heparanase 8 kDa subunit;Heparanase 50 kDa subunit	Q9Y251	Q9Y251	26.2	-0.526203	9.9638	7.90828	7.71488	7.80823	7.618	7.79	7.6071	0.0477037
MYCBP	C-Myc-binding protein	Q99417	Q99417	71.8	0.433921	10.3261	8.76961	8.90155	8.57544	8.67301	8.54936	8.64345	0.0477442
NEO1	Neogenin	Q92859	Q92859	36.8	0.429	10.1646	7.56016	7.70079	7.51976	7.62298	7.53081	7.56018	0.0477582
THAP1	THAP domain-containing protein 1	Q9NVV9	Q9NVV9	17.4	-0.680105	8.81925	7.30803	7.05664	7.29745	7.01043	7.3386	7.026	0.0478204
VPS37A	Vacuolar protein sorting-associated protein 37A	Q8NEZ2	Q8NEZ2	41.6	-0.490314	9.71241	7.96804	7.78934	7.85575	7.6879	7.61583	7.44048	0.0479453
ARNTL	Aryl hydrocarbon receptor nuclear translocator-like protein 1	O00327	O00327	5.1	-1.35303	7.70305	5.59998	5.01026	6.01263	5.32629	5.44824	4.90475	0.0479721
ETV6	Transcription factor ETV6	P41212	P41212	12.2	0.962142	8.30455	6.22973	6.39501	5.7094	5.8397	6.14563	6.37711	0.0481807
KLHDC8A	Kelch domain-containing protein 8A	Q8IYD2	Q8IYD2	6.9	1.16472	7.67303	5.83881	6.22144	NaN	NaN	NaN	NaN	0.0484173
LAMB1	Laminin subunit beta-1	P07942	P07942	36	0.355355	10.5249	7.79436	8.13114	7.77722	7.8599	7.74239	7.82919	0.0485717
CEBPZ	CCAAT/enhancer-binding protein zeta	Q03701	Q03701	47	-0.278549	11.0172	8.61392	8.53405	8.63591	8.52482	8.56949	8.44121	0.0488414
ZFYVE1	Zinc finger FYVE domain-containing protein 1	Q9HBF4	Q9HBF4	16.3	-0.530156	9.23307	6.90691	6.7716	7.02991	6.80723	6.9108	6.66296	0.0488936
RLTPR	Leucine-rich repeat-containing protein 16C	Q6F5E8	Q6F5E8	24	-0.554104	9.47359	7.02015	6.81837	6.9669	6.76551	6.93263	6.81419	0.0492887
CD200	OX-2 membrane glycoprotein	P41217	P41217	8.3	0.957246	8.20537	6.31178	6.55715	6.36539	6.55552	6.20763	6.45687	0.0493408
VLDLR	Very low-density lipoprotein receptor	P98155	P98155	25.1	0.683741	9.13033	6.65283	6.97734	6.6932	6.78535	6.35176	6.43607	0.0494021
UCK1	Uridine-cytidine kinase 1	Q9HA47	Q9HA47	42.2	-0.42283	10.3514	8.50117	8.38279	8.40365	8.23383	8.48996	8.31247	0.0495541
FERMT1	Fermitin family homolog 1	Q9BQL6	Q9BQL6	39.1	-0.422752	10.2713	7.96913	7.91307	8.02259	7.9148	8.03523	7.89404	0.0495972
VSIG10	V-set and immunoglobulin domain-containing protein 10	Q8N0Z9	Q8N0Z9	5.6	-0.858672	8.4014	6.75663	6.65216	6.58464	6.2847	6.35989	6.05181	0.0496557
FZD6	Frizzled-6	O60353	O60353	19.3	0.682933	8.98195	6.74314	7.04159	6.44562	6.54118	6.42771	6.55444	0.0496683
ANXA2;ANXA2P2	Annexin A2;Putative annexin A2-like protein	P07355;A6NMY6	P07355;A6NMY6	84.1	0.256286	11.6987	9.58021	9.66778	9.57715	9.63344	9.39491	9.43316	0.0500664
PAX6	Paired box protein Pax-6	P26367	P26367	9.5	-1.33989	8.10728	6.3076	5.85699	6.07668	5.61216	6.53261	6.14085	0.0500993
RNF130	E3 ubiquitin-protein ligase RNF130	Q86XS8	Q86XS8	24.3	0.587749	9.32064	7.18732	7.46016	7.14925	7.20156	7.16017	7.20167	0.0510785
TJP1	Tight junction protein ZO-1	Q07157	Q07157	63.2	0.29125	11.0406	8.33385	8.38391	8.30997	8.33181	8.20008	8.23424	0.0512072
SLFN11	Schlafen family member 11	Q7Z7L1	Q7Z7L1;Q68D06	50.5	0.351063	10.4351	8.0585	8.11919	8.02226	8.03403	7.8751	7.9267	0.0512866
TRIM35	Tripartite motif-containing protein 35	Q9UPQ4	Q9UPQ4	20.9	-0.669625	8.88504	6.62507	6.58265	6.75759	6.55409	6.73133	6.45446	0.0513474
CANX	Calnexin	P27824	P27824	56.1	-0.22265	11.4861	9.26205	9.20115	9.1905	9.0966	9.26597	9.17878	0.0514166
KLHDC4	Kelch domain-containing protein 4	Q8TBB5	Q8TBB5	41.5	0.464459	10.0266	7.8653	8.01038	7.83008	7.97208	7.74739	7.83987	0.0514945
EXPH5	Exophilin-5	Q8NEV8	Q8NEV8	28.8	-0.548333	9.43549	6.71548	6.76813	6.68787	6.43022	6.64206	6.39183	0.0517914
NAPB	Beta-soluble NSF attachment protein	Q9H115	Q9H115	39.6	0.448267	9.89721	7.63498	7.66712	8.02991	7.97703	7.81774	7.76395	0.05197
RNF149	E3 ubiquitin-protein ligase RNF149	Q8NC42	Q8NC42	24.2	0.585059	9.27926	7.31547	7.49708	7.24868	7.36609	6.97981	6.96851	0.0521601
RRAGC;RRAGD	Ras-related GTP-binding protein C;Ras-related GTP-binding protein D	Q9HB90;Q9NQL2	Q9HB90;Q9NQL2	44.6	-0.420221	10.1024	8.18506	8.07089	8.17173	8.03238	7.93317	7.72753	0.0522091
INTU	Protein inturned	Q9ULD6	Q9ULD6	6.5	0.945308	8.12166	5.74971	5.94834	5.02547	5.27173	5.50554	5.76612	0.0522684
PTAR1	Protein prenyltransferase alpha subunit repeat-containing protein 1	Q7Z6K3	Q7Z6K3	55.7	-0.419932	10.0192	7.93056	7.82547	7.89163	7.71513	7.95281	7.80483	0.0523766
CLIC4	Chloride intracellular channel protein 4	Q9Y696	Q9Y696	78.7	0.289716	11.032	9.10332	9.19019	9.05469	9.0936	8.97238	9.01899	0.0524451
NDUFS7	NADH dehydrogenase [ubiquinone] iron-sulfur protein 7, mitochondrial	O75251	O75251	27.2	-0.445264	10.1319	8.41749	8.30852	8.3809	8.22652	8.37674	8.38543	0.05265
ZNF506	Zinc finger protein 506	Q5JVG8	Q5JVG8	4.3	-0.517978	9.61609	7.56714	7.55074	7.48458	7.47916	7.38778	7.34414	0.0529215
TNKS	Tankyrase-1	O95271	O95271	28.1	-0.479975	9.74872	7.24514	7.11594	7.32642	7.16498	7.17391	7.02202	0.0529223
DMXL1	DmX-like protein 1	Q9Y485	Q9Y485	27.2	-0.418851	10.0351	7.18398	7.24704	7.16631	7.03483	7.08664	6.92878	0.0530054
CAMK2B	Calcium/calmodulin-dependent protein kinase type II subunit beta	Q13554	Q13554	18.3	0.423632	10.3547	8.11853	8.24758	8.0086	8.14076	7.906	8.00441	0.053099
SIRT2	NAD-dependent protein deacetylase sirtuin-2	Q8IXJ6	Q8IXJ6	38.3	-0.479412	9.63978	7.68828	7.52842	7.58695	7.36228	7.44041	7.25327	0.0532055
SMS	Spermine synthase	P52788	P52788	77.6	-0.273291	10.9197	8.91498	8.8762	8.89425	8.77568	8.83549	8.7133	0.0532575
ATN1	Atrophin-1	P54259	P54259	15.6	-0.516883	9.5695	7.4289	7.32811	7.3217	7.18061	6.94599	6.85747	0.0534394
HSPA4L	Heat shock 70 kDa protein 4L	O95757	O95757	69.6	0.252537	11.2739	8.75798	8.83551	8.77096	8.81835	8.72626	8.75952	0.0536961
ECI2	Enoyl-CoA delta isomerase 2, mitochondrial	O75521	O75521	65.7	0.422341	10.3866	8.30168	8.42805	8.32375	8.40992	8.17929	8.28959	0.0538052
CKAP2	Cytoskeleton-associated protein 2	Q8WWK9	Q8WWK9	50.4	0.335826	10.5636	8.15543	8.25246	8.1887	8.28713	8.10082	8.15388	0.0538823
METAP1D	Methionine aminopeptidase 1D, mitochondrial	Q6UB28	Q6UB28	33.4	0.580628	9.29491	7.11571	7.29101	7.55106	7.37565	7.33367	7.43745	0.053983
TSPYL2	Testis-specific Y-encoded-like protein 2	Q9H2G4	Q9H2G4	9.1	-0.591875	9.01212	6.97142	6.85221	7.09121	6.90426	6.85452	6.69701	0.0543655
ABL2	Abelson tyrosine-protein kinase 2	P42684	P42684;P00519	25	-0.477081	9.65272	7.34537	7.26977	7.20518	6.97494	7.08934	6.89853	0.0543907
CORO1A	Coronin-1A	P31146	P31146	44.3	-0.441772	10.1429	8.24851	8.13551	8.17202	7.99326	8.00873	7.83529	0.0545653
IGF2BP3	Insulin-like growth factor 2 mRNA-binding protein 3	O00425	O00425	54.6	0.286999	11.0415	8.76412	8.84262	8.81099	8.87395	8.72853	8.7683	0.0546994
BACE1	Beta-secretase 1	P56817	P56817	2.2	1.13475	7.97961	NaN	NaN	5.84221	6.12499	5.99199	6.24551	0.0547857
MRPS22	28S ribosomal protein S22, mitochondrial	P82650	P82650	55.6	-0.294385	10.8014	8.73511	8.63213	8.75559	8.65304	8.53815	8.47812	0.0548509
KTI12	Protein KTI12 homolog	Q96EK9	Q96EK9	58.5	-0.413557	10.3017	8.3111	8.28235	8.31122	8.26229	8.20526	8.04147	0.0549457
ALDH1B1	Aldehyde dehydrogenase X, mitochondrial	P30837	P30837	66	0.321235	10.8397	8.69911	8.78562	8.6967	8.75236	8.66734	8.70265	0.0549548
ERI1	3-5 exoribonuclease 1	Q8IV48	Q8IV48	26.1	-0.510026	9.97393	8.08913	7.9677	8.05335	7.8825	7.95722	7.76615	0.0550995
NR2F2	COUP transcription factor 2	P24468	P24468	18.1	0.455018	9.63544	7.87193	7.64011	7.77517	7.34984	7.10127	7.16518	0.0551744
MT-ND2	NADH-ubiquinone oxidoreductase chain 2	P03891	P03891	2.6	-0.78585	8.50826	6.93032	6.6815	6.90889	6.55075	7.00548	6.71413	0.0552214
UBE2Q1	Ubiquitin-conjugating enzyme E2 Q1	Q7Z7E8	Q7Z7E8	56.2	-0.413096	10.3408	8.53666	8.42361	8.35363	8.1747	8.14251	7.97394	0.0552261
STAT5B;STAT5A	Signal transducer and activator of transcription 5B;Signal transducer and activator of transcription 5A	P51692;P42229	P51692;P42229	34.6	0.456386	10.0233	7.62221	7.74451	7.58746	7.71863	7.56925	7.65362	0.05557
BDH2	3-hydroxybutyrate dehydrogenase type 2	Q9BUT1	Q9BUT1	24.9	0.448795	9.87351	8.01703	8.15691	7.92247	8.00788	7.80244	7.89438	0.055587
GRHPR	Glyoxylate reductase/hydroxypyruvate reductase	Q9UBQ7	Q9UBQ7	58.2	0.32008	10.7022	8.76471	8.88707	8.65391	8.74436	8.64906	8.74324	0.0557913
MEF2C	Myocyte-specific enhancer factor 2C	Q06413	Q06413	12.3	0.575506	9.26989	7.09604	7.42974	7.2206	7.37519	7.32722	7.36453	0.0561562
FAM127B	Protein FAM127B	Q9BWD3	Q9BWD3	56.6	0.455018	10.094	8.46133	8.57325	8.19	8.32222	8.36423	8.46583	0.0562863
SYDE1	Rho GTPase-activating protein SYDE1	Q6ZW31	Q6ZW31	22.3	0.518233	9.41192	6.929	7.16176	6.95529	7.01077	6.91645	7.03918	0.0563479
SLC38A10	Putative sodium-coupled neutral amino acid transporter 10	Q9HBR0	Q9HBR0	24.1	-0.510848	9.50506	7.19084	6.82313	6.98734	6.74558	7.07284	6.76956	0.0563725
ACY1	Aminoacylase-1	Q03154;A0A1B0GW23	Q03154;A0A1B0GW23	61.3	0.447103	9.86456	7.70879	7.81375	7.79323	7.91007	7.42192	7.50782	0.0564965
DZIP3	E3 ubiquitin-protein ligase DZIP3	Q86Y13	Q86Y13	7.8	0.693766	8.94014	5.84509	5.96347	6.71051	6.55322	5.99821	6.05007	0.0565754
ARL3	ADP-ribosylation factor-like protein 3	P36405	P36405	84.1	0.332049	10.6175	8.81743	8.91938	8.73039	8.8041	8.70112	8.78064	0.0566341
ZNF496	Zinc finger protein 496	Q96IT1	Q96IT1	27.9	-0.586298	9.10927	7.03651	6.87672	7.01774	6.78755	7.00013	7.03993	0.0567124
ZFHX4	Zinc finger homeobox protein 4	Q86UP3	Q86UP3	16.3	0.44668	9.86723	6.85599	6.86061	6.98974	7.03024	6.86713	6.76784	0.056726
WASL	Neural Wiskott-Aldrich syndrome protein	O00401	O00401	47.1	-0.406675	10.4472	8.42589	8.23231	8.39063	8.25811	8.3379	8.13139	0.0567449
FSIP1	Fibrous sheath-interacting protein 1	Q8NA03	Q8NA03	3.3	1.12598	7.33854	NaN	NaN	5.48868	5.6985	NaN	NaN	0.0567748
AK4	Adenylate kinase 4, mitochondrial	P27144	P27144	60.5	0.446574	9.86626	7.84791	7.95651	7.92896	7.99522	7.80411	7.91135	0.0567835
HEATR5A	HEAT repeat-containing protein 5A	Q86XA9	Q86XA9	14.7	0.446362	9.78679	7.0323	7.21045	6.94488	7.08081	6.83189	6.89232	0.0568987
NACC2	Nucleus accumbens-associated protein 2	Q96BF6	Q96BF6	8.5	0.662205	9.1113	6.00638	6.30118	7.18446	7.19304	6.82915	6.8575	0.056915
ATP5D	ATP synthase subunit delta, mitochondrial	P30049	P30049	17.3	0.318461	10.7693	9.27024	9.30496	9.36476	9.37464	9.17298	9.23091	0.0569813
PHLPP1	PH domain leucine-rich repeat-containing protein phosphatase 1	O60346	O60346	27	0.450908	9.67644	6.99753	7.13347	6.9938	7.03563	6.78001	6.88149	0.0573759
PGM5	Phosphoglucomutase-like protein 5	Q15124	Q15124	6	0.691534	8.92468	6.68081	6.49689	6.81172	6.55558	6.70234	6.50838	0.0573774
ELOVL4	Elongation of very long chain fatty acids protein 4	Q9GZR5	Q9GZR5	9.2	-0.652947	8.80493	7.02902	6.88389	7.06326	6.85736	7.01402	6.75878	0.0574085
SGTB	Small glutamine-rich tetratricopeptide repeat-containing protein beta	Q96EQ0	Q96EQ0	38.5	0.450697	9.7482	7.77653	7.93335	7.90936	8.00091	7.79578	7.88797	0.0574909
UFC1	Ubiquitin-fold modifier-conjugating enzyme 1	Q9Y3C8	Q9Y3C8	30.5	-0.409374	10.2713	8.77649	8.64287	8.6166	8.43903	8.555	8.39815	0.0575335
DPY19L4	Probable C-mannosyltransferase DPY19L4	Q7Z388	Q7Z388	7.1	0.923948	8.42961	6.05801	6.35251	6.37225	6.62415	NaN	NaN	0.057869
FGFR1	Fibroblast growth factor receptor 1	P11362	P11362	37.3	-0.504243	9.97737	7.8096	7.72693	7.69302	7.51853	7.66363	7.51772	0.057965
PCDHGC3	Protocadherin gamma-C3	Q9UN70	Q9UN70	5.2	0.670206	8.59143	6.3285	6.3925	6.28874	6.22399	5.63009	5.81186	0.0579953
ME2	NAD-dependent malic enzyme, mitochondrial	P23368	P23368;Q16798	63	0.283092	10.9771	8.72472	8.83631	8.69757	8.75395	8.56837	8.60994	0.0580828
ZSWIM3	Zinc finger SWIM domain-containing protein 3	Q96MP5	Q96MP5	6.8	-1.29332	7.90782	5.76671	5.55244	5.83167	5.70624	NaN	NaN	0.0582894
ZNF274	Neurotrophin receptor-interacting factor homolog	Q96GC6	Q96GC6	13.8	-0.827564	8.14613	5.86859	5.77202	5.92737	5.54917	6.30432	6.02296	0.0584304
NDUFA6	NADH dehydrogenase [ubiquinone] 1 alpha subcomplex subunit 6	P56556	P56556	44.2	-0.403885	10.3935	8.82574	8.68265	8.70896	8.57756	8.60872	8.48106	0.0585016
OPHN1	Oligophrenin-1	O60890	O60890	21.3	0.570074	9.20129	6.62635	6.76346	6.61376	6.73291	6.63102	6.86604	0.05854
GMFG	Glia maturation factor gamma	O60234	O60234	46.5	-0.434676	10.2139	8.58282	8.51546	8.51415	8.41409	8.45864	8.36936	0.0586362
PNPLA8	Calcium-independent phospholipase A2-gamma	Q9NP80	Q9NP80	29.3	0.449958	10.0709	7.38863	7.45446	7.8338	7.74193	7.7609	7.72549	0.059004
THBS3	Thrombospondin-3	P49746	P49746	3.6	-1.28866	8.11146	6.2112	5.51464	NaN	NaN	6.16155	5.59966	0.0591669
GRAMD1B	GRAM domain-containing protein 1B	Q3KR37	Q3KR37	15.7	0.666938	8.54157	6.08902	6.2835	6.20466	6.15048	5.90913	6.23654	0.0592271
TCF25	Transcription factor 25	Q9BQ70	Q9BQ70	51.2	0.412836	10.2581	8.02999	8.14408	7.97098	8.10247	7.82033	7.96345	0.0592482
TMEM14C	Transmembrane protein 14C	Q9P0S9	Q9P0S9	8.9	0.685806	8.88434	7.60842	7.77779	7.55431	7.74173	NaN	NaN	0.0594794
BMPR2	Bone morphogenetic protein receptor type-2	Q13873	Q13873	9.7	0.685267	8.76677	6.33975	6.44979	6.24797	6.5035	6.2017	6.30963	0.0596801
TRMT1L	TRMT1-like protein	Q7Z2T5	Q7Z2T5	57.7	-0.402016	10.5353	8.21698	8.12215	8.19329	8.03695	8.25205	8.06711	0.059704
CARS	Cysteine--tRNA ligase, cytoplasmic	P49589	P49589	60.8	0.281194	11.0286	8.65479	8.72527	8.64228	8.68646	8.50702	8.57513	0.0597883
ALF;STON1	Stonin-1	Q53S48;Q9Y6Q2	Q53S48;Q9Y6Q2	16.3	0.510861	9.33794	6.84527	6.9752	6.72739	6.83267	6.8599	6.88739	0.0598131
CAPN5	Calpain-5	O15484	O15484	15.3	0.566961	9.32013	6.72914	7.47109	6.52323	6.88854	6.44188	7.10326	0.0599436
PER3	Period circadian protein homolog 3	P56645	P56645	9.8	0.566377	9.31672	6.77867	6.94251	6.81539	6.91749	6.7213	6.82179	0.0602102
ARHGEF10	Rho guanine nucleotide exchange factor 10	O15013	O15013;Q9HCE6	35.1	-0.43152	10.1369	7.7802	7.6398	7.73197	7.54704	7.59042	7.42464	0.0605259
CCDC88A	Girdin	Q3V6T2	Q3V6T2	39	0.410667	10.3649	7.54132	7.64538	7.61959	7.71013	7.51226	7.62376	0.0605523
FIGN	Fidgetin	Q5HY92	Q5HY92	16.2	0.652601	9.10178	6.75875	6.85722	6.60941	6.77864	6.98047	6.75858	0.0605598
KIF13A	Kinesin-like protein KIF13A	Q9H1H9	Q9H1H9	21.2	0.506399	9.54427	6.82895	6.86773	6.88102	6.97126	6.69689	6.75032	0.0605786
MAMLD1	Mastermind-like domain-containing protein 1	Q13495	Q13495	1.7	1.1099	7.6185	5.44365	5.46342	5.13735	5.43154	5.27736	5.50316	0.0605817
PROSC	Proline synthase co-transcribed bacterial homolog protein	O94903	O94903	64.4	-0.400492	10.4546	8.65617	8.5332	8.6407	8.4814	8.46739	8.31473	0.0606995
PCDH18	Protocadherin-18	Q9HCL0	Q9HCL0	27.2	0.505992	9.51388	7.02152	7.20379	7.16035	7.24331	6.8744	6.99863	0.0607796
CTGF	Connective tissue growth factor	P29279	P29279	14.3	-0.767929	8.61032	7.01928	6.76742	NaN	NaN	NaN	NaN	0.061019
RAB7A	Ras-related protein Rab-7a	P51149	P51149	76.8	-0.26472	11.1243	9.29953	9.256	9.16655	9.09191	9.2158	9.13583	0.0611682
TLR6	Toll-like receptor 6	Q9Y2C9	Q9Y2C9	2.1	-0.643158	8.95191	6.94613	6.69605	6.88675	6.68344	NaN	NaN	0.0612352
PATL1	Protein PAT1 homolog 1	Q86TB9	Q86TB9	58.3	-0.399521	10.4231	8.11123	7.98127	8.09667	7.93275	8.02539	7.87186	0.0613406
NKX2-4	Homeobox protein Nkx-2.4	Q9H2Z4	Q9H2Z4	22	0.650581	9.10745	7.29728	7.4922	7.17359	7.32498	7.105	7.2243	0.0613507
OSTF1	Osteoclast-stimulating factor 1	Q92882	Q92882	58.4	-0.429945	10.1655	8.45317	8.33486	8.41137	8.2512	8.23492	8.04867	0.0614879
ATP2B1	Plasma membrane calcium-transporting ATPase 1	P20020	P20020	35.3	-0.308109	10.6913	8.26314	8.15685	8.30771	8.18744	8.17736	8.04328	0.0616282
GMPR	GMP reductase 1	P36959	P36959	25.2	0.504264	9.59324	7.49853	7.67624	7.51942	7.6363	7.61794	7.68273	0.0616407
TMEM131	Transmembrane protein 131	Q92545	Q92545	22.2	-0.500442	9.59108	7.07107	6.98265	7.10592	6.83062	6.82258	6.71085	0.0617433
USP3	Ubiquitin carboxyl-terminal hydrolase 3	Q9Y6I4	Q9Y6I4	42.5	-0.404324	10.031	7.96366	7.9184	7.87449	7.69578	7.87055	7.74822	0.0620891
CNTFR	Ciliary neurotrophic factor receptor subunit alpha	P26992	P26992	18.3	-0.640816	8.9473	6.94878	6.71934	7.04805	6.87609	7.19651	7.02169	0.0621811
SLCO5A1	Solute carrier organic anion transporter family member 5A1	Q9H2Y9	Q9H2Y9	9.1	1.1032	7.80995	5.50827	6.1438	5.44697	5.68872	NaN	NaN	0.0622285
HDAC9	Histone deacetylase 9	Q9UKV0	Q9UKV0	25.2	-0.442987	9.87883	7.55647	7.43252	7.52849	7.38097	7.4757	7.32515	0.0623113
TRIP11	Thyroid receptor-interacting protein 11	Q15643	Q15643	53.2	0.33514	10.3913	7.56077	7.64818	7.52247	7.58263	7.44651	7.50361	0.0624931
CRIP2	Cysteine-rich protein 2	P52943	P52943	37	0.505383	9.4261	7.59259	7.66705	7.71883	7.82668	7.57544	7.73031	0.0625008
PEA15	Astrocytic phosphoprotein PEA-15	Q15121	Q15121	63.8	-0.3976	10.4819	8.95861	8.8393	8.95555	8.81463	8.8331	8.69646	0.0626258
CORO7	Coronin-7	P57737	P57737	52.4	-0.306823	10.6549	8.48108	8.35782	8.39825	8.27302	8.37502	8.21285	0.0627224
MRPS11	28S ribosomal protein S11, mitochondrial	P82912	P82912	42.8	-0.403351	10.0378	8.38545	8.24581	8.3881	8.23606	8.36646	8.15842	0.0627413
CPNE5	Copine-5	Q9HCH3	Q9HCH3	15	0.441377	9.74654	7.49918	7.59644	7.43594	7.53006	7.40028	7.45641	0.0627624
TRIM22	E3 ubiquitin-protein ligase TRIM22	Q8IYM9	Q8IYM9	44.6	0.334454	10.4148	8.27875	8.42975	8.16379	8.2391	8.08443	8.14604	0.0630184
IL1RAP	Interleukin-1 receptor accessory protein	Q9NPH3	Q9NPH3	9.8	-0.638187	8.86795	6.65751	6.49475	6.76845	6.52243	6.62387	6.43592	0.0632578
PPFIBP1	Liprin-beta-1	Q86W92	Q86W92	47.7	0.404903	10.2614	7.81029	7.92044	7.75331	7.83142	7.66513	7.73187	0.0641337
KPNA2	Importin subunit alpha-1	P52292	P52292	58.2	0.242694	11.3802	9.23812	9.3379	9.30589	9.35576	9.24849	9.30741	0.0642822
AP2B1	AP-2 complex subunit beta	P63010	P63010	50.9	0.242572	11.1706	8.78369	8.86001	8.67976	8.72271	8.69244	8.72879	0.0644235
REPS2	RalBP1-associated Eps domain-containing protein 2	Q8NFH8	Q8NFH8	10.5	-0.635114	8.8975	6.27814	6.03926	6.97325	6.9438	6.00126	5.58111	0.0645355
C1orf226	Uncharacterized protein C1orf226	A1L170	A1L170	48.9	-0.756721	8.71485	6.89909	6.61673	7.09844	6.82612	6.89503	6.60814	0.0648946
ATP5C1	ATP synthase subunit gamma, mitochondrial	P36542	P36542	54.7	0.275603	11.0689	9.22575	9.27816	9.16844	9.21727	9.03926	9.08558	0.0650537
FAM50A	Protein FAM50A	Q14320	Q14320;Q9Y247	44.8	-0.283439	10.8214	8.9196	8.87653	8.8617	8.77532	8.85936	8.70982	0.0651082
STX3	Syntaxin-3	Q13277	Q13277	33.9	-0.438366	9.80931	8.07875	7.93442	8.00971	7.81472	8.10843	7.92573	0.0651513
PLGRKT	Plasminogen receptor (KT)	Q9HBL7	Q9HBL7	28.6	0.555718	9.26534	7.40657	7.52312	7.50694	7.64526	7.46752	7.60396	0.0652476
LRRC40	Leucine-rich repeat-containing protein 40	Q9H9A6	Q9H9A6	69.4	0.275365	10.9819	8.56947	8.66542	8.61127	8.71041	8.5603	8.60744	0.0652865
TSHZ3	Teashirt homolog 3	Q63HK5	Q63HK5	2.1	1.09079	7.34754	5.08529	5.46321	NaN	NaN	NaN	NaN	0.0653765
TBC1D14	TBC1 domain family member 14	Q9P2M4	Q9P2M4	14.7	-0.567169	9.14082	6.96154	6.82734	6.94255	6.76391	6.89153	6.69814	0.0654101
PPAP2A	Lipid phosphate phosphohydrolase 1	O14494	O14494	5.3	0.651132	8.50572	7.11035	7.28217	NaN	NaN	NaN	NaN	0.0654962
RAD23A	UV excision repair protein RAD23 homolog A	P54725	P54725	77.7	-0.303347	10.5971	8.75384	8.69765	8.76876	8.66323	8.71696	8.61031	0.0657617
GON4L	GON-4-like protein	Q3T8J9	Q3T8J9	28.5	-0.437272	9.8455	7.17023	7.02951	7.09656	7.03153	7.12048	6.98019	0.0658393
COQ5	2-methoxy-6-polyprenyl-1,4-benzoquinol methylase, mitochondrial	Q5HYK3	Q5HYK3	51.1	-0.39876	10.0508	8.01699	7.93862	8.05258	7.88053	7.94635	7.82807	0.065894
ANKRD46	Ankyrin repeat domain-containing protein 46	Q86W74	Q86W74	25.4	0.4959	9.51444	7.85107	8.02003	7.77835	7.84736	7.66966	7.74683	0.065953
PYCR1	Pyrroline-5-carboxylate reductase 1, mitochondrial	P32322	P32322	61.1	0.274292	10.9379	8.93162	9.02078	9.02522	9.07828	8.88068	8.93357	0.0663428
EID2	EP300-interacting inhibitor of differentiation 2	Q8N6I1	Q8N6I1	29.2	0.648834	8.52116	6.58727	6.68452	6.37234	6.61166	6.52595	6.71682	0.0664519
AKIRIN2	Akirin-2	Q53H80	Q53H80	50.2	0.497638	9.45606	7.64124	7.81768	7.58361	7.67718	7.61805	7.68948	0.0664705
ASH1L	Histone-lysine N-methyltransferase ASH1L	Q9NR48	Q9NR48	14.9	-0.493398	9.30507	6.6304	6.26654	6.48147	6.27258	6.34569	6.1433	0.0666113
BCL2L12	Bcl-2-like protein 12	Q9HB09	Q9HB09	31.7	0.496718	9.34296	7.22094	7.35982	7.38328	7.46804	6.98839	7.1177	0.0669555
SEPT5	Septin-5	Q99719	Q99719	50.1	0.429	9.75429	7.55852	7.70114	7.64439	7.69414	7.58159	7.60217	0.0670241
DERL2	Derlin-2	Q9GZP9	Q9GZP9	12.6	-0.490679	9.49786	8.11418	7.98425	8.03189	7.92353	7.79569	7.64337	0.0671612
RAB32	Ras-related protein Rab-32	Q13637	Q13637	32.4	0.551787	9.31996	8.0923	6.89215	6.93243	6.61852	6.25455	6.50862	0.0671912
KCTD8	BTB/POZ domain-containing protein KCTD8	Q6ZWB6	Q6ZWB6	8.2	0.891808	8.26205	NaN	NaN	6.04427	6.27939	6.4242	6.65237	0.0672286
PLTP	Phospholipid transfer protein	P55058	P55058	12.2	-0.628742	8.91763	7.12186	6.62028	6.77843	6.19033	7.08486	6.35601	0.0672528
RBMS1	RNA-binding motif, single-stranded-interacting protein 1	P29558	P29558	39.9	0.39594	10.2464	8.46511	8.54659	8.32504	8.38252	8.23651	8.30246	0.067311
DIEXF	Digestive organ expansion factor homolog	Q68CQ4	Q68CQ4	42.3	-0.396498	10.1106	7.88761	7.7553	7.83682	7.71748	7.74586	7.57926	0.0674944
CYFIP2	Cytoplasmic FMR1-interacting protein 2	Q96F07	Q96F07	34.4	0.318461	10.6036	7.99784	8.09465	7.93663	8.00406	7.94348	7.96071	0.0675178
TAP2	Antigen peptide transporter 2	Q03519;E7ENX8	Q03519;E7ENX8	20.3	-0.490051	9.55757	7.45966	7.36031	7.19532	7.06599	7.42211	7.17193	0.0675229
AKT1	RAC-alpha serine/threonine-protein kinase	P31749	P31749	51.5	0.395172	10.2276	7.97689	8.09517	7.99137	7.9452	7.9238	7.96847	0.0678337
SEPHS1	Selenide, water dikinase 1	P49903	P49903	61.7	0.304745	10.7238	8.8433	8.91976	8.76914	8.81594	8.79534	8.831	0.0679358
NHSL1	NHS-like protein 1	Q5SYE7	Q5SYE7	35	0.434562	10.0376	7.38886	7.51247	7.5533	7.63541	7.35593	7.4175	0.0679495
ACADS	Short-chain specific acyl-CoA dehydrogenase, mitochondrial	P16219	P16219	39.6	-0.433935	9.86283	7.99121	7.85069	7.84753	7.69314	7.75051	7.58929	0.0679738
ARF4	ADP-ribosylation factor 4	P18085	P18085	80	0.272501	10.8931	8.95477	9.01519	9.13373	9.20423	9.01978	9.06577	0.0681366
IFT27	Intraflagellar transport protein 27 homolog	Q9BW83	Q9BW83	62.4	0.434134	10.087	8.22858	8.35534	8.21447	8.30831	8.07328	8.13542	0.0682128
ECHDC3	Enoyl-CoA hydratase domain-containing protein 3, mitochondrial	Q96DC8	Q96DC8	15.5	0.663663	8.75692	6.59784	6.79828	6.56422	6.72629	6.7716	6.92756	0.0682137
KIF5B	Kinesin-1 heavy chain	P33176	P33176	66.4	0.239154	11.4063	8.85913	8.92038	8.84209	8.88945	8.76768	8.80348	0.0684885
DDX56	Probable ATP-dependent RNA helicase DDX56	Q9NY93	Q9NY93	56.1	-0.280089	10.8039	8.59761	8.51899	8.64272	8.53213	8.54549	8.4233	0.0685467
RNF10	RING finger protein 10	Q8N5U6	Q8N5U6	26.3	-0.451998	9.68532	7.52221	7.33214	7.37407	7.26406	7.52333	7.32736	0.0685927
CKAP4	Cytoskeleton-associated protein 4	Q07065	Q07065	70.8	0.239031	11.4272	9.05816	9.11734	9.07809	9.12238	8.98707	9.03775	0.0686377
C17orf89	Uncharacterized protein C17orf89	A1L188	A1L188	17.6	0.643302	8.58097	7.22355	7.54641	7.12061	7.00642	6.89382	7.08486	0.0687988
FDFT1	Squalene synthase	P37268	P37268	55.6	-0.257114	10.9014	8.81929	8.81582	8.81933	8.72919	8.80651	8.67363	0.0689816
RDX	Radixin	P35241	P35241	68.6	0.238542	11.4494	9.19899	9.27864	9.14226	9.20398	9.09135	9.1389	0.0692371
RCBTB2	RCC1 and BTB domain-containing protein 2	O95199	O95199	11.4	1.07587	8.10517	6.01687	6.34102	5.77148	6.1823	6.00052	5.86438	0.0693315
CCNB1	G2/mitotic-specific cyclin-B1	P14635	P14635	45.7	0.303109	10.8643	8.83597	8.88685	8.83528	8.8611	8.67903	8.70463	0.0693511
PTPMT1	Phosphatidylglycerophosphatase and protein-tyrosine phosphatase 1	Q8WUK0	Q8WUK0	61.7	0.489543	9.56203	7.49291	7.64841	7.61182	7.77637	7.5767	7.66787	0.0693939
MTHFD1	C-1-tetrahydrofolate synthase, cytoplasmic;Methylenetetrahydrofolate dehydrogenase;Methenyltetrahydrofolate cyclohydrolase;Formyltetrahydrofolate synthetase;C-1-tetrahydrofolate synthase, cytoplasmic, N-terminally processed	P11586	P11586	63.7	0.238298	11.6308	9.10595	9.19056	9.13621	9.19714	9.05415	9.11916	0.0695386
PCDHGB5;PCDHGB2;PCDHGB4;PCDHGB1	Protocadherin gamma-B5;Protocadherin gamma-B2;Protocadherin gamma-B4;Protocadherin gamma-B1	Q9Y5G0;Q9Y5G2;Q9UN71;Q9Y5G3	Q9Y5G0;Q9Y5G2;Q9UN71;Q9Y5G3;Q9Y5H0;Q9Y5F6;Q9Y5F8;Q9Y5G4;Q9Y5G1;Q9Y5H2;Q9Y5G7;Q9Y5G6;Q9Y5G8;Q9Y5G5;O60330;Q9Y5F9	4.6	0.660472	8.95337	7.20774	6.75301	6.00182	6.24492	6.49167	6.1182	0.0695554
DHRS7B	Dehydrogenase/reductase SDR family member 7B	Q6IAN0	Q6IAN0	28.3	0.546857	9.30784	7.36309	7.50796	7.24284	7.37823	7.14136	7.21654	0.0696952
BZW2	Basic leucine zipper and W2 domain-containing protein 2	Q9Y6E2	Q9Y6E2	61.3	0.270947	10.9666	8.7252	8.79237	8.74619	8.80484	8.74621	8.72071	0.0697253
SNAP47	Synaptosomal-associated protein 47	Q5SQN1	Q5SQN1	53	-0.450163	9.63719	7.5021	7.34762	7.5879	7.45644	7.42659	7.27272	0.069741
BIN1	Myc box-dependent-interacting protein 1	O00499	O00499;Q9UBW5;P49418	37.4	0.391988	10.18	8.03298	7.97434	7.94008	8.00539	7.85903	7.89107	0.0700377
IMPDH1	Inosine-5-monophosphate dehydrogenase 1	P20839	P20839	53.1	-0.278671	10.8688	8.75678	8.678	8.87129	8.78416	8.79153	8.701	0.0700469
HS2ST1	Heparan sulfate 2-O-sulfotransferase 1	Q7LGA3	Q7LGA3	43	0.49057	9.36122	7.17511	7.66997	7.31681	7.44143	6.99592	7.17961	0.0702723
MVD	Diphosphomevalonate decarboxylase	P53602	P53602	56	0.395611	10.3319	8.23482	8.41012	8.18851	8.42338	8.08923	8.20175	0.0702744
CHP1	Calcineurin B homologous protein 1	Q99653	Q99653	71.3	-0.386695	10.5194	8.82267	8.68297	8.83525	8.68478	8.75532	8.62555	0.0703507
RAB22A	Ras-related protein Rab-22A	Q9UL26	Q9UL26	59.8	-0.511362	9.46476	7.53011	7.77573	7.49604	7.92897	7.29319	7.13133	0.0704643
GNB1	Guanine nucleotide-binding protein G(I)/G(S)/G(T) subunit beta-1	P62873	P62873	69.1	0.27023	11.0461	9.24912	9.35864	9.12136	9.155	8.92907	8.9516	0.0704692
NFKB2	Nuclear factor NF-kappa-B p100 subunit;Nuclear factor NF-kappa-B p52 subunit	Q00653	Q00653	50.9	-0.386449	10.4314	8.03818	7.96066	8.12044	8.00333	7.9899	8.10588	0.070533
MASP1	Mannan-binding lectin serine protease 1;Mannan-binding lectin serine protease 1 heavy chain;Mannan-binding lectin serine protease 1 light chain	P48740	P48740	2	-1.23196	7.58531	5.88641	5.74607	NaN	NaN	NaN	NaN	0.0707515
EZR	Ezrin	P15311	P15311	74.9	0.237319	11.586	9.30092	9.38401	9.27701	9.32934	9.23659	9.27254	0.0707557
ZNF219	Zinc finger protein 219	Q9P2Y4	Q9P2Y4	30.2	0.489337	9.47236	7.31435	7.1733	7.0604	7.12123	6.96831	7.11025	0.0709533
PARVB	Beta-parvin	Q9HBI1	Q9HBI1	36.8	0.390558	10.2362	8.15345	8.26411	8.14731	8.23366	8.18792	8.21793	0.0710462
GLIPR2	Golgi-associated plant pathogenesis-related protein 1	Q9H4G4	Q9H4G4	66.2	-0.51021	9.39056	7.67821	7.5702	7.87556	7.72899	7.74525	7.58102	0.0711245
MYO1B	Unconventional myosin-Ib	O43795	O43795	40.5	-0.297484	10.5467	8.02987	7.98435	8.02416	7.93442	7.96578	7.9045	0.0711628
CD276	CD276 antigen	Q5ZPR3	Q5ZPR3	30.9	0.32435	10.4048	8.32469	8.441	8.28963	8.33931	8.23096	8.29929	0.0711839
GLUD1	Glutamate dehydrogenase 1, mitochondrial	P00367	P00367	60.2	0.236952	11.1932	8.99013	8.93973	8.89743	8.863	8.84014	8.82551	0.0712167
TMEM59	Transmembrane protein 59	Q9BXS4	Q9BXS4	34.7	0.488824	9.36023	7.36506	7.70203	7.11813	7.4207	7.26788	7.50775	0.0712388
TPCN1	Two pore calcium channel protein 1	Q9ULQ1	Q9ULQ1	4.9	0.637564	8.63103	6.44557	6.60766	6.43718	6.50826	6.23434	6.41283	0.071305
THBS2	Thrombospondin-2	P35442	P35442	10.2	0.878137	8.32771	5.74187	6.04571	6.2405	5.41979	5.77555	5.66664	0.0715713
JADE2	Protein Jade-2	Q9NQC1	Q9NQC1	12.9	-0.554379	8.97975	6.69671	6.49776	6.85668	6.68344	6.82668	6.5961	0.0718177
DLG3	Disks large homolog 3	Q92796	Q92796	22.4	-0.276887	10.7419	8.4289	8.37909	8.39771	8.45644	8.29345	8.24309	0.071972
SLC2A13	Proton myo-inositol cotransporter	Q96QE2	Q96QE2	3.9	-1.22556	7.68249	6.1121	6.04626	NaN	NaN	NaN	NaN	0.0721663
MCOLN2	Mucolipin-2	Q8IZK6	Q8IZK6	5.7	1.06543	7.75582	5.22827	5.6978	5.89034	5.96852	NaN	NaN	0.0722162
RIMKLB	Beta-citrylglutamate synthase B	Q9ULI2	Q9ULI2	28.2	-0.4834	9.19846	7.33371	7.21045	7.30767	7.15174	6.9754	6.77844	0.0722557
PHPT1	14 kDa phosphohistidine phosphatase	Q9NRX4	Q9NRX4	45.6	0.388134	10.1723	8.49784	8.61064	8.47381	8.57536	8.30692	8.4137	0.0727823
FBXO2	F-box only protein 2	Q9UK22	Q9UK22	44.3	0.54092	9.21811	7.3484	7.57823	7.3229	7.49974	7.01574	7.16209	0.0728125
SUPT20HL1	Transcription factor SPT20 homolog-like 1	Q3ZLR7	Q3ZLR7;P0C7V6	3.8	0.874049	8.49418	6.42672	6.41691	6.04419	6.26031	NaN	NaN	0.0729134
AUTS2	Autism susceptibility gene 2 protein	Q8WXX7	Q8WXX7	5.7	-0.734827	8.65185	5.98993	5.85481	6.24371	6.00355	6.55622	6.1114	0.0730514
VPS72	Vacuolar protein sorting-associated protein 72 homolog	Q15906	Q15906	43.1	-0.426315	9.80655	8.14953	8.08458	7.87522	7.79737	7.88695	7.75102	0.0730624
HSPBP1	Hsp70-binding protein 1	Q9NZL4	Q9NZL4	66.3	-0.386921	10.2904	8.37438	8.38311	8.2354	8.10288	8.25928	8.09889	0.0732109
IGF2BP1	Insulin-like growth factor 2 mRNA-binding protein 1	Q9NZI8	Q9NZI8;Q15517;REV__Q15833	53	0.235359	11.401	9.11744	9.16873	9.20175	9.25472	9.02674	9.06217	0.0732448
PLXND1	Plexin-D1	Q9Y4D7	Q9Y4D7	12.3	-0.481404	9.26809	6.61682	6.46813	6.58889	6.47502	6.66736	6.54135	0.0734277
APPL2	DCC-interacting protein 13-beta	Q8NEU8	Q8NEU8	53	0.411535	9.90301	7.55185	7.62785	7.49729	7.56641	7.42205	7.50931	0.0739039
TUB	Tubby protein homolog	P50607	P50607;O00294	39.5	0.649661	8.8094	6.53087	6.7198	6.54205	6.69675	6.54957	6.71155	0.0742625
RIPK1	Receptor-interacting serine/threonine-protein kinase 1	Q13546	Q13546	64.1	0.320542	10.5128	8.17377	8.28861	8.10884	8.17647	8.19631	8.25171	0.0744774
KIAA1467	Uncharacterized protein KIAA1467	A2RU67	A2RU67	19.8	0.619742	9.11434	7.01695	7.07324	6.80041	6.92924	6.65105	6.69432	0.0745205
ALCAM	CD166 antigen	Q13740	Q13740	27.3	-0.504346	9.40422	7.18636	7.10789	7.20175	7.00376	7.24778	7.10302	0.0745675
PPP2R5A	Serine/threonine-protein phosphatase 2A 56 kDa regulatory subunit alpha isoform	Q15172	Q15172	28	-0.503589	9.41165	7.38441	7.24748	7.35011	7.21293	7.19064	7.05549	0.0750216
ABI1	Abl interactor 1	Q8IZP0	Q8IZP0	36.8	0.388796	10.3467	8.41891	8.2887	8.27697	8.27103	8.27207	8.1749	0.0750788
FOXRED2	FAD-dependent oxidoreductase domain-containing protein 2	Q8IWF2	Q8IWF2	17.1	-0.478587	9.20661	7.04324	6.90822	6.90792	6.77283	6.92281	6.76326	0.0751089
TBX5	T-box transcription factor TBX5	Q99593	Q99593;P57082	24.3	-0.478567	9.26484	7.03671	6.86304	7.40797	7.07983	7.12395	6.8802	0.075121
NEBL	Nebulette	O76041	O76041	7.7	0.6277	8.6924	6.3516	6.32897	4.97065	5.7331	5.56869	6.29356	0.0757876
TRMT10C	Mitochondrial ribonuclease P protein 1	Q7L0Y3	Q7L0Y3	67.7	-0.251006	10.9665	8.85355	8.78603	8.82263	8.70568	8.77996	8.66337	0.0758336
PIP5K1A	Phosphatidylinositol 4-phosphate 5-kinase type-1 alpha	Q99755	Q99755;O14986	43.6	-0.385281	10.1258	8.10769	8.02759	8.01582	7.84087	7.95042	7.77577	0.0759115
EEF1A2	Elongation factor 1-alpha 2	Q05639	Q05639	71.1	-0.201643	11.6759	9.65678	9.63784	9.59807	9.56129	9.51218	9.45343	0.0760873
KBTBD11	Kelch repeat and BTB domain-containing protein 11	O94819	O94819	48.8	-0.472289	9.88584	7.76692	7.65463	7.68664	7.53244	7.76644	7.60275	0.0761167
KLHL22	Kelch-like protein 22	Q53GT1	Q53GT1;H7BZZ5	35.6	0.477781	9.53453	7.04992	7.21021	6.99027	7.12613	7.60233	7.21434	0.0761488
BLVRA	Biliverdin reductase A	P53004	P53004	54.7	0.295605	10.7675	8.73884	8.83472	8.80891	8.873	8.69489	8.73367	0.0761547
REPIN1	Replication initiator 1	Q9BWE0	Q9BWE0	27.2	-0.476839	9.27079	7.13697	6.96322	7.11157	6.98956	6.9656	6.86672	0.0761677
PLCL2	Inactive phospholipase C-like protein 2	Q9UPR0	Q9UPR0;Q15111	45.1	0.318461	10.4447	7.91877	8.0503	7.83337	7.88283	7.94034	7.94803	0.0763297
ZBTB7B	Zinc finger and BTB domain-containing protein 7B	O15156	O15156	13.4	-0.608496	8.89584	7.22837	7.00441	7.13605	6.83597	6.9356	6.63784	0.0765181
SMAD3	Mothers against decapentaplegic homolog 3	P84022	P84022	38.1	0.386701	10.3365	8.26477	8.45944	8.26684	8.29537	8.14079	8.17516	0.0766084
RPN1	Dolichyl-diphosphooligosaccharide--protein glycosyltransferase subunit 1	P04843	P04843	70.8	-0.201228	11.2531	8.95052	8.86828	8.94548	8.89704	8.92651	8.84154	0.0766578
HMMR	Hyaluronan mediated motility receptor	O75330	O75330;O75916	55.2	0.295018	10.784	8.3322	8.42058	8.35318	8.41747	8.23401	8.33201	0.0767099
FAM127C	Protein FAM127C	Q17RB0	Q17RB0	49.6	0.420833	10.0496	8.45759	8.59134	8.33329	8.45591	8.26205	8.38097	0.0768401
PRRC2A	Protein PRRC2A	P48634	P48634	44.9	-0.291698	10.685	8.00221	7.86674	7.9829	7.84929	7.84574	7.66019	0.0768447
CCNDBP1	Cyclin-D1-binding protein 1	O95273	O95273	27.8	-0.420839	9.78277	7.76521	8.0491	7.77413	8.05026	7.67558	8.06461	0.0769086
GPSM1	G-protein-signaling modulator 1	Q86YR5	Q86YR5	20.9	0.533264	9.28387	7.00741	7.12714	6.95434	7.00578	6.53631	6.64786	0.0769994
MFSD6	Major facilitator superfamily domain-containing protein 6	Q6ZSS7	Q6ZSS7	9.5	-0.772653	8.45265	6.04084	5.80735	6.77006	6.12313	6.00273	5.73128	0.0770482
ASAP3	Arf-GAP with SH3 domain, ANK repeat and PH domain-containing protein 3	Q8TDY4	Q8TDY4	30.6	0.413269	9.83662	7.59084	7.59022	7.47173	7.48058	7.44113	7.4878	0.0774369
LDB2	LIM domain-binding protein 2	O43679	O43679	18	0.61306	9.00212	6.91617	6.98689	6.70581	6.78743	7.32875	7.32844	0.0776588
BAG6	Large proline-rich protein BAG6	P46379	P46379	57.4	-0.249205	10.9428	8.70293	8.65786	8.69349	8.62019	8.6295	8.55666	0.0779577
CLCN5	H(+)/Cl(-) exchange transporter 5	P51795	P51795	7.9	-0.722586	8.7072	6.96687	6.86432	5.88504	5.50873	5.57812	5.17067	0.0779659
CLPX	ATP-dependent Clp protease ATP-binding subunit clpX-like, mitochondrial	O76031	O76031	57.8	-0.249102	11.0973	8.82477	8.73475	8.80373	8.70096	8.68597	8.57183	0.0780804
SEPT9	Septin-9	Q9UHD8	Q9UHD8	65.9	0.263155	11.1166	8.67631	8.76779	8.70725	8.76751	8.64459	8.71391	0.0781587
TBX3	T-box transcription factor TBX3	O15119	O15119	8.3	-0.604784	8.85415	6.51323	6.27152	6.91681	6.72642	6.79973	6.55297	0.0783252
ANGPTL3	Angiopoietin-related protein 3	Q9Y5C1	Q9Y5C1	7.6	-0.769281	8.47868	6.52197	5.64316	6.85973	5.70631	5.8441	5.52139	0.0783338
FGF13	Fibroblast growth factor 13	Q92913	Q92913;P61328	12.2	0.621993	8.49868	6.94598	7.07969	5.89736	6.2082	5.65093	5.74467	0.0784845
NPEPL1	Probable aminopeptidase NPEPL1	Q8NDH3	Q8NDH3	34.8	0.411535	9.76733	7.72304	7.83999	7.55387	7.6778	7.35708	7.41896	0.0786615
MECOM	MDS1 and EVI1 complex locus protein EVI1	Q03112	Q03112	26	-0.471909	9.49126	6.95676	6.85102	7.12659	6.98108	6.92469	6.77241	0.0786763
POLRMT	DNA-directed RNA polymerase, mitochondrial	O00411	O00411	44.9	0.380064	10.1992	7.63083	7.76382	7.67038	7.7192	7.49827	7.56409	0.0788162
SDHAF2	Succinate dehydrogenase assembly factor 2, mitochondrial	Q9NX18	Q9NX18	27.7	0.416299	9.7145	7.86984	7.98923	7.86403	7.96653	7.78465	7.86229	0.0789586
RELN	Reelin	P78509	P78509	1	-1.19479	7.2985	5.11234	4.43209	NaN	NaN	NaN	NaN	0.0793078
HMGA1	High mobility group protein HMG-I/HMG-Y	P17096	P17096	54.2	-0.270312	10.7858	9.35773	9.28758	9.27967	9.15576	9.1659	9.06382	0.0794443
LRRC34	Leucine-rich repeat-containing protein 34	Q8IZ02	Q8IZ02	15.8	0.854554	8.46593	6.26698	6.48312	6.18715	6.335	6.31875	6.41729	0.0796008
ICA1	Islet cell autoantigen 1	Q05084	Q05084	11.4	-0.765597	8.24859	6.01553	5.84155	6.22945	5.9637	5.91108	5.97795	0.0797579
RANBP10	Ran-binding protein 10	Q6VN20	Q6VN20	30.8	-0.416731	9.83665	7.8649	7.86399	7.77827	7.64497	7.83936	7.6201	0.0799009
POLDIP2	Polymerase delta-interacting protein 2	Q9Y2S7	Q9Y2S7	58.4	-0.269895	10.7774	8.69049	8.63898	8.71603	8.62116	8.60501	8.52826	0.0799393
EPDR1	Mammalian ependymin-related protein 1	Q9UM22	Q9UM22	10.3	-0.765106	8.33175	6.88121	6.68334	6.78815	6.46178	NaN	NaN	0.0799491
FYN	Tyrosine-protein kinase Fyn	P06241	P06241	21.2	0.414785	9.71479	7.43173	7.4893	7.37701	7.40473	7.52953	7.5783	0.0800365
FSTL1	Follistatin-related protein 1	Q12841	Q12841	24.7	0.527871	9.20621	6.95402	7.33488	6.92158	7.03104	7.01828	7.11193	0.0800652
SARS2	Serine--tRNA ligase, mitochondrial	Q9NP81;M0R2C6	Q9NP81;M0R2C6	56.9	-0.378269	10.271	8.13017	8.0707	8.01599	7.88518	7.97957	7.8665	0.0801174
TM7SF2	Delta(14)-sterol reductase	O76062	O76062	5.7	0.636358	8.80912	7.11491	7.24467	6.10168	6.28921	6.99569	7.17228	0.080409
KIAA1217	Sickle tail protein homolog	Q5T5P2	Q5T5P2	26.2	0.408712	9.77214	6.99953	7.12496	6.91319	6.98689	6.71523	6.8082	0.0806884
TIFA	TRAF-interacting protein with FHA domain-containing protein A	Q96CG3	Q96CG3	25.5	0.616734	8.50769	6.75743	6.79606	6.73807	6.79216	6.19665	6.84353	0.0810384
WDR37	WD repeat-containing protein 37	Q9Y2I8	Q9Y2I8	33.4	0.525668	9.33015	7.22181	7.37667	6.98463	7.07111	6.8996	6.97196	0.0813458
KLRG2	Killer cell lectin-like receptor subfamily G member 2	A4D1S0	A4D1S0	34.5	-0.493378	9.45859	7.53255	7.48127	7.49899	7.4327	7.56355	7.30229	0.0813713
KARS	Lysine--tRNA ligase	Q15046	Q15046	66.5	-0.197848	11.3486	9.15658	9.09916	9.16044	9.07813	9.06707	8.97135	0.0814382
PRSS35	Inactive serine protease 35	Q8N3Z0	Q8N3Z0	7.5	1.034	7.35147	5.45408	5.7942	NaN	5.61729	NaN	NaN	0.081498
TAB3	TGF-beta-activated kinase 1 and MAP3K7-binding protein 3	Q8N5C8	Q8N5C8	23.3	-0.536273	9.07719	6.83014	6.70986	6.86609	6.63572	6.97487	6.74313	0.0817595
CTSD	Cathepsin D;Cathepsin D light chain;Cathepsin D heavy chain	P07339;A0A1B0GU03	P07339;A0A1B0GU03	54.4	-0.245951	10.9822	8.98867	8.92121	8.99207	8.87887	8.93049	8.81463	0.0819171
STX2	Syntaxin-2	P32856	P32856	53.8	0.406863	9.83155	7.80507	7.8911	7.88939	7.91831	7.82584	7.74092	0.0820387
MAST2	Microtubule-associated serine/threonine-protein kinase 2	Q6P0Q8	Q6P0Q8	22.7	-0.431345	9.70781	7.32533	6.93169	6.97809	6.87876	6.94323	6.82522	0.0824576
NCKAP1	Nck-associated protein 1	Q9Y2A7	Q9Y2A7	39.9	0.289126	10.73	8.12921	8.22181	8.17225	8.21966	8.10819	8.13443	0.0824591
NUP133	Nuclear pore complex protein Nup133	Q8WUM0	Q8WUM0	60.6	-0.245489	10.9711	8.48524	8.43902	8.44694	8.37288	8.4907	8.37199	0.082492
CXCL16	C-X-C motif chemokine 16	Q9H2A7	Q9H2A7	16.5	-0.466098	9.54717	8.07511	7.44812	8.08976	8.05888	6.67541	6.40266	0.0825506
BFSP1	Filensin	Q12934	Q12934	22.7	0.613532	8.58689	6.20208	6.40634	6.07456	6.186	6.46931	6.19067	0.0826264
TRPM4	Transient receptor potential cation channel subfamily M member 4	Q8TD43	Q8TD43	3	1.03034	7.95107	5.47292	5.91632	4.99576	5.2403	4.98229	5.35675	0.0826417
UFM1	Ubiquitin-fold modifier 1	P61960	P61960	72.9	0.411969	10.0223	8.62402	8.74939	8.61243	8.70497	8.50367	8.61706	0.0830686
GLI2	Zinc finger protein GLI2	P10070	P10070	32	0.409907	9.66859	7.19368	7.31383	7.2571	7.35116	7.10154	7.07835	0.0835904
N6AMT2	Protein-lysine N-methyltransferase N6AMT2	Q8WVE0	Q8WVE0	19.2	0.611361	8.55267	6.63157	6.96744	6.82394	6.92673	6.5624	6.52833	0.0837169
SQLE	Squalene monooxygenase	Q14534	Q14534	38.3	0.410884	10.0803	7.89862	8.02522	7.8619	7.94077	7.80024	7.86268	0.0838582
ID1	DNA-binding protein inhibitor ID-1	P41134	P41134	64.5	0.467384	9.45226	7.62752	7.88384	7.60592	7.72603	7.67738	7.73795	0.084014
STXBP5	Syntaxin-binding protein 5	Q5T5C0	Q5T5C0	17.1	-0.464385	9.18896	6.76759	6.63199	6.77616	6.5954	6.8385	6.77282	0.0840694
NR2F6	Nuclear receptor subfamily 2 group F member 6	P10588	P10588	39.4	0.464877	9.53507	7.46598	7.54888	7.32537	7.3078	7.23957	7.68079	0.0841667
PMS1	PMS1 protein homolog 1	P54277	P54277	50	0.373286	10.2425	7.68257	7.7895	7.75126	7.822	7.56303	7.63372	0.0841931
ANKRD26	Ankyrin repeat domain-containing protein 26	Q9UPS8	Q9UPS8	21.4	0.464668	9.61403	6.90785	6.81051	6.99387	7.00039	6.71401	6.81971	0.0843021
ALDH1A2	Retinal dehydrogenase 2	O94788	O94788	58.5	-0.373178	10.2567	8.28704	7.71902	8.29634	7.71208	8.30844	7.72921	0.0844235
COA4	Cytochrome c oxidase assembly factor 4 homolog, mitochondrial	Q9NYJ1	Q9NYJ1	43.7	0.408277	9.68575	8.09902	8.1951	7.971	8.03226	8.2141	8.20696	0.0848058
KIF1A	Kinesin-like protein KIF1A	Q12756	Q12756	62.9	-0.243575	11.126	8.43236	8.35822	8.47858	8.3574	8.43597	8.33967	0.0849098
HINT2	Histidine triad nucleotide-binding protein 2, mitochondrial	Q9BX68	Q9BX68	51.5	0.409364	10.1123	8.43172	8.42288	8.31216	8.24976	8.07679	8.14631	0.0849747
SASH1	SAM and SH3 domain-containing protein 1	O94885	O94885	25.1	-0.462555	9.58601	7.10459	6.92631	7.0835	6.94894	7.09356	6.75262	0.0849879
CYC1	Cytochrome c1, heme protein, mitochondrial	P08574	P08574	39.4	0.299831	10.6576	8.64499	8.89695	8.6104	8.6714	8.44688	8.45803	0.0851814
FBN1	Fibrillin-1	P35555	P35555	3.8	-0.591288	8.93778	6.30025	6.19711	5.99036	5.67612	5.65039	5.48642	0.0851887
KLF5	Krueppel-like factor 5	Q13887	Q13887;Q9Y5W3;O75840;Q13351	26.3	-0.462615	9.22546	7.27756	7.08824	7.37524	7.44804	7.23221	7.07871	0.0852446
SLC17A5	Sialin	Q9NRA2	Q9NRA2	5.3	-0.705194	8.69872	6.93504	6.70116	6.64122	6.31492	6.9868	6.7719	0.0854084
DGKH	Diacylglycerol kinase eta	Q86XP1	Q86XP1	20.9	0.518837	9.17609	6.53349	6.54642	6.89106	6.87847	6.42617	6.52613	0.0854222
DUSP19	Dual specificity protein phosphatase 19	Q8WTR2	Q8WTR2	41	0.597412	8.98881	7.33822	7.52978	7.27987	7.36201	6.92647	7.19476	0.0854309
ABHD14B	Alpha/beta hydrolase domain-containing protein 14B	Q96IU4	Q96IU4	41	0.408603	10.0169	8.21529	8.32515	8.16041	8.24502	8.03635	8.14693	0.0855379
ERGIC1	Endoplasmic reticulum-Golgi intermediate compartment protein 1	Q969X5	Q969X5	35.9	0.406972	9.68789	7.84528	7.97004	7.74966	7.81745	7.7016	7.84904	0.0857895
TBC1D30	TBC1 domain family member 30	Q9Y2I9	Q9Y2I9	11.7	-0.589789	8.79671	6.23449	6.15241	6.54434	6.29528	6.37785	6.31101	0.0859801
USMG5	Up-regulated during skeletal muscle growth protein 5	Q96IX5	Q96IX5	44.8	-0.372879	10.0917	8.76061	8.73044	8.81125	8.67693	9.0291	8.90896	0.0861943
LIN9	Protein lin-9 homolog	Q5TKA1	Q5TKA1	39.7	-0.426083	9.64928	7.54521	7.37304	7.58079	7.34624	7.38917	7.4477	0.0863322
LRRCC1	Leucine-rich repeat and coiled-coil domain-containing protein 1	Q9C099	Q9C099	18.7	-0.528511	8.97978	6.62246	6.50959	6.61991	6.49192	6.44204	6.21109	0.0863505
PSTPIP2	Proline-serine-threonine phosphatase-interacting protein 2	Q9H939	Q9H939	66.5	0.394514	9.94335	7.86935	7.96938	7.9259	8.01486	7.57726	7.66338	0.0863746
FTH1	Ferritin heavy chain;Ferritin heavy chain, N-terminally processed	P02794	P02794	63.9	0.285106	10.6955	8.88902	8.95828	8.82119	8.85587	8.84161	8.87602	0.086579
KLF4	Krueppel-like factor 4	O43474	O43474	16.2	-0.702562	8.50841	6.70031	6.21362	NaN	NaN	7.09663	6.37131	0.0865831
FAM20C	Extracellular serine/threonine protein kinase FAM20C	Q8IXL6	Q8IXL6	13.9	-0.747657	8.24289	6.25416	5.97846	6.12087	5.67013	6.06013	5.75106	0.0869969
NCKAP5L	Nck-associated protein 5-like	Q9HCH0	Q9HCH0	10.6	0.460481	9.56264	7.75995	6.29199	6.05026	6.22259	6.1177	6.21267	0.08705
ATP5J	ATP synthase-coupling factor 6, mitochondrial	P18859	P18859	52.8	0.284633	10.8312	9.39931	9.47532	9.33552	9.38564	9.22321	9.25433	0.0870752
TRIM28	Transcription intermediary factor 1-beta	Q13263	Q13263	75.9	-0.193998	11.6394	9.36973	9.3538	9.44354	9.36808	9.32752	9.25122	0.0871763
DDOST	Dolichyl-diphosphooligosaccharide--protein glycosyltransferase 48 kDa subunit	P39656	P39656	46.7	-0.263941	10.7323	8.7767	8.6474	8.50184	8.45506	8.6057	8.47592	0.0872759
CENPM	Centromere protein M	Q9NSP4	Q9NSP4	43.9	-0.424746	9.7093	7.88885	7.72179	7.88821	7.9216	8.01271	7.85497	0.0873396
KHDRBS3	KH domain-containing, RNA-binding, signal transduction-associated protein 3	O75525	O75525	27.5	0.306612	10.4129	8.62713	8.6272	8.59599	8.58589	8.44329	8.40007	0.087604
FA2H	Fatty acid 2-hydroxylase	Q7L5A8	Q7L5A8	20.4	-0.700263	8.54775	6.65899	6.59791	6.62662	6.25498	6.18239	5.86493	0.0876199
LRRC8C	Volume-regulated anion channel subunit LRRC8C	Q8TDW0	Q8TDW0;A6NED7	22.9	-0.483763	9.34879	7.04992	6.87525	6.95659	6.86605	6.88073	6.68002	0.0877424
POLE3	DNA polymerase epsilon subunit 3	Q9NRF9	Q9NRF9	53.7	0.372172	10.361	8.66678	8.76678	8.72047	8.79635	8.4817	8.56518	0.0879277
PARD6B	Partitioning defective 6 homolog beta	Q9BYG5	Q9BYG5	45.7	0.399007	9.83706	7.95799	8.0035	7.90958	7.97581	7.6274	7.6843	0.0879824
EIF2AK2	Interferon-induced, double-stranded RNA-activated protein kinase	P19525	P19525	60.6	0.296898	10.6039	8.52336	8.58917	8.46818	8.55759	8.40406	8.45094	0.0882754
SCCPDH	Saccharopine dehydrogenase-like oxidoreductase	Q8NBX0	Q8NBX0	40.3	-0.368793	10.2662	8.32595	8.19232	8.3002	8.11978	8.12179	7.96165	0.0882798
RAB39A	Ras-related protein Rab-39A	Q14964	Q14964	29	0.368265	10.149	8.25904	8.27128	8.0619	8.00728	8.19772	8.13956	0.0883644
ITGB5	Integrin beta-5	P18084	P18084	32.7	-0.454012	9.92741	7.28294	7.63698	7.26907	7.5514	7.29664	7.74647	0.0884312
EMC8	ER membrane protein complex subunit 8	O43402	O43402	47.1	0.391548	9.9026	8.05683	8.22196	8.06296	8.16495	7.92904	7.99585	0.0887127
RFWD2	E3 ubiquitin-protein ligase RFWD2	Q8NHY2	Q8NHY2	27.8	-0.524438	9.07889	6.87548	6.75196	6.89769	6.66246	6.89897	6.70794	0.0888414
NFATC1	Nuclear factor of activated T-cells, cytoplasmic 1	O95644	O95644	40.1	-0.404993	9.87768	7.48883	7.36095	7.57868	7.46801	7.49053	7.37053	0.0889759
ANPEP	Aminopeptidase N	P15144	P15144	21.9	0.397693	9.7938	7.09996	7.25713	7.26637	7.44231	7.49839	7.47566	0.0890093
GRAMD4	GRAM domain-containing protein 4	Q6IC98	Q6IC98	11.6	0.397584	9.79166	6.73067	6.80528	8.09968	7.5341	6.41497	6.39282	0.0890954
PDCD2L	Programmed cell death protein 2-like	Q9BRP1	Q9BRP1	55.9	-0.369483	10.0543	8.29398	8.2655	8.05254	7.84676	7.91198	7.79507	0.0891984
CTNNA3	Catenin alpha-3	Q9UI47	Q9UI47	3.2	0.403595	10.0107	7.56826	7.73967	7.57245	7.72317	7.28999	7.41734	0.089322
ESPN	Espin	B1AK53	B1AK53	3.5	-0.742	8.16661	6.01047	6.13107	5.45303	5.1406	6.14223	6.02342	0.0893866
SPNS1	Protein spinster homolog 1	Q9H2V7	Q9H2V7	11.2	-0.456088	9.27145	7.28981	7.02432	7.47388	7.31865	7.58602	7.38911	0.0896919
CSTB	Cystatin-B	P04080	P04080	85.7	-0.239788	11.1211	9.63853	9.56598	9.62639	9.55264	9.53676	9.43981	0.0898617
UQCRH	Cytochrome b-c1 complex subunit 6, mitochondrial	P07919	P07919;A0A096LP55	42.9	0.304161	10.4239	8.61108	8.87904	8.87216	8.90088	8.92031	8.9469	0.0900968
PBX3	Pre-B-cell leukemia transcription factor 3	P40426	P40426;Q9BYU1	37.8	-0.42109	9.65396	7.76159	7.54941	7.85313	7.7194	7.79596	7.62901	0.0901426
RBM15B	Putative RNA-binding protein 15B	Q8NDT2	Q8NDT2	36.9	-0.368141	10.054	7.74881	7.67378	7.57001	7.49828	7.64746	7.54841	0.0904077
KCTD15	BTB/POZ domain-containing protein KCTD15	Q96SI1	Q96SI1;REV__Q14999	44.9	0.400866	9.6943	7.65037	7.73134	7.71109	7.74736	7.6082	7.6485	0.0905146
MTG1	Mitochondrial ribosome-associated GTPase 1;Mitochondrial GTPase 1	Q9BT17;E9PI62	Q9BT17;E9PI62	46.4	-0.420279	9.74017	7.76266	7.67781	7.69792	7.57483	7.60856	7.45045	0.0907742
SPRED1	Sprouty-related, EVH1 domain-containing protein 1	Q7Z699	Q7Z699	5	1.00439	7.5266	NaN	NaN	NaN	5.87852	5.53219	5.70276	0.0911064
LRRC1	Leucine-rich repeat-containing protein 1	Q9BTT6	Q9BTT6	60.7	-0.36563	10.3789	8.20769	8.14283	8.24726	8.16107	8.22123	8.12024	0.0911496
ADA	Adenosine deaminase	P00813	P00813	48.2	-0.450242	9.88797	7.87682	7.57928	8.0683	7.54653	7.65115	7.40899	0.091161
SMC5	Structural maintenance of chromosomes protein 5	Q8IY18	Q8IY18	33	0.368154	10.2669	7.77191	7.86723	7.68379	7.75756	7.68015	7.69874	0.091286
YES1	Tyrosine-protein kinase Yes	P07947	P07947	47.1	0.302992	10.4435	8.28747	8.38964	8.17621	8.20962	8.22181	8.28477	0.0913051
PNPT1	Polyribonucleotide nucleotidyltransferase 1, mitochondrial	Q8TCS8	Q8TCS8	65.9	-0.238527	11.1573	8.82957	8.769	8.8309	8.75433	8.70035	8.61296	0.09156
CENPI	Centromere protein I	Q92674	Q92674	20.6	0.453755	9.61431	7.2137	7.3011	7.15606	7.28945	7.17371	7.25005	0.0916143
SFXN5	Sideroflexin-5	Q8TD22	Q8TD22	29.1	0.585539	9.01149	7.24721	7.26193	7.06941	7.16441	6.88857	6.95262	0.0917377
ITFG1	T-cell immunomodulatory protein	Q8TB96	Q8TB96	20.3	0.455018	9.38915	7.44495	7.60178	7.21809	7.32525	7.06856	7.2763	0.092188
SLC35A2	UDP-galactose translocator	P78381	P78381	18.9	-0.518949	9.01469	7.28515	7.15192	7.08325	6.89012	7.10873	6.88597	0.0922895
BRF2	Transcription factor IIIB 50 kDa subunit	Q9HAW0	Q9HAW0	22.4	-0.689962	8.67392	6.74141	6.48792	6.69227	6.55251	6.74112	6.55998	0.0923886
SRRT	Serrate RNA effector molecule homolog	Q9BXP5	Q9BXP5	53.1	-0.190635	11.2843	8.91371	8.85557	8.92316	8.83217	8.86211	8.77231	0.0924505
LGALS3	Galectin-3	P17931	P17931	17.2	-0.44841	9.89753	8.32887	8.16962	8.2461	8.0633	8.12401	7.96173	0.0925118
TUBB3	Tubulin beta-3 chain	Q13509;A0A0B4J269	Q13509;A0A0B4J269	69.1	0.221692	11.545	9.488	9.52572	9.48297	9.49893	9.38634	9.39387	0.0926631
POLL	DNA polymerase lambda	Q9UGP5	Q9UGP5	18.6	0.594262	8.6971	6.48765	6.63693	6.31161	6.44747	6.5172	6.55615	0.0927212
NCEH1	Neutral cholesterol ester hydrolase 1	Q6PIU2	Q6PIU2	26	-0.476378	9.36788	7.46126	7.29647	7.28199	7.11902	7.31494	7.17551	0.0929043
CDKN1B	Cyclin-dependent kinase inhibitor 1B	P46527	P46527	69.7	0.362778	10.1648	8.37579	8.43726	8.17984	8.2333	8.3829	8.40401	0.0931118
PFKFB3	6-phosphofructo-2-kinase/fructose-2,6-bisphosphatase 3;6-phosphofructo-2-kinase;Fructose-2,6-bisphosphatase	Q16875	Q16875	51	0.397365	9.69768	7.35961	7.5104	7.26157	7.40487	7.2769	7.31423	0.0933166
HNRNPH3	Heterogeneous nuclear ribonucleoprotein H3	P31942	P31942	77.7	0.221197	11.1941	9.26975	9.33189	9.2042	9.25513	9.16409	9.19212	0.0934374
GSS	Glutathione synthetase	P48637	P48637	59.9	0.27858	10.8731	8.69144	8.77501	8.6376	8.69633	8.55832	8.58592	0.0936203
SDHA	Succinate dehydrogenase [ubiquinone] flavoprotein subunit, mitochondrial	P31040	P31040	64.3	-0.237013	10.9994	8.78913	8.76495	8.85588	8.74564	8.62119	8.52077	0.0936347
TCAF1	TRPM8 channel-associated factor 1	Q9Y4C2	Q9Y4C2	40	0.362105	10.2308	7.91889	8.00048	7.80791	7.81444	7.80904	7.84988	0.0937082
TRIM5	Tripartite motif-containing protein 5	Q9C035	Q9C035	38.3	0.391768	9.78721	7.41607	7.53632	7.54713	7.62562	7.48524	7.55297	0.0937623
MYL12B;MYL12A	Myosin regulatory light chain 12B;Myosin regulatory light chain 12A	O14950;P19105	O14950;P19105;P24844	66.3	0.220949	11.1913	9.39083	9.47695	9.43608	9.51789	9.42692	9.4923	0.0938264
VPS36	Vacuolar protein-sorting-associated protein 36	Q86VN1	Q86VN1	54.4	-0.364348	10.0431	7.96902	7.90229	7.94571	7.78135	7.90132	7.76942	0.0939
FAM111A	Protein FAM111A	Q96PZ2	Q96PZ2	15.4	-0.450065	9.32348	7.27795	7.15725	7.17038	7.01469	6.86502	6.64338	0.093961
PLCD1	1-phosphatidylinositol 4,5-bisphosphate phosphodiesterase delta-1	P51178	P51178	28.6	0.450274	9.60878	7.37286	7.43225	7.17941	7.30784	7.1336	7.2966	0.0940506
NDFIP1	NEDD4 family-interacting protein 1	Q9BT67	Q9BT67	28.5	0.609471	8.95599	7.21115	7.47519	6.94123	7.18828	6.92814	7.06438	0.0940917
FHL3	Four and a half LIM domains protein 3	Q13643	Q13643	56.1	0.452174	9.43169	7.63808	7.79336	7.41946	7.36808	7.4217	7.41886	0.0941558
ACTG2	Actin, gamma-enteric smooth muscle	P63267	P63267	76.1	0.220701	11.766	9.7486	9.81296	9.62396	9.66015	9.60213	9.63212	0.0942169
RFX5	DNA-binding protein RFX5	P48382	P48382	27.6	-0.44969	9.28641	6.83677	6.67374	6.70788	7.38734	6.60796	6.50573	0.0942317
TIMP3	Metalloproteinase inhibitor 3	P35625	P35625	34.1	0.39594	9.63013	7.89966	7.57817	7.80928	8.19243	7.40418	7.40011	0.0944768
TMSB4X	Thymosin beta-4;Hematopoietic system regulatory peptide	P62328	P62328;CON__P21752	63.6	0.363788	10.345	9.36214	9.47425	9.30752	9.36698	8.72606	8.95124	0.0950507
CMAS	N-acylneuraminate cytidylyltransferase	Q8NFW8	Q8NFW8	44.9	0.383718	9.91223	7.85582	7.83218	7.86754	7.73926	7.68528	7.58548	0.0951296
CCBL1	Kynurenine--oxoglutarate transaminase 1	Q16773	Q16773	27	0.450697	9.43117	7.40453	7.50349	7.42659	7.52754	7.30088	7.32428	0.0951909
CSTA	Cystatin-A;Cystatin-A, N-terminally processed	P01040	P01040	21.4	0.813771	8.19215	6.46244	6.83993	6.48481	6.55719	6.49184	6.42388	0.095204
TP73	Tumor protein p73	O15350	O15350;Q9H3D4	28.9	-0.514429	9.01191	6.96519	6.87843	6.99281	6.88193	6.52914	6.27967	0.0952091
CCDC91	Coiled-coil domain-containing protein 91	Q7Z6B0	Q7Z6B0	24.9	0.579277	8.9994	6.81172	7.02853	6.83472	6.9952	6.74188	6.9111	0.0952123
REEP1	Receptor expression-enhancing protein 1	Q9H902	Q9H902	10.9	-0.684016	8.57298	6.86425	6.77012	7.04368	6.75403	5.94988	5.53677	0.0952348
SHC1	SHC-transforming protein 1	P29353	P29353	46.8	-0.444675	9.94617	7.83588	7.74892	7.71831	7.67164	7.66844	7.53366	0.0953159
SMG7	Protein SMG7	Q92540	Q92540	28.8	-0.444557	10.0025	7.63724	7.51414	7.69569	7.54641	7.57489	7.39926	0.0954055
B4GALT3	Beta-1,4-galactosyltransferase 3;N-acetyllactosamine synthase;Beta-N-acetylglucosaminylglycopeptide beta-1,4-galactosyltransferase;Beta-N-acetylglucosaminyl-glycolipid beta-1,4-galactosyltransferase	O60512	O60512	13.5	-0.513831	9.16435	7.26616	7.14934	7.06547	6.90408	7.10391	6.90786	0.0956005
MAP4K3	Mitogen-activated protein kinase kinase kinase kinase 3	Q8IVH8	Q8IVH8	47.5	-0.360731	10.3075	7.9417	7.85387	7.96277	7.85271	7.88378	7.72151	0.0957412
ECH1	Delta(3,5)-Delta(2,4)-dienoyl-CoA isomerase, mitochondrial	Q13011	Q13011	45.1	0.276556	10.695	8.60326	8.70008	8.69831	8.72803	8.59682	8.62459	0.0958942
NENF	Neudesin	Q9UMX5	Q9UMX5	61.6	-0.356476	10.4996	8.72179	8.60893	8.78952	8.66442	8.69295	8.56572	0.0959086
DFNA5	Non-syndromic hearing impairment protein 5	O60443	O60443	17.1	0.605494	8.82478	6.82105	6.8942	6.63605	6.77898	6.1712	6.19098	0.0962655
PPP1R13L	RelA-associated inhibitor	Q8WUF5	Q8WUF5	18.8	0.501821	9.23676	6.92595	7.06807	6.88683	7.00915	6.63392	6.74518	0.0962974
CD58	Lymphocyte function-associated antigen 3	P19256	P19256	13.2	0.449007	9.36777	7.40951	7.62988	7.73948	7.72747	7.89891	7.88838	0.0963864
HMHA1	Minor histocompatibility protein HA-1;Minor histocompatibility antigen HA-1	Q92619	Q92619	20.1	-0.446974	9.60339	7.23709	7.06536	7.19335	7.07987	7.31137	7.26802	0.0964046
B4GALNT1	Beta-1,4 N-acetylgalactosaminyltransferase 1	Q00973	Q00973	5.1	-0.725828	8.20461	5.89388	5.6471	6.30129	NaN	6.21646	5.92757	0.0965106
AP2A2	AP-2 complex subunit alpha-2	O94973	O94973	45.7	0.275841	10.7633	8.25261	8.37843	8.2544	8.31833	8.26841	8.28344	0.0967079
ACTA2	Actin, aortic smooth muscle	P62736	P62736	74.8	0.219091	11.7661	9.74858	9.81289	9.62415	9.66031	9.60234	9.63227	0.0967886
TFAP2A	Transcription factor AP-2-alpha	P05549	P05549	15.3	0.448372	9.34217	7.14173	7.16256	7.30554	7.38437	7.29796	7.36218	0.0968381
CAT	Catalase	P04040	P04040	71.7	-0.234703	10.9038	8.68218	8.65144	8.73178	8.64531	8.67603	8.57779	0.0968733
CDC42BPB	Serine/threonine-protein kinase MRCK beta	Q9Y5S2	Q9Y5S2	41.4	0.29772	10.5256	7.84377	7.8663	7.80718	7.86574	7.75578	7.82134	0.0969181
		A0A1B0GVN3	A0A1B0GVN3	7.2	0.986593	7.83497	6.22487	5.98733	6.05169	5.89388	NaN	NaN	0.0973078
PUSL1	tRNA pseudouridine synthase-like 1	Q8N0Z8	Q8N0Z8	38.6	-0.411982	9.64211	7.6138	7.73339	7.59223	7.86258	7.53647	7.70612	0.0974419
C1QBP	Complement component 1 Q subcomponent-binding protein, mitochondrial	Q07021	Q07021	53.9	-0.256166	10.8604	9.12506	9.11697	9.00255	8.96318	8.73978	8.66416	0.0976631
TGFBR1	TGF-beta receptor type-1	P36897	P36897;Q8NER5	24.5	0.499782	9.31444	6.9888	7.26276	7.11177	7.22539	7.06202	7.22045	0.0976718
CHURC1	Protein Churchill	Q8WUH1	Q8WUH1	32.4	0.380729	9.97403	8.28688	8.49871	8.29132	8.34976	8.05557	8.13216	0.0976749
BST1	ADP-ribosyl cyclase/cyclic ADP-ribose hydrolase 2	Q10588	Q10588	12.6	-0.723134	8.15385	6.52304	6.409	6.06718	5.63744	NaN	NaN	0.0977402
PHF19	PHD finger protein 19	Q5T6S3	Q5T6S3	23.3	0.49968	9.22248	7.02588	7.34682	6.88006	6.93658	6.82891	6.92365	0.097741
DTX3L	E3 ubiquitin-protein ligase DTX3L	Q8TDB6	Q8TDB6	30.7	-0.44493	9.53921	7.31052	7.11624	7.2796	7.07011	7.12879	6.94325	0.0979893
KIF22	Kinesin-like protein KIF22	Q14807	Q14807	62.4	0.274649	10.6949	8.36618	8.42936	8.31948	8.35493	8.29903	8.3082	0.0980775
ENO3	Beta-enolase	P13929	P13929	35.7	-0.272437	10.5495	8.48293	8.45023	8.42052	8.38346	8.61293	8.56083	0.0984704
ABCC5	Multidrug resistance-associated protein 5	O15440	O15440;Q92887;Q96J65	14.5	0.445833	9.4276	6.7048	6.84692	6.78656	6.93189	6.81854	6.89392	0.098664
SESN2	Sestrin-2	P58004	P58004	33.3	0.445833	9.42612	7.24756	7.36493	7.29015	7.37579	7.13491	7.26062	0.098664
GNAI3	Guanine nucleotide-binding protein G(k) subunit alpha	P08754	P08754;P19087;A8MTJ3;P11488	54.8	0.287591	10.648	8.76101	8.87149	8.65061	8.70497	8.51834	8.55532	0.0986982
ACTR3B	Actin-related protein 3B	Q9P1U1	Q9P1U1;Q9C0K3	26.6	0.356031	10.214	8.26311	8.28623	8.13402	8.10531	7.97437	7.9247	0.099228
MPP5	MAGUK p55 subfamily member 5	Q8N3R9	Q8N3R9;P08908	52.6	0.385155	9.85158	7.48098	7.57201	7.38956	7.46928	7.42203	7.47172	0.0993046
DHX15	Pre-mRNA-splicing factor ATP-dependent RNA helicase DHX15	O43143	O43143	55.8	-0.186328	11.4384	9.12326	9.07972	9.07962	8.98969	9.10219	9.02637	0.0995775
CAMKV	CaM kinase-like vesicle-associated protein	Q8NCB2	Q8NCB2	50.9	0.496923	9.32143	7.15452	7.3011	7.06273	7.23576	7.15045	7.14485	0.0996257
IKBKAP	Elongator complex protein 1	O95163	O95163	51.4	-0.254685	10.7894	8.30748	8.22778	8.24262	8.14721	8.22389	8.08923	0.0997496
RAB9A	Ras-related protein Rab-9A	P51151	P51151;Q9NP90	69.2	-0.358158	10.0298	8.33937	8.253	8.17762	8.07598	8.24861	8.1116	0.0998294
FAM21A	WASH complex subunit FAM21A	Q641Q2	Q641Q2	59.1	-0.254599	10.7123	8.2023	8.11163	8.20965	8.10789	8.06115	7.94027	0.0998719
USP10	Ubiquitin carboxyl-terminal hydrolase 10	Q14694	Q14694	52.1	0.27274	10.746	8.42646	8.50932	8.37504	8.40466	8.31452	8.33967	0.100303
ENOSF1	Mitochondrial enolase superfamily member 1	Q7L5Y1	Q7L5Y1	52.6	0.377624	9.97872	7.85326	7.92652	7.77068	7.80737	7.77753	7.76279	0.100378
TBX1	T-box transcription factor TBX1	O43435	O43435;O75333	12.6	0.580724	8.70893	6.45272	6.63631	6.51151	6.5482	6.69765	6.82283	0.100388
PPP3CC	Serine/threonine-protein phosphatase 2B catalytic subunit gamma isoform	P48454	P48454	25.4	-0.408091	9.74342	7.51825	7.59712	7.58932	7.53823	7.66388	7.58845	0.100701
ASNA1	ATPase ASNA1	O43681	O43681	58	-0.254014	10.7226	8.83959	8.84302	8.78422	8.74287	8.71182	8.6583	0.100707
PLXNC1	Plexin-C1	O60486	O60486	14.4	0.440846	9.51069	6.5973	6.69397	6.69511	7.31967	6.54158	6.58885	0.100912
TTYH3	Protein tweety homolog 3	Q9C0H2	Q9C0H2	5	0.596935	8.86055	6.45378	6.65098	6.5744	6.73015	6.58013	7.30209	0.10108
NDUFB3	NADH dehydrogenase [ubiquinone] 1 beta subcomplex subunit 3	O43676	O43676	36.7	-0.437174	9.88962	8.45096	8.32434	8.40331	8.25854	8.33345	8.17365	0.101152
HHIP	Hedgehog-interacting protein	Q96QV1	Q96QV1	9.4	-1.11176	7.82642	5.40538	5.03997	5.97193	5.574	NaN	NaN	0.101473
FKBP14	Peptidyl-prolyl cis-trans isomerase FKBP14	Q9NWM8	Q9NWM8	40.3	0.439995	9.59354	7.77474	7.89744	7.63143	7.75309	7.7095	7.82876	0.10155
GLRX2	Glutaredoxin-2, mitochondrial	Q9NS18	Q9NS18	22.6	-0.439853	9.26269	7.92915	7.82622	7.71847	7.53827	7.12248	6.97847	0.101569
OGDH	2-oxoglutarate dehydrogenase, mitochondrial	Q02218	Q02218	61.8	0.244522	11.0066	8.64953	8.72737	8.55117	8.58764	8.41579	8.43612	0.101712
DAPK1	Death-associated protein kinase 1	P53355	P53355	8.3	0.356031	10.3049	8.16859	8.08493	5.77026	5.9549	6.07463	5.99286	0.102046
AASDHPPT	L-aminoadipate-semialdehyde dehydrogenase-phosphopantetheinyl transferase	Q9NRN7	Q9NRN7	52.1	0.270828	10.7481	8.9	8.97604	8.82398	8.88712	8.57594	8.64721	0.102572
SLC6A8	Sodium- and chloride-dependent creatine transporter 1	P48029	P48029	11.7	-0.389073	9.75648	8.00941	7.58875	7.8741	7.50883	7.45762	7.37378	0.10259
BTG3	Protein BTG3	Q14201	Q14201	19.4	0.387142	10.1012	8.2766	8.30229	8.25382	8.2816	8.15082	8.17676	0.102711
MRPS27	28S ribosomal protein S27, mitochondrial	Q92552	Q92552	53.9	-0.269008	10.5359	8.42477	8.36858	8.45753	8.32288	8.33794	8.20235	0.102787
GTF3A	Transcription factor IIIA	Q92664	Q92664	18.4	0.576571	8.73957	6.54133	6.97682	6.66015	6.74647	6.41106	6.5064	0.102839
TBC1D7	TBC1 domain family member 7	Q9P0N9	Q9P0N9	36.2	0.566084	9.09307	6.93276	7.10887	6.86562	6.95664	6.91223	7.0146	0.102876
PBLD	Phenazine biosynthesis-like domain-containing protein	P30039	P30039	53.1	0.49211	9.28328	7.36299	7.34753	7.43226	7.2982	7.16572	7.11704	0.102984
NKX6-1	Homeobox protein Nkx-6.1	P78426	P78426;A6NJ46	16.9	0.565792	9.11528	7.1322	7.26314	7.09124	7.16017	7.1599	7.30118	0.103051
PPP2R5D	Serine/threonine-protein phosphatase 2A 56 kDa regulatory subunit delta isoform	Q14738	Q14738	44	0.27035	10.7915	8.58136	8.65717	8.57153	8.60957	8.51236	8.54496	0.103146
ISG20L2	Interferon-stimulated 20 kDa exonuclease-like 2	Q9H9L3	Q9H9L3	38.2	-0.434481	9.88265	7.8142	7.67437	7.88765	7.72133	7.84243	7.7125	0.103316
SH3D19	SH3 domain-containing protein 19	Q5HYK7	Q5HYK7	31.6	0.491084	9.30339	6.99596	7.06491	6.84961	6.93107	6.6488	6.71475	0.103712
CDK1	Cyclin-dependent kinase 1	P06493	P06493	65.7	0.214871	11.2849	9.21392	9.29403	9.19612	9.23434	9.19711	9.22456	0.103795
ACTC1;ACTA1	Actin, alpha cardiac muscle 1;Actin, alpha skeletal muscle	P68032;P68133	P68032;P68133	74.8	0.214747	11.7803	9.76359	9.82946	9.63683	9.67351	9.61521	9.64577	0.104007
KIAA1211	Uncharacterized protein KIAA1211	Q6ZU35	Q6ZU35	25.5	-0.461502	9.33405	6.78325	6.62415	6.84944	6.64815	6.94463	6.67903	0.104041
WRNIP1	ATPase WRNIP1	Q96S55	Q96S55	47.8	0.291368	10.4754	8.19756	8.269	8.23762	8.29115	8.17365	8.22899	0.104044
MFF	Mitochondrial fission factor	Q9GZY8	Q9GZY8	62.3	-0.348115	10.3926	8.35098	8.26427	8.3284	8.23528	8.39585	8.28538	0.104162
AKR1C1;AKR1C2	Aldo-keto reductase family 1 member C1;Aldo-keto reductase family 1 member C2	Q04828;P52895	Q04828;P52895	39.3	0.436375	9.616	7.61816	7.63752	7.51239	7.58845	7.48413	7.487	0.104302
TUFT1	Tuftelin	Q9NNX1	Q9NNX1	39.2	-0.436979	9.5086	7.37099	7.2619	7.50983	7.32313	7.55672	7.35013	0.104353
ZNF281	Zinc finger protein 281	Q9Y2X9	Q9Y2X9	54.3	-0.374094	10.1457	7.925	7.81933	7.96444	7.83625	7.82535	7.66404	0.104646
SCD5	Stearoyl-CoA desaturase 5	Q86SK9	Q86SK9	6.7	-1.10092	7.66057	6.3385	6.07081	5.95244	5.50958	NaN	NaN	0.1047
ZNF618	Zinc finger protein 618	Q5T7W0	Q5T7W0	38.7	0.372506	9.91997	7.37061	7.52543	7.44188	7.50126	7.39592	7.45437	0.10496
C6orf47	Uncharacterized protein C6orf47	O95873	O95873	18.4	-0.664608	8.5139	6.0057	6.03707	6.78126	6.58113	6.9354	6.82178	0.105017
PFN2	Profilin-2	P35080	P35080	68.6	0.282262	10.5759	9.06517	9.1839	8.66336	8.71952	8.89683	8.96239	0.105094
COQ6	Ubiquinone biosynthesis monooxygenase COQ6, mitochondrial	Q9Y2Z9	Q9Y2Z9	31	-0.402989	9.66858	7.85345	7.74785	7.76013	7.62853	7.43565	7.29181	0.105106
PHF6	PHD finger protein 6	Q8IWS0	Q8IWS0	58.1	0.282143	10.6299	8.51579	8.67136	8.48407	8.53221	8.4439	8.4921	0.10524
ARID3A	AT-rich interactive domain-containing protein 3A	Q99856	Q99856	40.5	0.372061	9.98207	7.80182	7.87147	7.78027	7.91442	7.68599	7.74151	0.105367
VMP1	Vacuole membrane protein 1	Q96GC9	Q96GC9	9.9	-0.434773	9.25081	7.43607	7.33606	7.36496	7.01414	7.65175	7.53953	0.105532
MICAL1	Protein-methionine sulfoxide oxidase MICAL1	Q8TDZ2	Q8TDZ2	34.3	-0.431598	10.0002	7.72836	7.59318	7.5596	7.4024	7.58828	7.38947	0.105672
CRLF3	Cytokine receptor-like factor 3	Q8IUI8	Q8IUI8	40	0.371726	9.95466	7.85623	7.92496	7.92436	7.96703	7.73702	7.80072	0.105673
FKBP4	Peptidyl-prolyl cis-trans isomerase FKBP4;Peptidyl-prolyl cis-trans isomerase FKBP4, N-terminally processed	Q02790	Q02790	74.3	0.213503	11.6394	9.37796	9.45085	9.35185	9.39326	9.28782	9.34015	0.106151
PDDC1	Parkinson disease 7 domain-containing protein 1	Q8NB37	Q8NB37	64.5	-0.351847	10.0918	8.40535	8.34453	8.42279	8.30183	8.23636	8.08824	0.106178
TMEM55B	Type 1 phosphatidylinositol 4,5-bisphosphate 4-phosphatase	Q86T03	Q86T03	15.9	-0.458406	9.33738	7.5857	7.38008	7.57263	7.32311	7.57746	7.35183	0.106487
REL	Proto-oncogene c-Rel	Q04864	Q04864	43.3	-0.430587	9.90102	7.78283	7.62527	7.9313	7.78351	7.76274	7.59443	0.106509
MICU2	Calcium uptake protein 2, mitochondrial	Q8IYU8	Q8IYU8	41	0.370722	9.97791	7.87716	7.99043	7.84172	7.92079	7.76741	7.83297	0.106596
DNAJA2	DnaJ homolog subfamily A member 2	O60884	O60884	68.7	-0.228114	11.0321	9.0128	8.94569	8.9853	8.8822	8.8378	8.75169	0.106602
NBEAL2	Neurobeachin-like protein 2	Q6ZNJ1	Q6ZNJ1	12.1	-0.497425	9.10931	6.4628	6.32611	6.23312	6.12372	6.24264	6.07306	0.10686
DCLK2	Serine/threonine-protein kinase DCLK2	Q8N568	Q8N568	20.8	-0.553744	8.95313	6.5632	6.34451	6.85264	6.61754	6.5891	6.41581	0.106866
QPCTL	Glutaminyl-peptide cyclotransferase-like protein	Q9NXS2	Q9NXS2	16.5	0.48656	9.19802	7.31848	7.44217	7.1959	7.31448	7.0486	7.22225	0.106968
ABCD1	ATP-binding cassette sub-family D member 1	P33897	P33897	12.9	0.559149	8.99446	6.60721	6.74765	6.78215	6.88057	6.17987	6.27395	0.107097
P4HTM	Transmembrane prolyl 4-hydroxylase	Q9NXG6	Q9NXG6	24.7	0.381173	9.6409	7.67118	7.66849	7.47709	7.49579	7.32366	7.36038	0.107194
DCTN5	Dynactin subunit 5	Q9BTE1	Q9BTE1	34.6	-0.350743	10.0627	8.56285	8.48823	8.62002	8.46024	8.50692	8.35332	0.107321
ST5	Suppression of tumorigenicity 5 protein	P78524	P78524	19	0.558757	9.07773	6.55794	6.38249	6.46398	6.64793	6.55461	6.67913	0.10734
ARHGEF17	Rho guanine nucleotide exchange factor 17	Q96PE2	Q96PE2	9.7	0.586116	8.76221	6.01974	6.15158	5.92478	5.97655	5.93729	5.98676	0.107438
ACTN4	Alpha-actinin-4	O43707	O43707	78.3	0.212756	11.7766	9.2811	9.35524	9.2411	9.28632	9.158	9.19868	0.107455
ATXN2L	Ataxin-2-like protein	Q8WWM7	Q8WWM7	47.6	-0.22732	11.1228	8.85095	8.79506	8.84293	8.73305	8.65897	8.57449	0.107825
POGK	Pogo transposable element with KRAB domain	Q9P215	Q9P215	31.4	-0.432747	9.59912	7.50033	7.3994	7.44892	7.35774	7.25022	7.06345	0.107872
FDXR	NADPH:adrenodoxin oxidoreductase, mitochondrial	P22570	P22570	69.7	0.280006	10.6193	8.38104	8.45096	8.30948	8.35493	8.26442	8.31247	0.107899
UCHL1	Ubiquitin carboxyl-terminal hydrolase isozyme L1	P09936	P09936	59.2	0.212258	11.286	9.47922	9.56452	9.50289	9.5579	9.44012	9.48916	0.108331
EPN2	Epsin-2	O95208	O95208	26.4	0.432959	9.4439	7.20049	7.31815	7.29807	7.3843	7.2189	7.2667	0.108345
CTNNBIP1	Beta-catenin-interacting protein 1	Q9NSA3	Q9NSA3	76.5	0.556503	9.13624	8.14687	8.33238	7.97417	8.13726	7.65791	7.71732	0.108744
CALU	Calumenin	O43852	O43852	67	0.212009	11.2335	9.24361	9.31441	9.22927	9.28747	9.18341	9.23699	0.108772
SECISBP2L	Selenocysteine insertion sequence-binding protein 2-like	Q93073	Q93073	20.6	-0.455435	9.34893	7.01853	6.89646	6.97046	6.7173	7.14038	6.96103	0.108877
FAHD2A	Fumarylacetoacetate hydrolase domain-containing protein 2A	Q96GK7	Q96GK7	60.2	0.345964	10.2041	8.33423	8.46613	8.2671	8.33864	8.1797	8.22554	0.108945
CPXM1	Probable carboxypeptidase X1	Q96SM3	Q96SM3	12.8	0.780982	8.33492	5.76617	6.12228	5.83889	6.03104	6.19181	6.34786	0.10945
MTAP	S-methyl-5-thioadenosine phosphorylase	Q13126	Q13126;F2Z2F3	82.7	0.278461	10.5812	8.56112	8.60529	8.55842	8.58237	8.40553	8.38178	0.109855
CRTC2	CREB-regulated transcription coactivator 2	Q53ET0	Q53ET0	33.3	-0.43012	9.59923	7.6345	7.44697	7.34555	7.26014	7.77696	7.69451	0.110102
MMADHC	Methylmalonic aciduria and homocystinuria type D protein, mitochondrial	Q9H3L0	Q9H3L0	45.3	0.428464	9.60587	7.76545	7.93035	7.62028	7.70472	7.53871	7.60198	0.110522
OSBPL2	Oxysterol-binding protein-related protein 2	Q9H1P3	Q9H1P3	40.8	0.428357	9.50353	7.32212	7.49266	7.18566	7.21248	7.2003	7.26675	0.110608
OTUD7B	OTU domain-containing protein 7B	Q6GQQ9	Q6GQQ9	41.8	-0.425617	9.91838	7.60359	7.42927	7.49382	7.43056	7.42482	7.39053	0.110697
CGN	Cingulin	Q9P2M7	Q9P2M7	36.8	-0.367806	10.1461	7.58279	7.46839	7.53023	7.60971	7.52517	7.43313	0.110733
TAX1BP1	Tax1-binding protein 1	Q86VP1	Q86VP1	38	0.285698	10.5024	8.08174	8.09712	8.09356	8.1024	7.96569	8.0106	0.11075
INPPL1	Phosphatidylinositol 3,4,5-trisphosphate 5-phosphatase 2	O15357	O15357;Q92835	47.9	-0.341172	10.4933	7.96939	7.85818	7.97066	7.82811	7.90982	7.7591	0.111436
TCF7L1	Transcription factor 7-like 1	Q9HCS4	Q9HCS4	36.2	0.552082	9.14548	7.11183	7.30107	7.11257	7.25176	7.01799	7.12041	0.111539
GNAZ	Guanine nucleotide-binding protein G(z) subunit alpha	P19086	P19086	22.8	0.480369	9.31929	7.38016	7.3731	7.48336	7.38243	6.98364	7.03771	0.111556
CBL	E3 ubiquitin-protein ligase CBL	P22681	P22681	47.6	0.343351	10.1686	7.74114	7.86507	7.5898	7.65305	7.71635	7.80187	0.111586
TCEAL3;TCEAL6	Transcription elongation factor A protein-like 3;Transcription elongation factor A protein-like 6	Q969E4;Q6IPX3	Q969E4;Q6IPX3;Q5H9L2	39	-0.379376	9.86097	7.94342	7.82833	8.20088	8.06149	8.13213	7.97923	0.111664
PTCD3	Pentatricopeptide repeat domain-containing protein 3, mitochondrial	Q96EY7	Q96EY7	37.6	-0.262227	10.6612	8.4365	8.36116	8.33425	8.3461	8.28035	8.25081	0.111766
SLC4A2	Anion exchange protein 2	P04920	P04920;P48751	26.7	0.365133	9.894	7.37862	7.43899	7.3025	7.40951	7.44949	7.49696	0.111853
TRIM2	Tripartite motif-containing protein 2	Q9C040	Q9C040	54.7	0.376735	10.0125	7.65369	7.81995	7.58829	7.69702	7.55633	7.62885	0.111974
C1orf50	Uncharacterized protein C1orf50	Q9BV19	Q9BV19;B4DSR2	56.8	0.364685	10.0099	8.12723	8.23588	8.17333	8.24618	8.14154	8.20407	0.112284
SLC25A24	Calcium-binding mitochondrial carrier protein SCaMC-1	Q6NUK1	Q6NUK1	51.2	0.345283	10.331	8.02477	8.12001	8.17935	8.28285	8.07551	8.09555	0.112408
PARP4	Poly [ADP-ribose] polymerase 4	Q9UKK3	Q9UKK3	29.9	0.375957	10.0584	7.3774	7.52907	7.32736	7.41187	7.22212	7.25792	0.112692
TRMT12	tRNA wybutosine-synthesizing protein 2 homolog	Q53H54	Q53H54	13.6	-0.691965	8.28711	6.27425	5.64506	6.52023	6.1401	5.68344	5.39684	0.112896
SOX2	Transcription factor SOX-2	P48431	P48431;O00570;O95416;P41225	72.6	-0.245745	10.7289	9.03306	8.94963	8.95442	8.85195	8.85211	8.76116	0.11311
CITED4	Cbp/p300-interacting transactivator 4	Q96RK1	Q96RK1	6	0.772561	8.35216	6.92585	7.14532	6.69212	6.93426	6.47502	6.78467	0.113367
ALDH1A1	Retinal dehydrogenase 1	P00352	P00352	11.6	-0.426218	9.5044	7.40761	7.25195	7.2724	7.15467	7.52982	7.35807	0.113483
TEN1	CST complex subunit TEN1	Q86WV5	Q86WV5	33.3	0.77197	8.13296	6.78996	7.01119	6.64075	6.80374	NaN	NaN	0.113647
HK2	Hexokinase-2	P52789	P52789	61.5	0.23634	11.1348	8.65098	8.755	8.63007	8.65169	8.66528	8.68766	0.113699
ARV1	Protein ARV1	Q9H2C2	Q9H2C2	11.8	-0.648349	8.54584	NaN	NaN	6.94761	6.5823	6.8709	6.69791	0.113811
ZNF280C	Zinc finger protein 280C	Q8ND82	Q8ND82	53.9	0.343692	10.2823	7.91687	8.03842	7.90939	7.98276	7.8	7.85693	0.11401
GFM2	Ribosome-releasing factor 2, mitochondrial	Q969S9	Q969S9	34.3	0.340961	10.1347	7.7919	7.87563	7.71413	7.78646	7.61387	7.69746	0.114046
GFPT2	Glutamine--fructose-6-phosphate aminotransferase [isomerizing] 2	O94808	O94808	45.2	0.343465	10.3131	7.97193	8.03024	7.83766	7.85288	7.92523	7.88254	0.11424
MCM4	DNA replication licensing factor MCM4	P33991	P33991	78.1	-0.178094	11.503	9.16906	9.1396	9.0976	9.03755	9.00805	8.93443	0.114415
CCNG1	Cyclin-G1	P51959	P51959	6.8	0.941707	7.33574	5.65067	6.04139	NaN	NaN	NaN	NaN	0.114448
CLK2	Dual specificity protein kinase CLK2	P49760	P49760	32.3	-0.448627	9.43287	7.52554	7.42379	7.50947	7.2838	7.26079	7.10571	0.114514
KIAA0513	Uncharacterized protein KIAA0513	O60268	O60268	6.1	0.77011	8.24232	5.95995	6.12261	5.93557	6.15388	6.16361	6.3686	0.114528
NABP1	SOSS complex subunit B2	Q96AH0	Q96AH0	41.2	-0.448607	9.40454	7.81518	7.86521	7.77505	7.62558	6.91923	6.7047	0.11453
ARL5B	ADP-ribosylation factor-like protein 5B	Q96KC2	Q96KC2	24.6	0.547252	9.0136	7.19393	7.34439	7.05664	7.14261	7.18915	7.18574	0.114657
CSDE1	Cold shock domain-containing protein E1	O75534	O75534	71.1	-0.177947	11.4717	9.03782	8.97457	9.12519	9.04961	9.03262	8.94126	0.114695
PRC1	Protein regulator of cytokinesis 1	O43663	O43663	65.2	0.274649	10.6768	8.42967	8.5231	8.37911	8.4204	8.26656	8.28972	0.114797
RRP15	RRP15-like protein	Q9Y3B9	Q9Y3B9	40.8	-0.337922	10.5196	8.59891	8.48917	8.61202	8.49279	8.56384	8.44007	0.114975
SLC25A15	Mitochondrial ornithine transporter 1	Q9Y619	Q9Y619	35.5	0.372729	9.68468	7.76048	7.88421	7.66649	7.71774	7.52317	7.55888	0.115053
CNOT7	CCR4-NOT transcription complex subunit 7	Q9UIV1	Q9UIV1	53.7	-0.363419	10.2262	8.34431	8.25278	8.36668	8.22329	8.2833	8.11524	0.115144
SPTAN1	Spectrin alpha chain, non-erythrocytic 1	Q13813	Q13813;REV__Q04637	76.2	-0.177523	11.9072	9.03003	8.97302	9.03096	8.9515	8.96385	8.87406	0.115506
DPCD	Protein DPCD	Q9BVM2	Q9BVM2	56.2	0.361319	9.96587	8.02366	8.13004	8.04104	8.146	8.11378	8.17618	0.115556
KHSRP	Far upstream element-binding protein 2	Q92945	Q92945	74.4	-0.177474	11.4855	9.21506	9.16533	9.19984	9.13204	9.16705	9.08824	0.1156
ATXN7L3B	Putative ataxin-7-like protein 3B	Q96GX2	Q96GX2	48.5	0.367259	9.87858	8.3996	8.50771	8.39978	8.47417	8.24544	8.3311	0.11562
PSMB10	Proteasome subunit beta type-10	P40306	P40306;J3QL48	15.8	-0.645119	8.60829	7.09005	7.00595	6.91999	6.76972	6.35805	6.21848	0.115625
PUS7L	Pseudouridylate synthase 7 homolog-like protein	Q9H0K6	Q9H0K6	27.7	-0.42225	9.25327	6.98685	6.93253	6.89552	6.79014	6.6414	6.49752	0.115827
HDHD3	Haloacid dehalogenase-like hydrolase domain-containing protein 3	Q9BSH5	Q9BSH5	47	-0.44664	9.45548	7.72008	7.56167	7.75661	7.58358	7.48217	7.36427	0.116202
MYPOP	Myb-related transcription factor, partner of profilin	Q86VE0	Q86VE0	2.8	0.936666	7.06882	NaN	NaN	5.35388	5.59195	NaN	NaN	0.116513
SYNE1	Nesprin-1	Q8NF91	Q8NF91	5.1	0.338567	10.2523	6.78805	6.88506	6.89631	6.90758	6.53542	6.52541	0.116552
IFRD1	Interferon-related developmental regulator 1	O00458	O00458	25.5	0.473527	9.27326	7.15152	7.31178	7.1447	7.25103	7.07375	7.19028	0.116805
TSFM	Elongation factor Ts, mitochondrial	P43897	P43897	61.5	-0.258563	10.5865	8.57043	8.5079	8.55425	8.44932	8.65401	8.55574	0.116868
STAT4	Signal transducer and activator of transcription 4	Q14765	Q14765	7.6	-0.420955	9.16569	5.98498	5.9705	6.61067	6.15293	7.47748	6.64507	0.116935
LEF1	Lymphoid enhancer-binding factor 1	Q9UJU2	Q9UJU2	23.1	-0.420878	9.26214	7.19401	7.24805	7.39175	7.34672	7.35062	7.28535	0.117001
CENPH	Centromere protein H	Q9H3R5	Q9H3R5	56.7	0.340733	10.2953	8.38178	8.48835	8.28493	8.36981	8.19899	8.26026	0.117037
NUDT18	8-oxo-dGDP phosphatase NUDT18	Q6ZVK8	Q6ZVK8	16.1	-0.642324	8.52297	6.76591	6.50807	6.56374	6.27729	6.6185	6.31652	0.117214
PNPO	Pyridoxine-5-phosphate oxidase	Q9NVS9	Q9NVS9	51	-0.340021	10.3598	8.48257	8.37843	8.55235	8.42993	8.53255	8.40131	0.117232
KIAA0754	Uncharacterized protein KIAA0754	O94854	O94854	18.3	0.543199	9.06878	6.76072	6.90363	6.62428	6.75564	6.68906	6.77016	0.117327
DHRS4	Dehydrogenase/reductase SDR family member 4	Q9BTZ2	Q9BTZ2;P0CG22;Q6PKH6	38.8	0.359409	9.91219	8.04525	8.10524	7.83252	7.84463	8.08728	8.11334	0.117447
FOXD3	Forkhead box protein D3	Q9UJU5	Q9UJU5;O60548;Q16676;Q3SYB3;Q12950;Q6VB84;Q9C009;Q12952	14.9	0.553066	8.63344	6.8432	7.01296	6.58087	6.64874	6.54381	6.60644	0.117618
DYRK2	Dual specificity tyrosine-phosphorylation-regulated kinase 2	Q92630	Q92630	5.8	0.763242	8.29988	6.31662	6.41787	5.79143	5.74639	NaN	NaN	0.117832
NDFIP2	NEDD4 family-interacting protein 2	Q9NV92	Q9NV92	4.2	0.762817	8.41881	NaN	NaN	6.79133	7.00359	6.18141	6.37873	0.118038
RPUSD1	RNA pseudouridylate synthase domain-containing protein 1	Q9UJJ7	Q9UJJ7	33.3	-0.421032	9.49886	7.66358	7.57928	7.54025	7.42065	7.27028	7.06115	0.118102
FGF2	Fibroblast growth factor 2	P09038	P09038	13.9	0.568908	8.94669	6.98958	7.26136	7.1564	7.38791	6.85947	7.15939	0.1182
DHRSX	Dehydrogenase/reductase SDR family member on chromosome X	Q8N5I4	Q8N5I4	12.4	0.567448	8.96701	6.80776	7.0447	6.90527	7.08632	6.75638	6.90517	0.11915
KCTD20	BTB/POZ domain-containing protein KCTD20	Q7Z5Y7	Q7Z5Y7	42.7	0.419539	9.34524	7.1788	7.28702	7.22113	7.42627	7.1823	7.37186	0.119224
ATL1	Atlastin-1	Q8WXF7	Q8WXF7	24	0.357383	9.97315	7.78014	7.77841	7.68707	7.73879	7.62139	7.67909	0.119478
NUCB2	Nucleobindin-2;Nesfatin-1	P80303	P80303	54.3	0.278698	10.4126	8.29376	8.36337	8.30266	8.37046	8.2266	8.30105	0.119495
NAMPT	Nicotinamide phosphoribosyltransferase	P43490	P43490	67.6	-0.22006	10.9679	8.79557	8.72706	8.75499	8.69581	8.73888	8.63492	0.11953
PM20D2	Peptidase M20 domain-containing protein 2	Q8IYS1	Q8IYS1	44.5	0.338339	10.3125	8.21898	8.33078	8.26171	8.33534	8.14919	8.20677	0.119533
C19orf68	Uncharacterized protein C19orf68	Q86XI8	Q86XI8	6.4	0.758388	8.17035	5.49992	5.84679	5.6827	5.77368	6.24868	5.68722	0.12021
RNF170	E3 ubiquitin-protein ligase RNF170	Q96K19	Q96K19	10.9	-0.637065	8.56885	7.12817	6.9941	6.90755	6.61111	6.74951	6.71908	0.120249
SNAPC5	snRNA-activating protein complex subunit 5	O75971	O75971	76.5	-0.416866	9.30462	7.67435	7.54543	8.38518	8.19234	7.1295	6.99296	0.120489
PPP2R3A	Serine/threonine-protein phosphatase 2A regulatory subunit B subunit alpha	Q06190	Q06190	24.3	-0.418273	9.62015	7.2392	7.1465	7.16044	7.04933	7.06009	6.86369	0.120619
HAX1	HCLS1-associated protein X-1	O00165	O00165	57	-0.357973	10.1396	8.25539	8.11717	8.20276	8.09167	8.08679	7.97819	0.120811
MRPS12	28S ribosomal protein S12, mitochondrial	O15235	O15235	39.1	-0.369557	9.81649	8.13194	8.01448	8.45177	8.06318	8.32705	7.93633	0.121485
SMIM10	Small integral membrane protein 10	P0DMW3;Q96HG1	P0DMW3;Q96HG1	18.1	0.924784	7.64401	6.61722	6.66925	NaN	NaN	NaN	NaN	0.121496
RMDN1	Regulator of microtubule dynamics protein 1	Q96DB5	Q96DB5	45.2	0.277032	10.4058	8.3479	8.42302	8.19756	8.23915	8.20028	8.25477	0.121654
ATP11C	Phospholipid-transporting ATPase IG	Q8NB49	Q8NB49	31.7	0.276913	10.4005	7.88343	8.01013	7.9259	7.98667	7.92805	7.95504	0.121809
RUFY1	RUN and FYVE domain-containing protein 1	Q96T51	Q96T51	52.4	-0.331754	10.471	8.16539	8.07555	8.18429	8.02776	8.05081	7.92577	0.121936
PPCS	Phosphopantothenate--cysteine ligase	Q9HAB8	Q9HAB8	40.5	-0.368737	9.84263	7.86707	7.76177	7.93597	7.89474	7.72375	7.57489	0.122335
EFNA3	Ephrin-A3	B4DXG7;P52797	B4DXG7;P52797	6.9	-1.04454	7.63139	6.4612	6.14223	NaN	NaN	NaN	NaN	0.122815
TBC1D2	TBC1 domain family member 2A	Q9BYX2	Q9BYX2	1.2	0.921589	7.52368	NaN	NaN	5.40121	5.69038	NaN	NaN	0.122864
DDX21	Nucleolar RNA helicase 2	Q9NR30	Q9NR30	61.7	-0.173775	11.7129	9.41953	9.37214	9.38122	9.3072	9.27976	9.20022	0.122866
FAM20B	Glycosaminoglycan xylosylkinase	O75063	O75063	27.6	-0.438992	9.42247	7.60939	7.46756	7.272	7.08429	7.36849	7.17571	0.12288
AACS	Acetoacetyl-CoA synthetase	Q86V21	Q86V21	43	0.332507	10.25	7.97614	8.08515	7.92948	7.95815	7.93621	7.97817	0.12309
HSP90AA1	Heat shock protein HSP 90-alpha	P07900	P07900;Q14568	69.7	-0.173645	11.9112	9.68028	9.63563	9.6435	9.59802	9.58777	9.52561	0.123128
MRPS35	28S ribosomal protein S35, mitochondrial	P82673	P82673	42.7	-0.334844	10.3049	8.44259	8.32249	8.43857	8.30475	8.34288	8.20887	0.123155
C1orf131	Uncharacterized protein C1orf131	Q8NDD1	Q8NDD1	46.9	-0.336282	10.0461	8.25329	8.15857	8.24561	8.12346	8.09844	7.99073	0.123209
GAS8	Growth arrest-specific protein 8	O95995	O95995	2.5	0.920446	7.57315	5.31401	5.36938	5.10164	5.32216	5.36207	5.453	0.123356
JMJD4	JmjC domain-containing protein 4	Q9H9V9	Q9H9V9	24.8	-0.438288	9.38792	7.36818	7.40154	7.25717	7.25859	6.80593	7.02629	0.12351
DNMT3A	DNA (cytosine-5)-methyltransferase 3A	Q9Y6K1	Q9Y6K1	24.7	0.414352	9.439	6.9742	7.02098	6.87854	6.95771	6.86048	6.90541	0.12365
ISYNA1	Inositol-3-phosphate synthase 1	Q9NPH2	Q9NPH2	46.1	0.334339	10.2953	8.14311	8.31213	8.17064	8.18375	8.15779	8.17947	0.123794
NDUFB1	NADH dehydrogenase [ubiquinone] 1 beta subcomplex subunit 1	O75438	O75438	36.2	-0.410754	9.9864	8.91949	8.58523	8.57656	8.36412	8.92591	8.75081	0.124002
PCTP	Phosphatidylcholine transfer protein	Q9UKL6	Q9UKL6	34.1	0.533264	9.01758	7.26571	7.35365	7.06266	6.84469	7.06945	7.18988	0.124076
ITGB1	Integrin beta-1	P05556	P05556	41	0.267596	10.6778	8.33953	8.48272	8.28639	8.33359	8.35562	8.3846	0.124404
EPN3	Epsin-3	Q9H201	Q9H201	5.1	0.358284	9.7602	7.4809	7.4634	7.81221	7.81343	7.0636	7.09142	0.124561
NDUFA9	NADH dehydrogenase [ubiquinone] 1 alpha subcomplex subunit 9, mitochondrial	Q16795	Q16795;H3BRM9	47.2	-0.329432	10.4828	8.41152	8.32738	8.24815	8.15691	8.28294	8.15473	0.12464
FKBP1B	Peptidyl-prolyl cis-trans isomerase FKBP1B	P68106	P68106	40.7	0.463622	9.20181	7.95826	7.99174	7.87005	7.89251	7.87431	8.05865	0.124745
COQ7	5-demethoxyubiquinone hydroxylase, mitochondrial	Q99807	Q99807	53.5	-0.382043	9.72929	8.02309	7.94173	7.70207	7.54947	7.75164	7.67963	0.124809
SLC19A2	Thiamine transporter 1	O60779	O60779	10.7	-0.629255	8.49838	6.79099	6.59185	6.49859	5.90473	6.77975	6.62015	0.124868
BOLA3	BolA-like protein 3	Q53S33	Q53S33	56.1	-0.334625	10.0192	8.51887	8.41293	8.47492	8.39257	8.32108	8.17342	0.12514
WIPF2	WAS/WASL-interacting protein family member 2	Q8TF74	Q8TF74	48.4	-0.381705	9.74409	7.64794	7.57381	7.49077	7.39229	7.41177	7.33304	0.125149
STAMBPL1	AMSH-like protease	Q96FJ0	Q96FJ0	12.8	0.541812	8.72318	6.73617	6.97038	6.54402	6.71835	6.3025	6.58525	0.125261
CDC20	Cell division cycle protein 20 homolog	Q12834	Q12834	52.3	0.332851	10.2604	8.16776	8.26522	8.1208	8.17872	8.03294	8.16194	0.125409
HGSNAT	Heparan-alpha-glucosaminide N-acetyltransferase	Q68CP4	Q68CP4	4.4	-1.037	8.06565	5.74714	NaN	6.44759	6.28466	NaN	NaN	0.125413
RRM1	Ribonucleoside-diphosphate reductase large subunit	P23921	P23921	63.9	-0.172474	11.2481	8.88628	8.87694	8.85324	8.761	8.81362	8.74851	0.125506
GNAS	Guanine nucleotide-binding protein G(s) subunit alpha isoforms XLas	Q5JWF2	Q5JWF2;P38405	21.8	0.253021	10.7735	8.53943	8.61627	8.37147	8.40343	8.39065	8.40187	0.125714
DCAF16	DDB1- and CUL4-associated factor 16	Q9NXF7	Q9NXF7	24.1	0.462366	9.32887	7.67493	7.7796	7.56362	7.64976	7.32924	7.42864	0.125781
RBPMS2	RNA-binding protein with multiple splicing 2	Q6ZRY4	Q6ZRY4	58.4	0.357045	9.80204	7.58314	7.7015	8.38789	8.12241	7.88645	7.96144	0.125836
CDT1	DNA replication factor Cdt1	Q9H211	Q9H211	26.9	0.540523	8.70219	6.44894	6.59529	6.54978	6.69571	5.86924	6.13707	0.12616
ADAM9	Disintegrin and metalloproteinase domain-containing protein 9	Q13443	Q13443	21.7	-0.412251	9.53063	7.25464	7.41584	7.08475	6.91005	6.81014	6.66651	0.126258
C5orf34	Uncharacterized protein C5orf34	Q96MH7	Q96MH7	12.4	0.540127	8.65343	6.35733	6.51188	6.26562	6.25346	5.99947	6.03898	0.126438
CNTRL	Centriolin	Q7Z7A1	Q7Z7A1	16.5	0.410884	9.46306	6.72453	6.57844	6.50333	6.56558	6.4935	6.61953	0.126681
MYO5B	Unconventional myosin-Vb	Q9ULV0	Q9ULV0;K7EPI3	22.7	-0.333243	10.1031	7.37994	7.31277	7.42865	7.31254	7.34094	7.19167	0.126769
ZNF483	Zinc finger protein 483	Q8TF39	Q8TF39	11.3	0.529371	9.09139	6.52529	7.12959	6.14743	6.30309	6.04293	6.97812	0.126802
FAM84B	Protein FAM84B	Q96KN1	Q96KN1	27.7	0.556012	8.94082	6.96362	6.93072	6.72683	6.84415	6.98118	7.06878	0.126804
BICD2	Protein bicaudal D homolog 2	Q8TD16	Q8TD16	52.8	0.265797	10.681	8.22352	8.29365	8.22199	8.26738	8.20104	8.22593	0.126952
MRPL53	39S ribosomal protein L53, mitochondrial	Q96EL3	Q96EL3	57.1	-0.407268	9.97894	8.40533	8.2577	8.42438	8.24692	8.27075	8.10291	0.127297
CDCA3	Cell division cycle-associated protein 3	Q99618	Q99618	66.4	0.355467	9.83611	7.83613	8.03133	7.9595	8.04626	7.87799	7.86656	0.127475
ATP6V1F	V-type proton ATPase subunit F	Q16864	Q16864	51.3	-0.351792	10.1647	8.76505	8.7121	8.47509	8.30925	8.45274	8.30895	0.127504
TNFRSF10A	Tumor necrosis factor receptor superfamily member 10A	O00220	O00220	15.8	0.360196	9.67097	7.53985	7.70055	7.45945	7.52907	7.67451	7.71606	0.127546
VPS29	Vacuolar protein sorting-associated protein 29	Q9UBQ0	Q9UBQ0	60.4	-0.236911	10.7722	9.075	9.05945	9.03487	8.92471	8.96572	8.86568	0.127658
FN3K	Fructosamine-3-kinase	Q9H479	Q9H479	48.5	-0.33081	10.3696	8.52	8.42663	8.51501	8.38575	8.46439	8.32832	0.127931
MRPS5	28S ribosomal protein S5, mitochondrial	P82675	P82675	50	-0.326643	10.4544	8.38301	8.27038	8.32758	8.23234	8.20978	8.08475	0.12795
BRIX1	Ribosome biogenesis protein BRX1 homolog	Q8TDN6	Q8TDN6	71.1	-0.215061	10.9423	8.94669	8.90093	8.94595	8.8499	8.79269	8.68661	0.128151
FAM60A	Protein FAM60A	Q9NP50	Q9NP50	38.9	0.354565	9.82398	8.10887	8.30083	8.15005	8.20572	7.98608	8.02678	0.12842
QARS	Glutamine--tRNA ligase	P47897	P47897	65.8	-0.171027	11.3009	8.94775	8.93327	8.88075	8.81783	8.83689	8.77413	0.128491
SETDB1	Histone-lysine N-methyltransferase SETDB1	Q15047	Q15047	42	-0.330139	10.373	7.83862	7.79848	7.82831	7.68897	7.74472	7.63881	0.12874
HMGCR	3-hydroxy-3-methylglutaryl-coenzyme A reductase	P04035	P04035	27.6	0.327457	10.2072	7.78061	7.85437	7.83351	7.86255	7.77278	7.78464	0.128755
EDC4	Enhancer of mRNA-decapping protein 4	Q6P2E9	Q6P2E9	61.7	-0.214592	10.9537	8.48997	8.46673	8.38552	8.30625	8.37752	8.27383	0.128984
TMEM165	Transmembrane protein 165	Q9HC07	Q9HC07	26.2	-0.405509	9.94482	7.99553	7.90155	8.06217	7.94195	8.07835	7.93337	0.128985
CHRDL1	Chordin-like protein 1	Q9BU40	Q9BU40	18.9	0.536451	8.58369	6.48999	6.68728	6.3378	6.43273	6.11909	6.25959	0.129035
SBNO2	Protein strawberry notch homolog 2	Q9Y2G9	Q9Y2G9	11.3	-0.362418	9.80308	7.4062	7.28472	7.37011	7.25763	7.22396	7.01849	0.129041
FUT10	Alpha-(1,3)-fucosyltransferase 10	Q6P4F1	Q6P4F1	9.4	-1.02656	8.08807	NaN	NaN	6.33762	6.16367	5.81021	5.40978	0.129081
SLC9A1	Sodium/hydrogen exchanger 1	P19634	P19634	19.9	-0.409297	9.51358	7.4914	7.47979	7.32603	7.21059	7.20442	7.03591	0.129098
ATG10	Ubiquitin-like-conjugating enzyme ATG10	Q9H0Y0	Q9H0Y0	10	-1.02574	7.85631	6.46635	5.95125	NaN	NaN	6.14712	6.11608	0.129373
LIAT1	Protein LIAT1	Q6ZQX7	Q6ZQX7	53.9	-0.405069	9.92876	7.71689	7.57799	7.81037	7.652	7.47205	7.31235	0.12941
ZNF354A;ZNF354B	Zinc finger protein 354A;Zinc finger protein 354B	O60765;Q96LW1	O60765;Q96LW1	4	-0.377407	9.64175	7.4599	7.43575	7.38187	7.39985	7.32017	7.2985	0.129537
RFFL	E3 ubiquitin-protein ligase rififylin	Q8WZ73	Q8WZ73	14.6	0.739675	8.43169	6.51271	6.68166	6.48436	6.56841	6.39249	6.54439	0.129736
VBP1	Prefoldin subunit 3	P61758	P61758	61.4	-0.214123	10.9917	9.07467	9.00869	9.19435	9.11203	8.91259	8.81691	0.129821
ACBD3	Golgi resident protein GCP60	Q9H3P7	Q9H3P7	51.1	-0.249599	10.5695	8.57868	8.50224	8.53661	8.40936	8.42831	8.30389	0.130123
YTHDF2	YTH domain-containing family protein 2	Q9Y5A9	Q9Y5A9	39.4	-0.235484	10.8634	8.86401	8.78689	8.85479	8.75169	8.75088	8.66597	0.13014
VRK2	Serine/threonine-protein kinase VRK2	Q86Y07	Q86Y07	56.5	-0.32469	10.4478	8.084	8.43639	8.00393	8.39749	7.94221	8.31361	0.130307
FOXO4	Forkhead box protein O4	P98177	P98177	4.4	0.90381	7.60645	5.4931	5.90767	5.52085	5.82939	NaN	NaN	0.130697
GPHN	Gephyrin;Molybdopterin adenylyltransferase;Molybdopterin molybdenumtransferase	Q9NQX3	Q9NQX3	62.8	0.249263	10.8366	8.46807	8.52403	8.47142	8.49381	8.40406	8.43226	0.131082
CYTH3	Cytohesin-3	O43739	O43739	32.2	-0.40505	9.20483	7.25331	7.13729	7.12159	7.00156	7.23782	7.08461	0.131234
CAP2	Adenylyl cyclase-associated protein 2	P40123	P40123	53	0.269751	10.4146	8.34633	8.35553	8.05892	8.0992	8.04595	8.10599	0.13145
VDAC2	Voltage-dependent anion-selective channel protein 2	P45880	P45880	68.4	0.200128	11.2183	9.26352	9.34643	9.21141	9.22347	9.15897	9.18625	0.131477
NPHP3	Nephrocystin-3	Q7Z494	Q7Z494	13.2	0.455544	9.2679	6.53893	6.64883	6.54309	6.57823	6.83544	6.8399	0.131527
ENDOV	Endonuclease V	Q8N8Q3	Q8N8Q3	6	0.901649	7.03635	5.27284	5.65531	NaN	NaN	NaN	NaN	0.131675
ISL2	Insulin gene enhancer protein ISL-2	Q96A47	Q96A47	22.3	0.522558	9.09001	7.43962	7.28051	6.70289	6.65956	6.91047	6.90447	0.131685
SLIRP	SRA stem-loop-interacting RNA-binding protein, mitochondrial	Q9GZT3	Q9GZT3	77.1	-0.212701	10.9613	9.42454	9.36042	9.31418	9.24341	9.17499	9.0693	0.132385
RAD50	DNA repair protein RAD50	Q92878	Q92878	49.8	0.224781	11.0757	8.43843	8.49521	8.44928	8.49303	8.33852	8.36693	0.132496
LIX1L	LIX1-like protein	Q8IVB5	Q8IVB5	26.1	0.454281	9.3027	7.40492	7.5164	7.2757	7.28196	7.10247	7.2193	0.132613
ASPH	Aspartyl/asparaginyl beta-hydroxylase	Q12797	Q12797	41.7	0.268913	10.4202	8.17499	8.26361	8.0636	8.20192	8.1052	8.15149	0.132615
FBXL17	F-box/LRR-repeat protein 17	Q9UF56	Q9UF56	14.3	0.531469	8.69242	6.19128	6.41306	6.26503	6.23497	6.34629	6.37885	0.132622
ARFGAP3	ADP-ribosylation factor GTPase-activating protein 3	Q9NP61	Q9NP61	49.4	0.344488	9.97053	7.84177	7.75515	7.8063	7.74544	7.68354	7.59573	0.133061
RAPGEF4	Rap guanine nucleotide exchange factor 4	Q8WZA2	Q8WZA2	6.5	-0.65499	8.36071	5.84053	5.42315	5.95594	5.8462	5.99679	5.93309	0.133212
EPHX1	Epoxide hydrolase 1	P07099	P07099	58	-0.247611	10.5911	8.49925	8.41833	8.48202	8.39109	8.31986	8.21463	0.133216
EIF2S3;EIF2S3L	Eukaryotic translation initiation factor 2 subunit 3;Putative eukaryotic translation initiation factor 2 subunit 3-like protein	P41091;Q2VIR3;F8W810	P41091;Q2VIR3;F8W810	55.1	-0.168674	11.4309	9.36538	9.37694	9.36201	9.29528	9.32037	9.24915	0.133466
TTC21B	Tetratricopeptide repeat protein 21B	Q7Z4L5	Q7Z4L5;Q8NDW8	24	0.344033	9.9115	7.28963	7.40333	7.256	7.39717	7.2149	7.32842	0.133561
COPRS	Coordinator of PRMT5 and differentiation stimulator	Q9NQ92	Q9NQ92	63.6	-0.358288	9.79988	8.15718	8.12447	8.18344	8.13014	8.08497	8.01089	0.133576
MRPL1	39S ribosomal protein L1, mitochondrial	Q9BYD6	Q9BYD6	42.5	-0.322	10.4769	8.5919	8.48144	8.56667	8.42446	8.5008	8.35963	0.133609
ILK	Integrin-linked protein kinase	Q13418	Q13418	57.3	0.260989	10.5513	8.41291	8.49838	8.32313	8.36207	8.3534	8.38543	0.133961
EFNB2	Ephrin-B2	P52799	P52799	17.1	0.519441	9.00484	6.91537	7.11271	6.99746	7.07972	7.02625	7.13488	0.133966
EIF4G1	Eukaryotic translation initiation factor 4 gamma 1	Q04637	Q04637;REV__Q8NEG2	52.9	-0.168431	11.6701	9.11274	9.06509	9.11271	9.03981	9.04226	8.96736	0.133989
TMEM87B	Transmembrane protein 87B	Q96K49	Q96K49	5.8	0.545573	8.90277	6.12837	6.35582	6.71437	7.34149	NaN	NaN	0.134121
S100A11	Protein S100-A11;Protein S100-A11, N-terminally processed	P31949	P31949	49.5	0.354339	10.0942	8.74294	8.8274	8.60337	8.02313	8.51095	8.63149	0.134133
ACE	Angiotensin-converting enzyme;Angiotensin-converting enzyme, soluble form	P12821	P12821;F6X3S4	6	-0.404076	9.60462	7.13094	7.1939	7.07129	6.95242	6.93003	6.87825	0.134239
MRPS10	28S ribosomal protein S10, mitochondrial	P82664	P82664	60.2	-0.345821	10.2178	8.52684	8.4271	8.38791	8.27173	8.29475	8.15815	0.134241
HEATR5B	HEAT repeat-containing protein 5B	Q9P2D3	Q9P2D3	27.9	-0.345766	10.2202	7.578	7.52812	7.45614	7.36254	7.37276	7.24546	0.134304
EEF2	Elongation factor 2	P13639	P13639	76.8	-0.168252	12.069	9.65148	9.62955	9.70194	9.62867	9.63454	9.56884	0.134373
FOCAD	Focadhesin	Q5VW36	Q5VW36	13.9	0.348912	9.78322	7.14805	7.26328	7.04521	7.09096	6.9342	6.89486	0.134462
IQGAP2	Ras GTPase-activating-like protein IQGAP2	Q13576	Q13576	51	0.246955	10.8	8.1112	8.18509	8.04976	8.10178	8.03379	8.08732	0.134466
DDX59	Probable ATP-dependent RNA helicase DDX59	Q5T1V6	Q5T1V6	47.2	-0.372636	9.71203	7.51654	7.41964	7.47887	7.3308	7.33618	7.17202	0.134546
LIPT1	Lipoyltransferase 1, mitochondrial	Q9Y234	Q9Y234	11.8	-1.01133	7.83665	NaN	NaN	5.6867	5.73195	6.27012	5.96656	0.134581
CD99L2	CD99 antigen-like protein 2	Q8TCZ2	Q8TCZ2	45.8	0.34301	9.99038	8.12759	8.28838	8.13312	8.24487	8.0548	8.13261	0.134691
TPRN	Taperin	Q4KMQ1	Q4KMQ1	38.4	0.348686	9.83172	7.47182	7.58564	7.48527	7.513	7.32952	7.48845	0.134709
OSTM1	Osteopetrosis-associated transmembrane protein 1	Q86WC4	Q86WC4	5.4	-0.401235	9.20216	7.64345	7.51286	7.34301	7.20183	7.27333	7.06153	0.134858
SHCBP1	SHC SH2 domain-binding protein 1	Q8NEM2	Q8NEM2	65.5	-0.32516	10.3758	8.10531	8.05289	8.0876	7.99988	7.97503	7.92901	0.134862
UBE2Q2	Ubiquitin-conjugating enzyme E2 Q2	Q8WVN8	Q8WVN8	22.7	-0.372262	9.71182	7.93294	7.80635	7.82325	7.65643	7.39693	7.21458	0.134945
PPM1B	Protein phosphatase 1B	O75688	O75688	59.3	0.267236	10.4275	8.34294	8.40705	8.32019	8.34297	8.18636	8.19852	0.134972
FOXG1	Forkhead box protein G1	P55316	P55316	8	0.729792	8.25916	6.37153	6.64912	5.9509	6.23162	6.00775	5.96621	0.134998
RBBP8	DNA endonuclease RBBP8	Q99708	Q99708	18.6	0.543991	8.97043	6.45923	6.62304	6.43785	6.55377	6.50733	6.51368	0.135258
ZNF579	Zinc finger protein 579	Q8NAF0	Q8NAF0	30.4	0.451224	9.23669	7.02898	7.23424	7.10762	7.22776	6.67707	6.82502	0.135269
MTG2	Mitochondrial ribosome-associated GTPase 2	Q9H4K7	Q9H4K7	27.8	-0.400797	9.25638	7.28056	7.18997	7.1437	7.03882	7.15054	6.92746	0.135279
EIF4EBP2	Eukaryotic translation initiation factor 4E-binding protein 2	Q13542	Q13542	73.3	0.352758	9.64789	8.20145	8.30445	8.45355	8.51375	7.79295	7.89245	0.135444
FAM13A	Protein FAM13A	O94988	O94988	9.7	-0.651133	8.41127	6.01741	5.87333	5.83267	5.5832	6.23608	5.90159	0.135485
POLI	DNA polymerase iota	Q9UNA4	Q9UNA4	13.6	0.400975	9.37543	7.40135	7.47413	6.30548	6.41511	6.14333	6.16518	0.135659
SRGAP2	SLIT-ROBO Rho GTPase-activating protein 2	O75044	O75044	47.3	-0.320288	10.3941	8.03631	7.97205	7.95272	7.80568	7.90751	7.76851	0.135745
EIF4B	Eukaryotic translation initiation factor 4B	P23588	P23588	47.8	-0.167329	11.1654	8.97616	8.94379	9.01833	8.96994	8.93544	8.87936	0.136377
MAP7D3	MAP7 domain-containing protein 3	Q8IWC1	Q8IWC1	39.4	0.323082	10.2745	7.77232	7.8676	7.87974	7.94665	7.80519	7.82321	0.136426
THSD7B	Thrombospondin type-1 domain-containing protein 7B	Q9C0I4	Q9C0I4	1.2	0.891108	7.00574	4.37999	5.06002	NaN	NaN	NaN	NaN	0.136526
TOP1	DNA topoisomerase 1	P11387	P11387	53.7	-0.167118	11.3845	9.10541	9.06123	9.0493	8.9637	9.03262	8.92143	0.136837
PGRMC2	Membrane-associated progesterone receptor component 2	O15173	O15173	50.2	0.265917	10.5136	8.84654	8.91671	8.8003	8.83427	8.55668	8.62609	0.136849
TTLL4	Tubulin polyglutamylase TTLL4	Q14679	Q14679	14.7	0.449218	9.18749	6.7831	6.82047	6.51236	6.66291	6.58885	6.76164	0.137035
CNKSR3	Connector enhancer of kinase suppressor of ras 3	Q6P9H4	Q6P9H4;Q8WXI2	27.2	-0.458525	9.02477	6.68009	6.57213	6.87079	7.05607	6.68777	6.48999	0.137757
FKBP8	Peptidyl-prolyl cis-trans isomerase FKBP8	Q14318	Q14318	33.3	0.258459	10.5396	8.48588	8.55145	8.4482	8.56393	8.49032	8.486	0.137768
NUCKS1	Nuclear ubiquitous casein and cyclin-dependent kinase substrate 1	Q9H1E3	Q9H1E3	24.3	-0.318524	10.5215	8.77908	8.66482	8.85819	8.73339	8.76848	8.61223	0.137973
FOXC1	Forkhead box protein C1	Q12948	Q12948	25.7	0.513592	9.061	7.19761	7.23132	7.10975	7.13783	6.94998	6.92429	0.138331
OARD1	O-acetyl-ADP-ribose deacetylase 1	Q9Y530	Q9Y530	38.8	0.350045	9.64402	7.63517	7.81524	7.91737	7.93052	7.75707	7.82574	0.138418
CEP89	Centrosomal protein of 89 kDa	Q96ST8	Q96ST8	10.3	0.523462	8.73622	6.39695	6.56239	6.27098	6.42328	6.00557	6.11277	0.138546
TM2D3	TM2 domain-containing protein 3	Q9BRN9	Q9BRN9	19.8	0.513187	9.00208	7.15436	7.48609	6.77809	6.71158	6.77008	6.70399	0.138636
CTU1	Cytoplasmic tRNA 2-thiolation protein 1	Q7Z7A3	Q7Z7A3	46.3	0.339023	9.89916	7.87888	8.02044	7.78059	7.80251	7.59535	7.72198	0.139165
CTTNBP2NL	CTTNBP2 N-terminal-like protein	Q9P2B4	Q9P2B4	49.6	0.318577	10.2292	7.83737	7.91601	7.83282	7.90635	7.86802	7.92714	0.139205
KHK	Ketohexokinase	P50053	P50053	19.1	0.39594	9.5684	7.43693	7.44092	7.35178	7.98961	7.11019	7.47411	0.139219
ZXDB	Zinc finger X-linked protein ZXDB	P98169	P98169	8.5	0.522156	8.57889	6.71346	6.25729	5.80949	6.01708	6.29493	6.38766	0.139531
TTC28	Tetratricopeptide repeat protein 28	Q96AY4	Q96AY4	34.3	0.31823	10.1823	7.25431	7.3884	7.24264	7.29944	7.15746	7.37574	0.139626
PTPRK	Receptor-type tyrosine-protein phosphatase kappa	Q15262	Q15262	24.3	0.348912	9.66471	6.97525	7.13162	6.8081	6.88923	7.47661	6.86917	0.139674
ACYP1	Acylphosphatase-1	P07311	P07311	71.7	0.344147	9.78847	8.03455	8.10513	8.21693	8.27552	7.95316	7.95039	0.139725
ALS2CL	ALS2 C-terminal-like protein	Q60I27	Q60I27	2.2	-0.644037	8.13014	5.94786	NaN	6.06341	4.92628	5.71386	NaN	0.139744
GAN	Gigaxonin	Q9H2C0	Q9H2C0	30.7	0.348686	9.66987	7.36549	7.47701	7.19123	7.32154	7.21706	7.22732	0.139926
CDCA7	Cell division cycle-associated protein 7	Q9BWT1	Q9BWT1	44.2	0.338339	9.94398	7.85366	7.94023	7.95601	7.84775	8.1478	7.75724	0.139945
TIGAR	Fructose-2,6-bisphosphatase TIGAR	Q9NQ88	Q9NQ88	63	0.263635	10.4778	8.60382	8.69433	8.55328	8.60459	8.35906	8.41782	0.140142
CRABP1	Cellular retinoic acid-binding protein 1	P29762	P29762	61.3	-0.340697	10.1417	8.31942	8.21846	8.38883	8.24834	8.52506	8.40625	0.140239
TTBK2	Tau-tubulin kinase 2	Q6IQ55	Q6IQ55	8.5	0.720103	8.21072	5.23065	5.41506	5.68808	5.75307	5.47324	5.83244	0.140315
RCOR3	REST corepressor 3	Q9P2K3	Q9P2K3	53.7	-0.340623	10.2163	8.11311	8.01191	8.03587	7.92494	7.96623	7.84474	0.140326
SOX21	Transcription factor SOX-21	Q9Y651	Q9Y651	28.6	-0.320648	10.2687	8.86523	8.76373	8.16355	8.01862	8.42601	8.36655	0.140601
MORF4L2	Mortality factor 4-like protein 2	Q15014	Q15014	60.4	0.263275	10.472	8.4585	8.54295	8.38721	8.43756	8.45705	8.48156	0.140668
NCSTN	Nicastrin	Q92542	Q92542	21.4	-0.340075	10.2025	8.07306	7.96584	7.96872	7.81469	7.93065	7.77772	0.14098
CASP6	Caspase-6;Caspase-6 subunit p18;Caspase-6 subunit p11	P55212	P55212	50.9	-0.339984	10.2	8.37243	8.259	8.38975	8.24571	8.09809	7.96596	0.141089
SEPT3	Neuronal-specific septin-3	Q9UH03	Q9UH03	34.1	-0.393122	9.96436	7.98504	7.97562	7.92225	7.91038	7.7468	7.68727	0.141369
NUDCD2	NudC domain-containing protein 2	Q8WVJ2	Q8WVJ2	64.3	0.262674	10.4943	8.84002	8.94316	8.78121	8.84783	8.87413	8.92019	0.141548
PALM3	Paralemmin-3	A6NDB9	A6NDB9	33.4	0.347325	10.0623	7.70496	7.79716	7.74069	7.762	7.72722	7.84611	0.141729
TSTA3	GDP-L-fucose synthase	Q13630	Q13630	67	-0.315468	10.4699	8.57122	8.48956	8.55618	8.43396	8.47959	8.3608	0.141898
FANCA	Fanconi anemia group A protein	O15360	O15360	14.4	0.443182	9.1651	6.47224	6.58653	6.66421	6.71934	6.36387	6.40038	0.142454
TGFB1I1	Transforming growth factor beta-1-induced transcript 1 protein	O43294	O43294	40.1	0.393746	9.35104	7.01682	7.19595	7.11083	7.26311	7.18261	7.23563	0.142514
GRB2	Growth factor receptor-bound protein 2	P62993	P62993	78.8	0.241596	10.7966	8.85956	9.02906	8.82417	8.88104	8.76349	8.82715	0.142584
MAPK8IP2	C-Jun-amino-terminal kinase-interacting protein 2	Q13387	Q13387	5.5	0.878137	7.85224	5.28881	5.56136	NaN	NaN	5.85606	6.00813	0.142685
LYAR	Cell growth-regulating nucleolar protein	Q9NX58	Q9NX58	52.2	-0.22852	10.8013	8.8046	8.76518	8.84708	8.74633	8.83513	8.74643	0.142787
MTSS1L	MTSS1-like protein	Q765P7	Q765P7;O43312	19	-0.393027	9.23134	7.05561	6.94591	7.11274	6.98171	7.07269	6.93059	0.142915
MB21D1	Cyclic GMP-AMP synthase	Q8N884	Q8N884	45.6	0.31545	10.1675	7.94129	8.02861	7.95655	7.9972	7.76914	7.80821	0.143036
LINGO1	Leucine-rich repeat and immunoglobulin-like domain-containing nogo receptor-interacting protein 1	Q96FE5	Q96FE5	9	0.517528	8.51665	6.35	6.47273	6.21075	6.27473	6.39138	6.40019	0.143067
SESN1	Sestrin-1	Q9Y6P5	Q9Y6P5	13.2	-0.638546	8.33367	6.35729	6.44807	5.6501	5.51698	6.25628	5.98322	0.14311
ANKRD39	Ankyrin repeat domain-containing protein 39	Q53RE8	Q53RE8	56.8	-0.364719	9.66342	7.97348	7.8775	8.01246	7.85314	7.8223	7.70379	0.143187
MTA1	Metastasis-associated protein MTA1	Q13330	Q13330	67.6	0.218719	10.9513	8.61358	8.63688	8.49445	8.51826	8.42576	8.44578	0.143274
NSUN6	Putative methyltransferase NSUN6	Q8TEA1	Q8TEA1	64	0.345737	10.0115	7.86356	7.96629	7.8523	7.647	7.6878	7.70333	0.143495
SDE2	Protein SDE2 homolog	Q6IQ49	Q6IQ49	43.9	-0.318416	10.3862	8.34056	8.2461	8.2955	8.18783	8.18941	8.05011	0.143509
UGGT1	UDP-glucose:glycoprotein glucosyltransferase 1	Q9NYU2	Q9NYU2	44	-0.228098	10.7457	8.2048	8.14373	8.06378	8.0445	8.12153	8.01887	0.143584
IL17RB	Interleukin-17 receptor B	Q9NRM6	Q9NRM6	3.8	-0.986188	7.32118	5.84828	5.39296	NaN	NaN	NaN	NaN	0.144051
TPPP	Tubulin polymerization-promoting protein	O94811	O94811	21	-0.59885	8.70405	7.16098	6.54763	7.12202	6.91316	6.62634	6.36395	0.144182
TOM1L2	TOM1-like protein 2	Q6ZVM7	Q6ZVM7	29.2	0.391988	9.35915	7.20417	7.2909	7.2771	7.32846	7.17111	7.26183	0.14422
LHX9	LIM/homeobox protein Lhx9	Q9NQ69	Q9NQ69	10.8	0.515712	8.61232	6.62677	6.81647	6.36092	6.57172	6.14348	6.35664	0.144472
ZC3H8	Zinc finger CCCH domain-containing protein 8	Q8N5P1	Q8N5P1	43	0.390558	9.61556	7.50948	7.65864	7.48192	7.58776	7.42985	7.5117	0.144478
NEK9	Serine/threonine-protein kinase Nek9	Q8TD19	Q8TD19;REV__Q9P0M6	52.2	0.253989	10.5519	8.04037	8.14464	8.08838	8.14311	8.07331	8.11076	0.144695
MAP3K5	Mitogen-activated protein kinase kinase kinase 5	Q99683	Q99683	15.7	-0.391134	9.29844	6.49466	6.42776	6.50125	6.3906	6.9634	6.86798	0.144825
ARL5A	ADP-ribosylation factor-like protein 5A	Q9Y689	Q9Y689	23.5	0.514804	8.6293	7.11757	7.19507	6.13732	6.37135	6.96549	6.74686	0.14518
PDIA4	Protein disulfide-isomerase A4	P13667	P13667	65.3	0.193709	11.4826	9.11886	9.16038	9.18259	9.19912	9.02682	9.02735	0.145188
CFD	Complement factor D	P00746	P00746	16.2	-0.983218	7.98731	6.67837	6.29431	6.32046	NaN	NaN	NaN	0.145203
ANKRD49	Ankyrin repeat domain-containing protein 49	Q8WVL7	Q8WVL7	19.2	-0.499932	8.83013	7.0613	6.97911	7.25876	7.26017	7.1871	7.07022	0.145293
KIF3B	Kinesin-like protein KIF3B;Kinesin-like protein KIF3B, N-terminally processed	O15066	O15066;Q9BVG8;Q9P2E2	35.3	-0.336428	10.1344	7.83177	7.85854	7.77166	7.61833	7.74971	7.54917	0.145391
PPFIBP2	Liprin-beta-2	Q8ND30	Q8ND30	47.6	0.343806	9.72592	7.14566	7.25873	7.21125	7.29515	7.36979	7.38196	0.145446
CCNT2	Cyclin-T2	O60583	O60583	21.9	-0.390245	9.31892	7.01523	6.99575	7.25873	7.08736	6.96577	6.98211	0.145728
ZFYVE28	Lateral signaling target protein 2 homolog	Q9HCC9	Q9HCC9	4.5	-0.981337	7.65956	5.32642	4.83493	5.5799	5.17056	5.4638	5.00907	0.145936
SRI	Sorcin	P30626	P30626	96	0.217231	10.9664	9.14035	9.23797	9.08178	9.13865	8.9779	9.02873	0.14602
PRUNE	Protein prune homolog	Q86TP1	Q86TP1	35.8	-0.362047	9.66798	7.60959	7.51131	7.65435	7.58262	7.5159	7.34829	0.146199
ACVR2A	Activin receptor type-2A	P27037	P27037	14.8	0.529071	8.80284	6.33642	6.64559	6.61666	6.76054	6.56783	6.62739	0.146347
FAM101B	Filamin-interacting protein FAM101B	Q8N5W9	Q8N5W9	50.9	0.389787	9.33999	7.80915	7.9841	7.51713	7.56769	7.79873	7.85136	0.146378
WWTR1	WW domain-containing transcription regulator protein 1	Q9GZV5	Q9GZV5	65	0.338111	9.77443	7.90743	7.98562	7.95185	7.96494	7.69417	7.68887	0.146618
XPNPEP1	Xaa-Pro aminopeptidase 1	Q9NQW7	Q9NQW7	68.5	-0.226341	10.7202	8.4575	8.41584	8.48579	8.41039	8.42433	8.33201	0.146932
ARNT	Aryl hydrocarbon receptor nuclear translocator	P27540	P27540	39	-0.346628	9.7589	7.48564	7.38552	7.43932	7.2605	7.45535	7.41482	0.147045
UNKL	Putative E3 ubiquitin-protein ligase UNKL	Q9H9P5	Q9H9P5	1.8	0.869161	7.8459	5.93597	6.21529	NaN	NaN	NaN	NaN	0.147069
ALDH5A1	Succinate-semialdehyde dehydrogenase, mitochondrial	P51649	P51649	36.3	0.313594	10.268	8.16295	8.26188	8.03157	8.09944	7.8609	7.89583	0.147825
MRPS25	28S ribosomal protein S25, mitochondrial	P82663	P82663	72.3	-0.310611	10.4472	8.84836	8.73204	8.86974	8.70815	8.54326	8.42436	0.148314
AKR1A1	Alcohol dehydrogenase [NADP(+)]	P14550	P14550	74.8	0.237808	10.7633	8.61219	8.66396	8.60092	8.6353	8.66301	8.67577	0.148544
MTMR2	Myotubularin-related protein 2	Q13614	Q13614	50.5	0.311038	10.1606	7.93707	8.05142	7.82238	7.89096	7.64968	7.70488	0.148579
KBTBD8	Kelch repeat and BTB domain-containing protein 8	Q8NFY9	Q8NFY9	40.9	0.387363	9.47787	7.09896	7.2804	6.91176	6.98755	7.15521	7.18404	0.148785
NPC2	Epididymal secretory protein E1	P61916	P61916	50.3	-0.333662	10.1582	8.55233	8.70475	8.31739	8.2538	8.02539	7.91857	0.148806
INADL	InaD-like protein	Q8NI35	Q8NI35	23.8	-0.412001	9.45206	6.81683	6.77948	6.79906	6.70789	6.71401	6.61928	0.148866
ACVR1B	Activin receptor type-1B	P36896	P36896	15.8	0.499782	9.02804	6.8975	7.08088	6.78307	6.85821	6.84553	6.91645	0.149068
PWP1	Periodic tryptophan protein 1 homolog	Q13610	Q13610	60.1	-0.237932	10.566	8.52287	8.48772	8.4277	8.36905	8.40776	8.30627	0.149089
NFAT5	Nuclear factor of activated T-cells 5	O94916	O94916	19.9	-0.344612	9.7795	7.64844	7.5952	7.59998	7.46028	7.2383	7.09767	0.149476
LRFN1	Leucine-rich repeat and fibronectin type III domain-containing protein 1	Q9P244	Q9P244;Q96NI6	11.8	-0.628385	8.17426	6.0498	6.13938	5.69998	5.36027	5.87026	5.62444	0.149502
ZFAND3	AN1-type zinc finger protein 3	Q9H8U3	Q9H8U3	22.9	0.524966	8.86046	7.12551	7.32816	7.06062	7.05362	6.16605	6.18079	0.149517
PLA2G15	Group XV phospholipase A2	Q8NCC3	Q8NCC3	23.1	-0.385413	9.97987	7.45292	7.32162	7.31086	8.41954	7.19846	8.26017	0.149526
SPG21	Maspardin	Q9NZD8	Q9NZD8	39.9	-0.333062	10.2488	8.21796	8.14439	8.36896	8.27168	8.25122	8.14414	0.149555
SERINC1	Serine incorporator 1	Q9NRX5	Q9NRX5	11.3	0.49917	9.14974	6.9585	7.26602	7.23709	7.212	6.88084	7.15682	0.149559
EGLN1	Egl nine homolog 1	Q9GZT9	Q9GZT9;Q9H6Z9	42.3	-0.344263	9.80038	7.78907	7.72132	7.67249	7.50125	7.58815	7.49779	0.149898
NOVA1	RNA-binding protein Nova-1	P51513	P51513	27.6	0.384934	9.57959	7.42202	7.49282	7.39891	7.49579	7.33017	7.57238	0.150133
POC5	Centrosomal protein POC5	Q8NA72	Q8NA72	24.3	0.339707	9.63647	7.37588	7.38207	7.88988	7.17044	7.19067	7.03113	0.150209
HIST2H2AB	Histone H2A type 2-B	Q8IUE6	Q8IUE6	23.8	-0.224621	10.7945	9.47567	9.49821	9.37727	9.40319	8.86823	8.825	0.15027
TOMM40L	Mitochondrial import receptor subunit TOM40B	Q969M1	Q969M1	8.8	-0.589789	8.52358	6.52688	6.34745	6.93751	6.77895	6.52737	6.31249	0.150359
ADAT3	Probable inactive tRNA-specific adenosine deaminase-like protein 3	Q96EY9	Q96EY9	45.3	-0.385752	9.29916	7.36127	7.34895	7.27556	7.20577	7.12415	7.05185	0.150361
RUNX3	Runt-related transcription factor 3	Q13761	Q13761	17.3	-0.444498	9.03096	7.06971	6.985	7.25003	7.15993	7.12486	6.98863	0.15045
		H0Y858	H0Y858;Q9NR96	10.3	0.256648	10.5074	7.96861	8.04945	7.96212	8.00544	7.86877	7.91756	0.150605
VPS28	Vacuolar protein sorting-associated protein 28 homolog	Q9UK41	Q9UK41	50.2	-0.313047	10.3517	8.54604	8.44215	8.57051	8.40329	8.46046	8.27098	0.150693
C11orf68	UPF0696 protein C11orf68	Q9H3H3	Q9H3H3	44.6	0.329181	9.93286	7.95747	8.02032	8.17901	8.03739	7.73618	7.78702	0.150701
SGCB	Beta-sarcoglycan	Q16585	Q16585	48.1	0.385376	9.36466	7.4815	7.50132	7.09124	7.20183	7.34134	7.38003	0.150779
USP28	Ubiquitin carboxyl-terminal hydrolase 28	Q96RU2	Q96RU2	44.8	0.329066	9.9797	7.48947	7.59195	7.39919	7.45868	7.31906	7.35809	0.15084
WASF1	Wiskott-Aldrich syndrome protein family member 1	Q92558	Q92558	37	0.339251	10.1255	7.9951	8.06748	7.9746	8.02841	7.94269	8.01072	0.150878
COMMD2	COMM domain-containing protein 2	Q86X83	Q86X83	49.2	0.334454	9.80042	7.9974	8.05231	7.97489	8.05127	7.86998	7.90799	0.150918
PXN	Paxillin	P49023	P49023	30.1	0.338795	10.0368	7.82	7.87064	7.73257	7.79908	7.75496	7.78628	0.151408
GMPPB	Mannose-1-phosphate guanyltransferase beta	Q9Y5P6	Q9Y5P6	40	-0.31242	10.2879	8.35991	8.27411	8.34138	8.16679	8.32385	8.16844	0.15155
SOCS2	Suppressor of cytokine signaling 2	O14508	O14508	38.4	0.384492	9.40956	7.52499	7.59903	7.30346	7.3611	7.49686	7.55291	0.151672
PER2	Period circadian protein homolog 2	O15055	O15055	6.1	0.506297	8.5959	6.14482	6.42932	6.04712	6.35879	5.41597	5.48493	0.151931
DLST	Dihydrolipoyllysine-residue succinyltransferase component of 2-oxoglutarate dehydrogenase complex, mitochondrial	P36957	P36957	54.3	-0.202422	11.0159	8.96038	8.91576	8.93756	8.85548	8.81513	8.72972	0.152102
ADD2	Beta-adducin	P35612	P35612	59.2	0.249385	10.5422	8.24112	8.3365	8.2217	8.27476	8.08454	8.10775	0.152108
NO66	Bifunctional lysine-specific demethylase and histidyl-hydroxylase NO66	Q9H6W3	Q9H6W3	51.2	-0.31156	10.2662	8.19546	8.12827	8.1967	8.04957	8.03104	7.84725	0.15273
DHRS11	Dehydrogenase/reductase SDR family member 11	Q6UWP2	Q6UWP2	55.4	0.33754	9.64049	7.75062	7.84554	7.53739	7.62113	7.51663	7.57548	0.152776
HMOX1	Heme oxygenase 1	P09601	P09601	59.4	-0.330393	10.1866	8.39116	8.29486	8.37356	8.23042	8.18387	7.97908	0.152921
KLHL20	Kelch-like protein 20	Q9Y2M5	Q9Y2M5	14.9	-0.586103	8.5028	6.44719	6.26276	6.0327	6.04187	6.16426	5.75597	0.15293
COASY	Bifunctional coenzyme A synthase;Phosphopantetheine adenylyltransferase;Dephospho-CoA kinase	Q13057	Q13057	36.9	-0.382231	10.0043	7.99943	7.89288	7.86778	7.76505	7.92883	7.8077	0.152994
ALX1	ALX homeobox protein 1	Q15699	Q15699;P54821;O14813;Q5XKR4;A6NNA5;Q9Y2V3;Q96IS3	22.1	-0.441536	9.05843	7.10796	7.16298	6.54861	6.6992	7.0786	7.19471	0.153241
GOLPH3L	Golgi phosphoprotein 3-like	Q9H4A5	Q9H4A5	53.3	-0.381461	9.88937	7.95097	7.84031	7.89726	7.75737	7.97588	7.82391	0.153844
ATG2A	Autophagy-related protein 2 homolog A	Q2TAZ0	Q2TAZ0	21.6	-0.385337	9.61493	6.90095	6.91761	6.83185	6.84997	7.07522	6.97825	0.154002
C1orf123	UPF0587 protein C1orf123	Q9NWV4	Q9NWV4	70	0.308594	10.3425	8.5612	8.628	8.50236	8.56015	8.53431	8.5891	0.154119
OTUD6B	OTU domain-containing protein 6B	Q8N6M0	Q8N6M0	61.1	0.308594	10.3854	8.54741	8.5924	8.39657	8.45992	8.35153	8.35904	0.154119
RAB13	Ras-related protein Rab-13	P51153	P51153	42.9	-0.235025	10.5732	8.67482	8.58816	8.76272	8.70801	8.80688	8.72266	0.154127
GAMT	Guanidinoacetate N-methyltransferase	Q14353	Q14353	71.6	0.306729	10.1649	8.55496	8.66726	8.49312	8.54957	8.42625	8.52152	0.154149
TEX30	Testis-expressed sequence 30 protein	Q5JUR7	Q5JUR7	34.8	0.336283	9.62928	7.80494	7.97999	7.7724	7.8353	7.63806	7.75387	0.154279
GCN1L1	Translational activator GCN1	Q92616	Q92616	56.5	-0.159476	11.4848	8.57883	8.54857	8.5102	8.43583	8.46951	8.3763	0.154351
AP2A1	AP-2 complex subunit alpha-1	O95782	O95782	52.7	0.234133	10.8632	8.37998	8.46433	8.34745	8.37094	8.28042	8.29574	0.154508
UGDH	UDP-glucose 6-dehydrogenase	O60701	O60701	74.5	0.212756	11.1203	8.90635	8.97081	8.89824	8.93225	8.80918	8.83174	0.154519
NR2F1	COUP transcription factor 1	P10589	P10589	15.6	0.380619	9.57543	7.80371	7.40002	7.74575	7.28616	7.05812	7.11059	0.154586
STUB1	E3 ubiquitin-protein ligase CHIP	Q9UNE7	Q9UNE7	65	0.253989	10.3892	8.33473	8.32533	8.2746	8.24773	8.2821	8.2615	0.15474
GYG2	Glycogenin-2	O15488	O15488	32.3	0.492622	9.13764	7.29699	7.37413	7.05915	7.14223	6.87556	6.977	0.15488
FAM21C	WASH complex subunit FAM21C	Q9Y4E1	Q9Y4E1;Q5SRD0	56.5	-0.234516	10.649	8.15403	8.07092	8.16197	8.0721	8.01816	7.90075	0.155023
ARID4B	AT-rich interactive domain-containing protein 4B	Q4LE39	Q4LE39	31.4	-0.311184	10.0944	7.62258	7.61742	7.68388	7.55858	7.53457	7.37822	0.155068
PVRL2	Nectin-2	Q92692	Q92692	45.4	0.306029	10.1302	8.04372	8.21445	7.92023	8.02804	7.85835	7.88647	0.155069
SPG7	Paraplegin	Q9UQ90	Q9UQ90	36.2	0.306029	10.2283	7.53517	7.61216	7.97591	8.05488	7.79594	7.82487	0.155069
RPN2	Dolichyl-diphosphooligosaccharide--protein glycosyltransferase subunit 2	P04844	P04844	46.4	-0.222111	10.8853	8.7984	8.72548	8.69041	8.61504	8.86458	8.73548	0.155242
CHAC1	Glutathione-specific gamma-glutamylcyclotransferase 1	Q9BUX1	Q9BUX1	9.5	0.852398	8.03064	5.90979	6.16862	6.12545	6.36241	6.06217	6.27031	0.155532
HEATR1	HEAT repeat-containing protein 1;HEAT repeat-containing protein 1, N-terminally processed	Q9H583	Q9H583	35.5	-0.200714	11.0082	8.26368	8.21788	8.21492	8.12369	8.1474	8.03258	0.155586
BRI3	Brain protein I3	O95415	O95415	56.8	0.852239	7.63131	6.31752	6.84543	6.7143	NaN	NaN	NaN	0.155615
NOVA2	RNA-binding protein Nova-2	Q9UNW9	Q9UNW9	20.7	0.380619	9.37031	7.27365	7.31572	7.27131	7.35401	6.98409	7.32899	0.155636
MLLT4	Afadin	P55196	P55196	52.1	0.233397	10.7844	8.03527	8.10561	8.02473	8.05107	7.98836	8.04112	0.155724
AP1S2	AP-1 complex subunit sigma-2	P56377	P56377	36.3	0.330329	9.82927	8.06592	8.15667	8.06168	8.07994	7.96329	7.94322	0.155883
MRPS18C	28S ribosomal protein S18c, mitochondrial	Q9Y3D5	Q9Y3D5	28.2	-0.380296	9.23388	7.76072	7.71697	7.5873	7.4205	7.94099	7.3717	0.156137
ABCA3	ATP-binding cassette sub-family A member 3	Q99758	Q99758	19	0.380064	9.39419	6.86072	6.94613	6.56981	6.68244	6.61669	6.5864	0.15621
ATP1A3	Sodium/potassium-transporting ATPase subunit alpha-3	P13637	P13637	52.2	0.21176	11.0347	8.64037	8.6823	8.60931	8.61377	8.5741	8.54565	0.156461
NUCB1	Nucleobindin-1	Q02818	Q02818	64.4	-0.200233	10.9048	8.76768	8.7231	8.76214	8.68635	8.58282	8.488	0.156578
ATP2A3	Sarcoplasmic/endoplasmic reticulum calcium ATPase 3	Q93084	Q93084	16.2	-0.233617	10.656	8.23213	8.20025	8.26207	8.14439	8.19934	8.05854	0.156615
FOXF2	Forkhead box protein F2	Q12947	Q12947;Q12946	20	0.500496	8.71715	6.91631	6.95959	6.88889	6.83035	7.0773	7.14968	0.156671
NHSL2	NHS-like protein 2	Q5HYW2	Q5HYW2	6.9	0.691802	8.29502	5.42208	5.62266	6.34264	5.94709	6.05515	6.16358	0.156769
AHCY	Adenosylhomocysteinase	P23526	P23526	57.6	-0.158445	11.611	9.55257	9.53572	9.50352	9.43364	9.6059	9.54105	0.156838
CCDC136	Coiled-coil domain-containing protein 136	Q96JN2	Q96JN2	5.4	0.690819	8.18213	5.92633	6.00753	5.18605	5.43868	4.57956	4.93846	0.157366
RBM20	RNA-binding protein 20	Q5T481	Q5T481	3.7	-0.952378	7.92271	5.94389	5.79518	NaN	5.23338	NaN	NaN	0.157584
MOB3A	MOB kinase activator 3A	Q96BX8	Q96BX8	19.8	0.514703	8.89469	6.91234	7.03149	7.06123	7.13773	6.97235	7.07324	0.157672
PRPF3	U4/U6 small nuclear ribonucleoprotein Prp3	O43395	O43395;REV__O14782	58.7	-0.199686	10.954	8.7246	8.693	8.73101	8.645	8.60321	8.50725	0.157711
MYADM	Myeloid-associated differentiation marker	Q96S97	Q96S97	10.2	0.42707	9.20742	7.54459	7.6522	7.47679	7.55465	7.58198	7.66595	0.157727
MAP4K4	Mitogen-activated protein kinase kinase kinase kinase 4	O95819	O95819	36.3	0.252052	10.4665	7.93113	8.01932	7.91143	7.97299	7.87531	7.91563	0.157806
LHPP	Phospholysine phosphohistidine inorganic pyrophosphate phosphatase	Q9H008	Q9H008	24.1	0.689478	8.36491	6.63411	6.89141	6.42805	6.65648	NaN	NaN	0.158183
TRIM62	E3 ubiquitin-protein ligase TRIM62	Q9BVG3	Q9BVG3	23.4	0.498557	8.62007	6.48363	6.53441	6.31649	6.52315	6.26494	6.36536	0.15828
PPT2	Lysosomal thioesterase PPT2	Q9UMR5	Q9UMR5	27.8	0.426426	9.20426	7.22696	7.76322	6.8442	6.87385	7.50534	7.38356	0.158363
GNPTG	N-acetylglucosamine-1-phosphotransferase subunit gamma	Q9UJJ9	Q9UJJ9	35.7	-0.378213	9.23757	7.35046	7.31582	7.4238	7.27866	7.39242	7.29252	0.158386
[truncated: 7,735 more rows]
