# Supplementary material for: The dual methyltransferase METTL13 targets N terminus and Lys55 of eEF1A and modulates codon-specific translation rates
Source: Nat Commun. 2018 Aug 24;9:3411. doi: 10.1038/s41467-018-05646-y (PMC6109062; doi:10.1038/s41467-018-05646-y)
Supplement: Supplementary file 6 — Supplementary Data 4 [file 41467_2018_5646_MOESM6_ESM.xlsx]

## Sheet: Supplementary Data 4
Supplementary Data 4. MS Support for lysine methylation sites detected in HAP-1 WT and METTL13 KO cells (Related to Fig 5A)
Gene names	Protein names	Leading proteins	Protein	Positions within proteins	Methylation status (Mono (M); Di (D); Tri (T))	Sequence window	Localization probability	PEP score	Intensity L HAP1-METTL13-KO-SILAC-Rep1 (Log2 transformed)	Intensity H HAP1-METTL13-KO-SILAC-Rep1 (Log2 transformed)	Intensity L HAP1-METTL13-KO-SILAC-Rep2 (Log2 transformed)	Intensity H HAP1-METTL13-KO-SILAC-Rep2 (Log2 transformed)	Intensity L HAP1-METTL13-KO-SILAC-Rep3 (Log2 transformed)	Intensity H HAP1-METTL13-KO-SILAC-Rep3 (Log2 transformed)
RPL36A;RPL36A-HNRNPH2;RPL36AL	60S ribosomal protein L36a;60S ribosomal protein L36a-like	P83881	P83881	53;53;53	M	KRRYDRKQSGYGGQTKPIFRKKAKTTKKIVL	1	5.54e-104	33.6437	33.3367	33.6435	33.3916	32.8078	32.5722
RAVER1	Ribonucleoprotein PTB-binding 1	K7EQG2;Q8IY67	Q8IY67	109;535	M	LLGLSPGPNGHSHLLKTPLGGQKRSFAHLLP;LLGLSPGPNGHSHLLKVRAGGGDMQGWEAPA	1	2e-09	24.1839	24.3939	24.3233	24.5879	NaN	NaN
A2M	Alpha-2-macroglobulin	P01023	P01023	1289	M	KAAQVTIQSSGTFSSKFQVDNNNRLLLQQVS	1	1.77e-09	NaN	NaN	25.2211	NaN	NaN	NaN
APOB	Apolipoprotein B-100;Apolipoprotein B-48	P04114	P04114	1163	M	LQMDSSATAYGSTVSKRVAWHYDEEKIEFEW	1	6.16e-23	32.082	29.0617	31.4187	28.7282	31.2295	28.726
HSPB1	Heat shock protein beta-1	P04792	P04792	112	M	VSLDVNHFAPDELTVKTKDGVVEITGKHEER	1	1.04e-05	29.5328	20.5458	29.1455	26.3195	28.2601	21.181
SLC25A5;SLC25A4	ADP/ATP translocase 2;ADP/ATP translocase 2, N-terminally processed;ADP/ATP translocase 1	P05141;P12235	P05141	52;52	M	QVQHASKQISAEKQYKGIIDCVVRIPKEQGF;QVQHASKQITADKQYKGIIDCVVRIPKEQGV	1	6.51e-07	28.6372	29.2583	30.026	30.1081	29.4226	29.9316
ENO1	Alpha-enolase	P06733	P06733	162	M	VPAFNVINGGSHAGNKLAMQEFMILPVGAAN	1	5.63e-05	NaN	NaN	NaN	NaN	26.8153	26.6819
U2AF1	Splicing factor U2AF 35 kDa subunit	Q01081	Q01081	39;39	M	IGACRHGDRCSRLHNKPTFSQTIALLNIYRN	1	1.87e-21	NaN	NaN	NaN	NaN	24.1402	24.015
HSPA5	78 kDa glucose-regulated protein	P11021	P11021	585	M	YSLKNQIGDKEKLGGKLSSEDKETMEKAVEE	1	4.97e-09	NaN	NaN	26.9327	NaN	26.2464	NaN
ACTN1	Alpha-actinin-1	P12814	P12814	236	M	MLDAEDIVGTARPDEKAIMTYVSSFYHAFSG	0.836574	7.77e-09	29.6269	29.881	28.009	28.0989	29.4066	29.6608
HIST1H1T	Histone H1t	P22492	P22492	19	M	TVPAASASAGVAAMEKLPTKKRGRKPAGLIS	1	4.26e-05	25.4954	24.116	26.004	24.5964	25.9261	24.0055
CALR	Calreticulin	P27797	P27797	224	M	KDPDASKPEDWDERAKIDDPTDSKPEDWDKP	0.5	8.15e-09	NaN	NaN	24.9587	24.825	NaN	NaN
MAP4	Microtubule-associated protein 4	P27816	P27816	633	M	APTFMISPETVTGTGKKCSLPAEEDSVLEKL	1	6.7e-52	30.4248	30.6196	30.5687	30.7151	30.5609	30.589
MAP4	Microtubule-associated protein 4	P27816	P27816	634	M	PTFMISPETVTGTGKKCSLPAEEDSVLEKLG	0.548399	3.61e-34	28.6476	28.953	28.7405	29.0409	28.2519	28.6784
HNRNPH3	Heterogeneous nuclear ribonucleoprotein H3	P31942	P31942	76	M	FVQFASKEIAENALGKHKERIGHRYIEIFRS	0.819783	4.51e-05	25.6921	25.3663	25.4466	24.7636	24.9051	25.212
MYH9	Myosin-9	P35579	P35579	1295	M	VELDNVTGLLSQSDSKSSKLTKDFSALESQL	1	4.11e-05	NaN	NaN	NaN	NaN	24.4455	24.2595
RPL5	60S ribosomal protein L5	P46777	P46777	164	M	GLARTTTGNKVFGALKGAVDGGLSIPHSTKR	1	2.77e-22	27.4937	26.9957	25.3468	24.7144	25.4651	25.0565
IREB2	Iron-responsive element-binding protein 2	P48200	P48200	216	M	CPFHLQPVPEPETVLKNQEVEFGRNRERLQF	1	3.99e-05	NaN	NaN	25.0609	NaN	NaN	NaN
CALM1	Calmodulin	P62158	P62158	116	M	ISAAELRHVMTNLGEKLTDEEVDEMIREADI	1	4.21e-11	26.8824	26.664	27.5175	27.4087	25.7762	25.7927
HIST1H4A	Histone H4	P62805	P62805	21	M	KGGKGLGKGGAKRHRKVLRDNIQGITKPAIR	1	2.75e-09	32.637	32.5551	33.5119	33.7477	32.5379	32.6334
EEF1A1;EEF1A1P5;EEF1A2	Elongation factor 1-alpha 1;Putative elongation factor 1-alpha-like 3;Elongation factor 1-alpha 2	P68104;Q05639	P68104	55;55;55	M	EKFEKEAAEMGKGSFKYAWVLDKLKAERERG	1	3.35e-06	30.7196	31.2166	31.2599	31.3991	26.4152	27.8554
EEF1A1;EEF1A1P5	Elongation factor 1-alpha 1;Putative elongation factor 1-alpha-like 3	P68104	P68104	165;165	M	VGVNKMDSTEPPYSQKRYEEIVKEVSTYIKK	1	9.27e-24	32.4276	31.9844	31.6871	31.1947	31.0227	30.6492
EEF1A1	Elongation factor 1-alpha 1	P68104	P68104	313	M	ALSEALPGDNVGFNVKNVSVKDVRRGNVAGD	0.527373	5.19e-22	24.9809	NaN	NaN	NaN	NaN	NaN
HIST1H3A;HIST3H3;H3F3A;HIST2H3A	Histone H3.1;Histone H3.1t;Histone H3.3;Histone H3.2	P68431;P84243;Q71DI3	P68431	80;80;80;80	M	KLPFQRLVREIAQDFKTDLRFQSAAIGALQE;KLPFQRLVREIAQDFKTDLRFQSSAVMALQE	1	3.44e-06	32.5114	32.7587	28.4757	28.5726	NaN	NaN
EEF1A2	Elongation factor 1-alpha 2	Q05639	Q05639	165	M	VGVNKMDSTEPAYSEKRYDEIVKEVSAYIKK	0.930154	1.37e-18	27.498	28.1613	29.8477	29.6636	29.9187	29.6002
TRIM28	Transcription intermediary factor 1-beta	Q13263	Q13263	554	M	AGTPGAPPLAGMAIVKEEETEAAIGAPPTAT	1	1.49e-07	23.2823	NaN	23.0649	NaN	NaN	NaN
SART3	Squamous cell carcinoma antigen recognized by T-cells 3	Q15020	Q15020	908	M	PGGPMLLPQTYGARGKGRTQLSLLPRALQRP	0.890949	4.1e-07	27.922	27.6872	27.5987	27.673	26.9715	26.8387
EXOSC7	Exosome complex component RRP42	Q15024	Q15024	276	M	RVGKVLHASLQSVVHKEESLGPKRQKVGFLG	1	5.01e-05	28.0528	28.23	27.2483	27.1184	27.5528	27.5455
FERMT3	Fermitin family homolog 3	Q86UX7	Q86UX7	405	M	SQDEAPGDPIQQLNLKGCEVVPDVNVSGQKF	1	6.17e-05	27.4608	26.5675	27.513	26.0297	NaN	NaN
SORL1	Sortilin-related receptor	Q92673	Q92673	1970	M	PYDSPDQDLLYAVAVKDLIRKTDRSYKVKSR	1	1.93e-06	25.867	25.1932	25.9358	25.1366	26.1037	25.4033
ZC3HAV1L	Zinc finger CCCH-type antiviral protein 1-like	Q96H79	Q96H79	291	M	AAEAGPLASVPAQSAKKPCPVSCEK______	1	2.98e-05	NaN	NaN	23.583	NaN	NaN	NaN
ZFR	Zinc finger RNA-binding protein	Q96KR1	Q96KR1	467	M	NNCTVNTSSVATSSMKGLTTTGNSSLNSTSN	1	1.05e-33	25.0835	24.9653	25.744	25.9977	NaN	NaN
EHMT1	Histone-lysine N-methyltransferase EHMT1	Q9H9B1	Q9H9B1	153	M	RTTSTLASSLPGHAAKTLPGGAGKGRTPSAF	0.5	4.3e-10	NaN	NaN	NaN	NaN	26.4796	26.4968
EHMT1	Histone-lysine N-methyltransferase EHMT1	Q9H9B1	Q9H9B1	161	M	SLPGHAAKTLPGGAGKGRTPSAFPQTPAAPP	0.5	4.3e-10	NaN	NaN	NaN	NaN	26.4796	26.4968
VEZT	Vezatin	Q9HBM0	Q9HBM0	498	M	QASNNCWEEAISQVDKLLRRNTDKKGKPEIA	1	1.79e-15	26.0544	26.0019	24.82	24.2627	25.606	25.4141
HINT3	Histidine triad nucleotide-binding protein 3	Q9NQE9	Q9NQE9	37	M	AETTVSSVGTCEAAGKSPEPKDYDSTCVFCR	1	1.74e-11	26.1008	26.4892	26.1709	26.271	25.8764	25.7493
RBM22	Pre-mRNA-splicing factor RBM22	Q9NW64	Q9NW64	185	M	KGECKRGEECPYRHEKPTDPDDPLADQNIKD	1	3.2e-21	27.8619	27.7766	28.8482	28.6051	28.4313	28.1935
SLC25A13	Calcium-binding mitochondrial carrier protein Aralar2	Q9UJS0	Q9UJS0	453	M	AGGSQVIFTNPLEIVKIRLQVAGEITTGPRV	0.850007	2.73e-49	26.2335	25.7159	NaN	NaN	NaN	NaN
SLC17A3	Sodium-dependent phosphate transport protein 4	O00476	O00476	15	D	_MATKTELSPTARESKNAQDMQVDETLIPRK	0.999999	0.0326202	23.9121	24.7858	NaN	NaN	NaN	NaN
CHD1;CHD2	Chromodomain-helicase-DNA-binding protein 1;Chromodomain-helicase-DNA-binding protein 2	O14646;O14647	O14646	1062;1062	D	IPEDQRRRLEEEERQKELEEIYMLPRMRNCA;IPEEQRKKVEEEERQKELEEIYMLPRIRSST	1	0.0153524	26.0451	NaN	NaN	NaN	NaN	NaN
WIZ	Protein Wiz	O95785	O95785	967	D	SLAKPLDAPAVNKAIKSPPGFSAKGLGHPPS	1	0.0202006	NaN	NaN	25.8853	NaN	25.0328	NaN
WIZ	Protein Wiz	O95785	O95785	1162	D	PLGHSPTASPPPTARKMFPGLAAPSLPKKLK	1	0.0058678	24.9663	24.6956	24.7237	24.3903	24.4144	23.9078
F13A1	Coagulation factor XIII A chain	P00488	P00488	200	D	FNPWCEDDAVYLDNEKEREEYVLNDIGVIFY	1	0.000280945	25.8527	NaN	24.0787	22.7191	NaN	NaN
SLC25A5;SLC25A4	ADP/ATP translocase 2;ADP/ATP translocase 2, N-terminally processed;ADP/ATP translocase 1	P05141;P12235	P05141	52;52	D	QVQHASKQISAEKQYKGIIDCVVRIPKEQGF;QVQHASKQITADKQYKGIIDCVVRIPKEQGV	1	5.02e-05	24.1487	24.3952	27.2308	28.3226	28.6318	28.6653
SLC25A6	ADP/ATP translocase 3;ADP/ATP translocase 3, N-terminally processed	P12236	P12236	52	D	QVQHASKQIAADKQYKGIVDCIVRIPKEQGV	1	0.000140784	30.2832	30.8999	30.2262	30.365	29.8982	29.9582
ACTN1	Alpha-actinin-1	P12814	P12814	236	D	MLDAEDIVGTARPDEKAIMTYVSSFYHAFSG	0.5	7.77e-09	29.6269	29.881	28.009	28.0989	29.1666	29.4322
MYH8	Myosin-8	P13535	P13535	1082	D	ESTMDMENDKQQLDEKLEKKEFEISNLISKI	1	0.0130804	NaN	NaN	26.4761	23.3641	NaN	NaN
EEF2	Elongation factor 2	P13639	P13639	525	D	EAKNPADLPKLVEGLKRLAKSDPMVQCIIEE	0.99721	0.0257036	NaN	NaN	27.6526	26.7895	27.0863	26.3317
EEF2	Elongation factor 2	P13639	P13639	529	D	PADLPKLVEGLKRLAKSDPMVQCIIEESGEH	0.864032	0.0306979	24.127	24.2128	24.9664	25.1777	23.4803	22.6644
FAH	Fumarylacetoacetase	P16930	P16930	181	D	VVVSGTPIRRPMGQMKPDDSKPPVYGACKLL	0.527569	0.000549636	NaN	NaN	NaN	NaN	24.9041	NaN
CALR	Calreticulin	P27797	P27797	224	D	KDPDASKPEDWDERAKIDDPTDSKPEDWDKP	0.5	8.15e-09	NaN	NaN	24.9587	24.825	NaN	NaN
ANP32A	Acidic leucine-rich nuclear phosphoprotein 32 family member A	P39687	P39687	137	D	NCEVTNLNDYRENVFKLLPQLTYLDGYDRDD	1	0.00560621	28.6884	23.6195	NaN	NaN	NaN	NaN
LMAN1	Protein ERGIC-53	P49257	P49257	346	D	LRQVFEGQNRIHLEIKQLNRQLDMILDEQRR	1	0.0362875	NaN	NaN	28.9549	28.253	NaN	NaN
YLPM1	YLP motif-containing protein 1	P49750	P49750	643	D	TPSTSLSPRQSGPQWKGPKPAFGQQHQQQPK	0.5	0.000870525	NaN	NaN	NaN	NaN	22.9872	22.8672
HCFC1	Host cell factor 1;HCF N-terminal chain 1;HCF N-terminal chain 2;HCF N-terminal chain 3;HCF N-terminal chain 4;HCF N-terminal chain 5;HCF N-terminal chain 6;HCF C-terminal chain 1;HCF C-terminal chain 2;HCF C-terminal chain 3;HCF C-terminal chain 4;HCF C-terminal chain 5;HCF C-terminal chain 6	P51610	P51610	511	D	TGTPLVTMRPASQAGKAPVTVTSLPAGVRMV	0.636701	0.00144763	NaN	NaN	23.841	24.0624	NaN	NaN
CDR1	Cerebellar degeneration-related antigen 1	P51861	P51861	158	D	GRHGFFGRRRFSGRPKLSGRLGLLGRRGFSG	0.5	0.0150661	NaN	NaN	25.3837	25.7027	NaN	NaN
CALM1	Calmodulin	P62158	P62158	116	D	ISAAELRHVMTNLGEKLTDEEVDEMIREADI	1	6.34e-52	27.7387	27.653	28.4297	28.7467	27.7072	27.8588
TMSB4X	Thymosin beta-4;Hematopoietic system regulatory peptide	P62328	P62328	4	D	____________MSDKPDMAEIEKFDKSKLK	1	0.00529826	22.7731	23.6787	22.4143	23.3193	22.9537	24.03
ACTA2;ACTG2;ACTC1	Actin, aortic smooth muscle;Actin, gamma-enteric smooth muscle;Actin, alpha cardiac muscle 1	P62736;P63267;P68032	P68032	293;292;293	D	ETTYNSIMKCDIDIRKDLYANNVLSGGTTMY	0.999998	0.00178438	NaN	NaN	26.4769	25.9762	28.1321	27.9297
HIST1H4A	Histone H4	P62805	P62805	21	D	KGGKGLGKGGAKRHRKVLRDNIQGITKPAIR	0.999998	1.66e-13	34.2053	33.8862	33.4022	33.2486	33.5382	33.502
GRB2	Growth factor receptor-bound protein 2	P62993	P62993	20	D	AKYDFKATADDELSFKRGDILKVLNEECDQN	1	0.0266935	25.7265	21.8933	25.6356	22.0391	NaN	NaN
YBX1	Nuclease-sensitive element-binding protein 1	P67809	P67809	26	D	PAAPPAAPALSAADTKPGTTGSGAGSGGPGG	0.579822	0.0240557	NaN	NaN	23.8723	NaN	NaN	NaN
EEF1A1;EEF1A1P5;EEF1A2	Elongation factor 1-alpha 1;Putative elongation factor 1-alpha-like 3;Elongation factor 1-alpha 2	P68104;Q05639	P68104	55;55;55	D	EKFEKEAAEMGKGSFKYAWVLDKLKAERERG	1	0.00386127	31.6697	24.9697	33.7234	25.4596	32.4032	25.5181
EEF1A1;EEF1A1P5	Elongation factor 1-alpha 1;Putative elongation factor 1-alpha-like 3	P68104	P68104	165;165	D	VGVNKMDSTEPPYSQKRYEEIVKEVSTYIKK	0.987257	3.05e-42	32.892	32.7874	32.0244	31.9538	32.8397	32.7636
EEF1A1;EEF1A1P5	Elongation factor 1-alpha 1;Putative elongation factor 1-alpha-like 3	P68104	P68104	408;408	D	FLKSGDAAIVDMVPGKPMCVESFSDYPPLGR	0.998364	0.00175573	NaN	NaN	25.4884	24.6046	25.2605	24.5695
HIST1H3A;HIST3H3;H3F3A;HIST2H3A	Histone H3.1;Histone H3.1t;Histone H3.3;Histone H3.2	P68431;P84243;Q71DI3	P68431	80;80;80;80	D	KLPFQRLVREIAQDFKTDLRFQSAAIGALQE;KLPFQRLVREIAQDFKTDLRFQSSAVMALQE	1	0.000366366	31.158	31.2324	31.0832	31.029	29.9207	29.7311
HIST1H3A;HIST3H3;HIST2H3PS2;HIST2H3A	Histone H3.1;Histone H3.1t;Histone H3;Histone H3.2	P68431;Q5TEC6;Q71DI3	P68431	28;28;28;28	D	GGKAPRKQLATKAARKSAPATGGVKKPHRYR	1	0.000712465	33.6009	32.8709	33.1199	32.6169	30.9369	30.5944
HIST1H3A;HIST3H3;HIST2H3PS2;HIST2H3A	Histone H3.1;Histone H3.1t;Histone H3;Histone H3.2	P68431;Q5TEC6;Q71DI3	P68431	37;37;37;37	D	ATKAARKSAPATGGVKKPHRYRPGTVALREI	0.998771	0.00165477	33.4661	32.8496	32.6218	32.1522	31.2221	30.6959
HIST1H3A;HIST3H3;HIST2H3PS2;HIST2H3A	Histone H3.1;Histone H3.1t;Histone H3;Histone H3.2	P68431;Q5TEC6;Q71DI3	P68431	38;38;38;38	D	TKAARKSAPATGGVKKPHRYRPGTVALREIR	0.883632	0.00821082	31.4978	30.3039	31.3141	30.8643	27.3645	26.6935
MRPS9	28S ribosomal protein S9, mitochondrial	P82933	P82933	85	D	TEDFIKKQIEEFNIGKRHLANMMGEDPETFT	0.5	0.0319589	25.4286	22.1286	25.1161	NaN	NaN	NaN
H3F3A	Histone H3.3	P84243	P84243	28	D	GGKAPRKQLATKAARKSAPSTGGVKKPHRYR	1	0.0113628	29.938	29.6301	26.9401	26.9497	NaN	NaN
H3F3A	Histone H3.3	P84243	P84243	37	D	ATKAARKSAPSTGGVKKPHRYRPGTVALREI	0.970638	0.0113628	NaN	NaN	30.3094	30.4028	NaN	NaN
H3F3A	Histone H3.3	P84243	P84243	38	D	TKAARKSAPSTGGVKKPHRYRPGTVALREIR	0.815049	0.0187042	29.5898	29.2794	27.1636	27.2775	NaN	NaN
CLTC	Clathrin heavy chain 1	Q00610	Q00610	78	D	RRPISADSAIMNPASKVIALKAGKTLQIFNI	0.675369	0.000149299	NaN	NaN	NaN	NaN	25.2322	NaN
EEF1A2	Elongation factor 1-alpha 2	Q05639	Q05639	165	D	VGVNKMDSTEPAYSEKRYDEIVKEVSAYIKK	0.981775	1.66e-08	28.4492	28.8972	27.9735	28.1123	28.6126	28.9434
GPS2	G protein pathway suppressor 2	Q13227	Q13227	327	D	RLPFIQHSQNPRFYHK_______________	0.569256	0.000221625	24.8588	24.5677	NaN	NaN	NaN	NaN
DYNC1H1	Cytoplasmic dynein 1 heavy chain 1	Q14204	Q14204	2033	D	MNPGYAGRSNLPDNLKKLFRSLAMTKPDRQL	0.5	0.0241449	25.9422	25.6366	NaN	NaN	NaN	NaN
DYNC1H1	Cytoplasmic dynein 1 heavy chain 1	Q14204	Q14204	2034	D	NPGYAGRSNLPDNLKKLFRSLAMTKPDRQLI	0.5	0.0241449	25.9422	25.6366	NaN	NaN	NaN	NaN
SART3	Squamous cell carcinoma antigen recognized by T-cells 3	Q15020	Q15020	908	D	PGGPMLLPQTYGARGKGRTQLSLLPRALQRP	0.619482	6.79e-11	24.7359	23.8545	28.0612	27.3208	27.1661	26.3306
SETDB1	Histone-lysine N-methyltransferase SETDB1	Q15047	Q15047	490	D	DLESQLAQSRKQVAKKSTSFRPGSVGSGHSS	0.5	1.23e-06	25.2445	NaN	24.3912	23.6	23.9336	22.9676
RGN	Regucalcin	Q15493	Q15493	213	D	KEEQIPDGMCIDAEGKLWVACYNGGRVIRLD	1	0.0446286	28.4499	22.7317	26.8541	22.3406	NaN	NaN
FNDC3B	Fibronectin type III domain-containing protein 3B	Q53EP0	Q53EP0	581	D	TTSPDRPGPPTRPLVKGPVTSHGFSVKWDPP	0.736738	0.00209443	25.4611	NaN	NaN	NaN	NaN	NaN
ZNF326	DBIRD complex subunit ZNF326	Q5BKZ1	Q5BKZ1	238	D	QNKSTNVTVAAARGIKRKMMQPFNKPSGTFI	0.574931	0.027501	NaN	NaN	29.9048	29.3419	NaN	NaN
CCDC158	Coiled-coil domain-containing protein 158	Q5M9N0	Q5M9N0	66	D	VPFFPKYEVELDSPRKIIPSPGKEHFERVLE	0.5	0.0198626	27.4332	23.919	28.0332	19.7991	27.768	20.0654
TTBK2	Tau-tubulin kinase 2	Q6IQ55	Q6IQ55	1081	D	NSSTSSQFFPRPPPGKPPTRPGVEARLRRYK	0.999763	0.0359491	NaN	NaN	26.9179	26.5237	NaN	NaN
EFCAB12	EF-hand calcium-binding domain-containing protein 12	Q6NXP0	Q6NXP0	123	D	QRSKLRQELESFGDVKRWLENKPSITPSEAK	1	0.020744	25.149	22.2315	NaN	NaN	NaN	NaN
DNAH12	Dynein heavy chain 12, axonemal	Q6ZR08	Q6ZR08	62	D	KEQQQKINQLVIDGAKRNLDRTLGKRTPLLP	1	0.0266935	NaN	NaN	26.4595	NaN	26.4464	NaN
UBN2	Ubinuclein-2	Q6ZU65	Q6ZU65	443	D	NGTTTQPTYTSQVMPKVVPTLPEGLPVLLEK	1	0.044945	NaN	NaN	26.3947	25.9781	NaN	NaN
KIF27	Kinesin-like protein KIF27	Q86VH2	Q86VH2	894	D	KIKEIQLKTGQEEGLKPKAEDLDACNLKRRK	0.653671	0.0117402	NaN	NaN	NaN	NaN	26.9329	NaN
LCA5	Lebercilin	Q86VQ0	Q86VQ0	589	D	SSFLDFQRNSMEKLSKDGVDLITRKEKKANL	1	0.00106859	NaN	NaN	NaN	NaN	24.1627	24.2981
HIST3H2BB	Histone H2B type 3-B	Q8N257	Q8N257	6	D	__________MPDPSKSAPAPKKGSKKAVTK	0.999999	0.00620051	25.5991	25.1548	26.4314	26.4513	25.5479	25.611
TMEM87A	Transmembrane protein 87A	Q8NBN3	Q8NBN3	117	D	ELYLEKLKEKRGLSGKYQTSSKLFQNCSELF	1	0.0371521	28.7371	29.6676	NaN	NaN	NaN	NaN
PAPD5	Non-canonical poly(A) RNA polymerase PAPD5	Q8NDF8	Q8NDF8	202	D	ENLPLWTLEEALRKHKVADEDSVKVLDKATV	1	0.0179297	26.3348	NaN	NaN	NaN	NaN	NaN
DYNC2LI1	Cytoplasmic dynein 2 light intermediate chain 1	Q8TCX1	Q8TCX1	337	D	VDEMRIQKDLELEQYKRSSSKSWKQIELDS_	0.915273	0.0143687	NaN	NaN	29.2045	27.1696	NaN	NaN
ARAP2	Arf-GAP with Rho-GAP domain, ANK repeat and PH domain-containing protein 2	Q8WZ64	Q8WZ64	402	D	ISEDKVEDIWIPREDKNNFLIDTASESEYST	0.5	0.0397043	NaN	NaN	NaN	NaN	28.7349	NaN
LARP4B	La-related protein 4B	Q92615	Q92615	496	D	EPGSLESSPGLGRGRKNSFGYRKKREEKFTS	0.666667	2.21e-05	NaN	NaN	26.3088	NaN	NaN	NaN
TAF15	TATA-binding protein-associated factor 2N	Q92804	Q92804	210	D	RGPMTGSSGGDRGGFKNFGGHRDYGPRTDAD	0.691296	3.59e-05	25.2888	25.5759	26.342	26.3574	26.0861	25.6251
SYAP1	Synapse-associated protein 1	Q96A49	Q96A49	84	D	TKKITESVAETAQTIKKSVEEGKIDGIIDKT	1	0.031274	29.6718	24.4871	25.7648	NaN	26.6749	NaN
SPDL1	Protein Spindly	Q96EA4	Q96EA4	426	D	FANERCLQLSESENMKLRAKLDELKLKYEPE	0.795932	0.0260847	NaN	NaN	NaN	NaN	24.9581	24.4957
DDX27	Probable ATP-dependent RNA helicase DDX27	Q96GQ7	Q96GQ7	231	D	ENLSFQDMNLSRPLLKAITAMGFKQPTPIQK	0.658817	0.0386724	28.0786	27.8635	28.2326	28.0094	NaN	NaN
KIF2C	Kinesin-like protein KIF2C	Q99661	Q99661	543	D	RALGQNKAHTPFRESKLTQVLRDSFIGENSR	0.999985	0.0426085	NaN	NaN	25.4235	NaN	NaN	NaN
CCT7	T-complex protein 1 subunit eta	Q99832	Q99832	320	D	DRDMFCAGRVPEEDLKRTMMACGGSIQTSVN	0.685226	0.00232571	27.8483	23.0412	25.826	NaN	NaN	NaN
XRN2	5'-3' exoribonuclease 2	Q9H0D6	Q9H0D6	858	D	GNLYRPLLRGQAQIPKLMSNMRPQDSWRGPP	0.601183	0.000183037	NaN	NaN	27.395	25.9586	NaN	NaN
SNX25	Sorting nexin-25	Q9H3E2	Q9H3E2	374	D	IQQCLVGNKGIEVFYKIQEDVYETLKDRYYP	1	8.77e-05	24.4294	24.8446	25.3469	25.2282	NaN	NaN
EHMT1	Histone-lysine N-methyltransferase EHMT1	Q9H9B1	Q9H9B1	153	D	RTTSTLASSLPGHAAKTLPGGAGKGRTPSAF	0.999941	4.3e-10	23.8533	23.8606	26.9132	26.1807	27.2932	27.0954
EHMT1	Histone-lysine N-methyltransferase EHMT1	Q9H9B1	Q9H9B1	161	D	SLPGHAAKTLPGGAGKGRTPSAFPQTPAAPP	0.5	4.3e-10	NaN	NaN	NaN	NaN	26.4796	26.4968
FAM114A2	Protein FAM114A2	Q9NRY5	Q9NRY5	56	D	SKSEPVVSTRKRPETKPSSDLETSKVLPIQD	1	0.0182811	24.5859	NaN	22.2879	NaN	NaN	NaN
FAM114A2	Protein FAM114A2	Q9NRY5	Q9NRY5	65	D	RKRPETKPSSDLETSKVLPIQDNVSKDVPQT	1	0.0182811	24.5859	NaN	22.2879	NaN	NaN	NaN
ARHGEF12	Rho guanine nucleotide exchange factor 12	Q9NZN5	Q9NZN5	540	D	KIEEVLMTAQAVEEDKSSTMQYVILMYMKHL	1	0.0410061	25.9065	25.803	25.9381	25.707	NaN	NaN
CFAP97	Cilia- and flagella-associated protein 97	Q9P2B7	Q9P2B7	153	D	SSDDGKKYHVKSKSAKPSTNVKKSIRKKYCK	1	0.0111576	NaN	NaN	NaN	NaN	28.5518	28.3235
CFAP97	Cilia- and flagella-associated protein 97	Q9P2B7	Q9P2B7	160	D	YHVKSKSAKPSTNVKKSIRKKYCKVSSSSSS	0.892253	0.0111576	NaN	NaN	NaN	NaN	28.5518	28.3235
FEZ2	Fasciculation and elongation protein zeta-2	Q9UHY8	Q9UHY8	253	D	ELVQQLALRDELEFEKEVKNSFISVLIEVQN	0.834648	0.0370964	NaN	NaN	24.1822	24.3012	NaN	NaN
NDRG2	Protein NDRG2	Q9UN36	Q9UN36	25	D	TEEKPLLPGQTPEAAKEAELAARILLDQGQT	1	0.0370196	26.2602	NaN	NaN	NaN	NaN	NaN
PCDHA6	Protocadherin alpha-6	Q9UN73	Q9UN73	198	D	KINSDDNKQIGLLLKKSLDREEAPAHNLFLT	0.5	0.010834	NaN	NaN	23.8813	NaN	NaN	NaN
PCDHA6	Protocadherin alpha-6	Q9UN73	Q9UN73	219	D	EAPAHNLFLTATDGGKPELTGTVQLLVTVLD	1	0.010834	NaN	NaN	23.8813	NaN	NaN	NaN
STUB1	E3 ubiquitin-protein ligase CHIP	Q9UNE7	Q9UNE7	95	D	LADCRRALELDGQSVKAHFFLGQCQLEMESY	0.999997	0.0306519	NaN	NaN	NaN	NaN	26.326	26.0084
TLR6	Toll-like receptor 6	Q9Y2C9	Q9Y2C9	400	D	QKNGLKDLFKVGLMTKDMPSLEILDVSWNSL	0.653435	0.0480333	NaN	NaN	22.4693	25.8651	NaN	NaN
FAM179B	Protein FAM179B	Q9Y4F4	Q9Y4F4	711	D	LSQGMPVNDDLCFSRKRVSRNLFQNSRDFNP	0.5	0.0152158	NaN	NaN	NaN	NaN	26.6435	21.6402
KIN	DNA/RNA-binding protein KIN17	O60870	O60870	135	T	KWLGREGLCKVDETPKGWYIQYIDRDPETIR	1	4.33e-14	26.3356	26.4357	26.7724	26.7242	27.5961	27.5929
SLC25A5;SLC25A4	ADP/ATP translocase 2;ADP/ATP translocase 2, N-terminally processed;ADP/ATP translocase 1	P05141;P12235	P05141	52;52	T	QVQHASKQISAEKQYKGIIDCVVRIPKEQGF;QVQHASKQITADKQYKGIIDCVVRIPKEQGV	1	4.69e-22	33.404	33.6505	33.2035	33.0708	32.7721	32.5034
SLC25A6	ADP/ATP translocase 3;ADP/ATP translocase 3, N-terminally processed	P12236	P12236	52	T	QVQHASKQIAADKQYKGIVDCIVRIPKEQGV	1	7.92e-06	31.5993	31.9017	28.4286	28.0433	27.9089	27.7505
CALM1	Calmodulin	P62158	P62158	116	T	ISAAELRHVMTNLGEKLTDEEVDEMIREADI	1	9.02e-61	32.9041	32.9963	33.7068	33.7704	33.6723	33.749
HIST1H4A	Histone H4	P62805	P62805	21	T	KGGKGLGKGGAKRHRKVLRDNIQGITKPAIR	1	4.78e-05	31.6686	31.3629	31.5076	31.057	29.9516	29.7007
EEF1A1;EEF1A1P5	Elongation factor 1-alpha 1;Putative elongation factor 1-alpha-like 3	P68104	P68104	79;79	T	KAERERGITIDISLWKFETSKYYVTIIDAPG	1	9.47e-26	25.8086	25.7917	27.2127	27.0875	24.4682	24.2242
EEF1A1;EEF1A1P5	Elongation factor 1-alpha 1;Putative elongation factor 1-alpha-like 3	P68104	P68104	318;318	T	LPGDNVGFNVKNVSVKDVRRGNVAGDSKNDP	1	1.86e-07	30.0073	30.0594	31.8919	31.5953	30.9935	30.7087
EEF1A1	Elongation factor 1-alpha 1	P68104	P68104	313	T	ALSEALPGDNVGFNVKNVSVKDVRRGNVAGD	0.804922	1.14e-15	NaN	NaN	NaN	NaN	24.9346	25.124
MEF2A	Myocyte-specific enhancer factor 2A	Q02078	Q02078	254	T	IGATGANSLGKVMPTKSPPPPGGGNLGMNSR	0.56986	6.6e-05	24.3803	NaN	NaN	NaN	NaN	NaN
EEF1A2	Elongation factor 1-alpha 2	Q05639	Q05639	165	T	VGVNKMDSTEPAYSEKRYDEIVKEVSAYIKK	0.999853	1.51e-05	26.7832	27.5609	NaN	NaN	NaN	NaN
DDX27	Probable ATP-dependent RNA helicase DDX27	Q96GQ7	Q96GQ7	200	T	KADTLKVKDRKKKKKKGQEAGGFFEDASQYD	1	2.42e-27	24.112	24.4375	24.8853	24.5544	NaN	NaN
ACAT2	Acetyl-CoA acetyltransferase, cytosolic	Q9BWD1	Q9BWD1	169	T	AFHNCHMGITAENVAKKWQVSREDQDKVAVL	0.5	5.18e-05	23.5369	25.1938	NaN	NaN	NaN	NaN
ACAT2	Acetyl-CoA acetyltransferase, cytosolic	Q9BWD1	Q9BWD1	170	T	FHNCHMGITAENVAKKWQVSREDQDKVAVLS	0.5	5.18e-05	23.5369	25.1938	NaN	NaN	NaN	NaN
EHMT1	Histone-lysine N-methyltransferase EHMT1	Q9H9B1	Q9H9B1	153	M	RTTSTLASSLPGHAAKTLPGGAGKGRTPSAF	0.999986	1.87e-20	28.897	28.7473	28.6084	28.4251	28.0136	27.8541
