# Supplementary material for: The dual methyltransferase METTL13 targets N terminus and Lys55 of eEF1A and modulates codon-specific translation rates
Source: Nat Commun. 2018 Aug 24;9:3411. doi: 10.1038/s41467-018-05646-y (PMC6109062; doi:10.1038/s41467-018-05646-y)
Supplement: Supplementary file 7 — Supplementary Data 5 [file 41467_2018_5646_MOESM7_ESM.xlsx]

## Sheet: Supplementary Data 5
Supplementary Data 5. Summary of eEF1A WT interactome data (Related to Supplementary Fig 14)
Gene names	Protein names	Protein IDs	Majority protein IDs	Ratio Difference	(-) Log10 (P-value of t-test)	Significant	Intensity	LFQ intensity eEF1A-WT_Rep1	LFQ intensity eEF1A-WT_Rep2	LFQ intensity eEF1A-WT_Rep3	LFQ intensity eEF1A-WT_Rep4	LFQ intensity eEF1A-WT_Rep5	LFQ intensity eEF1A-WT_Rep6	LFQ intensity NoBait_Rep1	LFQ intensity NoBait_Rep2	LFQ intensity NoBait_Rep3	LFQ intensity NoBait_Rep4	LFQ intensity NoBait_Rep5	LFQ intensity NoBait_Rep6
IGKV2D-24		A0A075B6R9	A0A075B6R9	0.676159	0.270873		6544000000	28.4952	26.3787	28.1109	27.0162	28.254	28.5757	28.6509	22.6121	28.4425	28.283	26.0797	28.7055
IGKV A18;IGKV2D-26;IGKV2D-29;IGKV2D-30;IGKV2D-28;IGKV2-40	Ig kappa chain V-II region Cum;Ig kappa chain V-II region FR	A2NJV5;A0A0A0MRZ7;A0A075B6S2;P01614;A0A075B6S6;A0A075B6P5;A0A087WW87;P01615	A2NJV5;A0A0A0MRZ7;A0A075B6S2;P01614;A0A075B6S6;A0A075B6P5;A0A087WW87;P01615	-0.756732	0.86942		13152000000	29.6795	28.6383	28.2712	27.9821	29.5156	29.1475	30.15	28.3984	30.3689	30.7072	28.9313	29.2188
RPL17;RPL17-C18orf32	60S ribosomal protein L17	P18621;A0A0A6YYL6	P18621;A0A0A6YYL6	0.380427	1.09426		18849000000	30.1024	29.3677	29.656	29.4281	29.7846	29.2703	29.643	28.8857	29.4106	29.5041	28.7138	29.1692
HIST2H2AA3;HIST1H2AG;HIST1H2AJ;H2AFJ;HIST2H2AC;HIST1H2AH;HIST1H2AD	Histone H2A type 2-A;Histone H2A type 1;Histone H2A type 1-J;Histone H2A.J;Histone H2A type 2-C;Histone H2A type 1-H;Histone H2A type 1-D	Q6FI13;P0C0S8;Q99878;Q9BTM1;Q16777;Q96KK5;P20671;A0A0U1RRH7;P16104;Q96QV6;Q8IUE6	Q6FI13;P0C0S8;Q99878;Q9BTM1;Q16777;Q96KK5;P20671;A0A0U1RRH7	0.0589069	0.0650063		4009900000	27.2108	26.9981	28.4917	27.8129	27.0464	27.1047	27.5108	27.9532	27.4289	27.3866	27.6679	26.3637
SMCHD1	Structural maintenance of chromosomes flexible hinge domain-containing protein 1	A6NHR9	A6NHR9	-1.55848	3.39838	+	4425700000	27.2552	26.8445	27.1956	27.1146	26.7608	26.7286	29.3546	27.826	28.8763	29.0256	27.5923	28.5753
CEBPZOS	Protein CEBPZOS	A8MTT3	A8MTT3	-1.04787	0.940918		166850000	21.9951	23.5247	24.2151	21.3234	23.6594	21.2592	23.9164	22.8656	24.4675	24.3562	22.7674	23.8909
		B4DLN1;Q9UBX3	B4DLN1	0.84511	2.43395	+	2887100000	27.2826	27.0074	27.6132	27.6027	26.8088	27.3023	26.6748	25.9442	26.7459	26.4338	25.8275	26.9202
NACA	Nascent polypeptide-associated complex subunit alpha, muscle-specific form	E9PAV3	E9PAV3	0.13748	0.126318		150070000	23.0746	23.8155	23.1389	22.7636	22.8108	23.2015	21.9198	24.3031	21.8826	23.5459	23.1337	23.1951
ATP5J2-PTCD1		G3V325;O75127	G3V325	-1.38273	1.93733	+	1094400000	24.9688	25.7533	26.2611	26.051	23.7745	24.7735	25.9606	26.4612	26.5658	26.3426	27.6191	26.9293
MRPS17;hCG_1984214	28S ribosomal protein S17, mitochondrial	Q9Y2R5;I3L0E3	Q9Y2R5;I3L0E3	-0.201925	0.175258		398950000	23.9199	24.3092	22.9069	22.3132	23.7891	24.6046	23.882	22.5066	23.8017	24.1589	24.5504	24.1548
KIF2A	Kinesin-like protein KIF2A	O00139	O00139	0.567223	1.50714		1204100000	25.5488	26.1496	26.1094	25.7019	26.0077	25.5968	25.8058	24.7889	25.6779	25.5487	24.6244	25.2651
PDLIM1	PDZ and LIM domain protein 1	O00151	O00151	-0.411213	0.286243		81962000	21.3443	22.0696	23.179	22.226	22.5535	22.7363	20.5609	23.4842	22.3909	23.008	24.6662	22.4659
ACOT7	Cytosolic acyl coenzyme A thioester hydrolase	O00154	O00154	-0.275226	0.580313		135580000	22.85	22.1128	22.6873	23.0225	23.0903	22.96	22.2974	23.5304	22.9179	22.9843	23.3539	23.2905
MYO1C	Unconventional myosin-Ic	O00159	O00159	-0.0935313	0.0498932		469880000	25.4938	24.3273	24.2386	25.165	22.7134	24.0349	25.6385	22.5445	24.8259	25.579	23.0438	24.9026
GTPBP1	GTP-binding protein 1	O00178	O00178	0.131271	0.250365		1175300000	25.5068	25.5234	24.992	25.3181	25.3416	25.5485	25.9977	24.8051	24.9057	24.9387	25.7141	25.0816
SMAP	Small acidic protein	O00193	O00193	0.967671	1.23488		359470000	24.6278	24.4066	23.7488	24.0162	24.3385	24.4928	23.5998	23.2002	22.703	22.4585	25.2818	22.5816
PSMD11	26S proteasome non-ATPase regulatory subunit 11	O00231	O00231	-1.27079	2.1275	+	762680000	24.8616	23.3511	24.1049	23.5337	24.7577	25.3799	25.6562	26.5306	25.2717	25.3382	25.4639	25.353
PGRMC1	Membrane-associated progesterone receptor component 1	O00264	O00264	0.184708	0.150484		237730000	23.8837	22.4847	23.7714	21.5101	23.8411	23.82	22.698	22.1077	23.7175	23.2251	23.6421	22.8124
CLIC1	Chloride intracellular channel protein 1	O00299	O00299	-0.391661	0.576077		229480000	23.1463	23.7726	23.4319	23.6302	22.568	23.886	22.8573	24.7787	23.5103	23.6961	23.7249	24.2176
EIF3F	Eukaryotic translation initiation factor 3 subunit F	O00303;A0A0D9SEZ9	O00303	-1.2147	3.43537	+	774780000	25.0251	25.1783	24.2549	24.325	24.7411	24.9713	26.0673	26.2642	25.8456	25.8136	26.4959	25.2974
POLRMT	DNA-directed RNA polymerase, mitochondrial	O00411	O00411	0.707193	1.50536	+	345600000	23.8628	24.8768	24.446	24.6213	24.1977	23.654	24.0875	22.6963	23.7288	23.5638	24.0188	23.3202
IGF2BP3	Insulin-like growth factor 2 mRNA-binding protein 3	O00425	O00425	-0.820229	2.6091	+	1433500000	25.2035	26.425	26.0616	26.0134	25.8247	25.5523	26.5377	27.0145	26.6203	26.6906	26.8727	26.2662
DDX3X;DDX3Y	ATP-dependent RNA helicase DDX3X;ATP-dependent RNA helicase DDX3Y	O00571;O15523;Q9NQI0	O00571;O15523	-0.249883	1.00519		13142000000	29.0577	29.5336	29.2483	28.8514	28.8271	28.8713	29.336	29.1381	29.3263	29.3023	29.6465	29.1396
IRS4	Insulin receptor substrate 4	O14654	O14654	1.29914	2.52483	+	6196100000	28.0264	28.6866	28.734	28.4011	28.3092	28.2536	27.4135	27.5595	27.3443	27.3895	25.5356	27.3737
PDCD5	Programmed cell death protein 5	O14737	O14737	-0.783784	1.2626		333740000	23.9784	23.8286	24.377	22.411	23.0874	24.5642	24.3962	24.9583	24.0547	24.5019	24.2568	24.7814
PRMT5	Protein arginine N-methyltransferase 5;Protein arginine N-methyltransferase 5, N-terminally processed	O14744	O14744	-1.33528	6.59522	+	107030000000	31.9942	31.3328	31.637	31.3853	31.6659	31.4728	32.9045	32.8061	32.7594	32.9542	33.0308	33.0446
UQCRQ	Cytochrome b-c1 complex subunit 8	O14949	O14949	-1.36955	0.637089		1938300000	26.6975	25.0779	26.093	21.9915	26.6707	25.1339	27.6877	23.0693	27.5948	27.8362	25.6685	28.0253
HNRNPDL	Heterogeneous nuclear ribonucleoprotein D-like	O14979	O14979	-1.10066	1.23509		295930000	22.6051	22.7108	21.7916	22.4073	23.7156	23.8194	24.5036	22.172	24.4571	24.4625	23.3718	24.6868
ARHGEF10	Rho guanine nucleotide exchange factor 10	O15013	O15013	-1.72106	2.53894	+	337730000	22.5852	22.6093	22.47	22.6255	24.3224	24.4169	25.0754	24.7355	25.449	25.1117	23.8854	25.0988
U2SURP	U2 snRNP-associated SURP motif-containing protein	O15042	O15042	-0.668701	1.57326	+	2149000000	27.1737	26.5552	26.5802	26.8214	26.6569	25.5593	27.3985	27.2839	27.3217	27.6058	26.6486	27.1003
PFAS	Phosphoribosylformylglycinamidine synthase	O15067	O15067	0.251229	0.193573		186970000	20.7297	23.6681	23.5603	23.6439	23.4935	23.5777	21.9558	22.6355	23.1637	22.9526	23.0207	23.4376
ARPC1B	Actin-related protein 2/3 complex subunit 1B	O15143	O15143	-1.48762	2.37848	+	84746000	22.135	23.6698	21.6977	22.4466	21.603	23.1984	23.514	24.0262	23.3144	24.4263	23.6984	24.6971
OGT	UDP-N-acetylglucosamine--peptide N-acetylglucosaminyltransferase 110 kDa subunit	O15294	O15294	-0.762599	0.854343		254820000	21.7531	24.1903	21.5677	22.0709	23.9034	23.3192	23.6536	23.1529	23.674	23.6064	23.5688	23.7244
PPM1G	Protein phosphatase 1G	O15355	O15355	2.36962	4.23885	+	1201300000	25.7617	26.5595	26.0979	25.605	25.724	26.1449	22.2059	24.3318	23.7414	23.5203	23.4608	24.4151
EIF3D	Eukaryotic translation initiation factor 3 subunit D	O15371	O15371	-0.207715	0.635926		5501800000	27.9878	27.2514	27.8117	27.3638	27.9361	27.9165	28.1773	27.4999	28.058	28.0122	27.8048	27.9615
EIF3H	Eukaryotic translation initiation factor 3 subunit H	O15372	O15372	-1.22273	0.800873		963440000	25.4485	26.3468	25.5858	21.498	25.4763	25.5197	26.4177	27.8901	25.7716	25.763	25.2645	26.1046
DHX15	Pre-mRNA-splicing factor ATP-dependent RNA helicase DHX15	O43143	O43143	-0.980923	2.27321	+	3299900000	26.9261	26.396	26.7393	26.3025	26.9677	26.7686	28.14	27.7797	27.8529	27.765	26.4339	28.0145
PRPF4	U4/U6 small nuclear ribonucleoprotein Prp4	O43172	O43172	-1.02871	0.992899		349440000	21.6047	22.5844	24.4271	22.4793	23.6359	24.3314	24.6164	22.5719	24.5065	24.7259	24.6024	24.2121
PHGDH	D-3-phosphoglycerate dehydrogenase	O43175	O43175	0.865776	0.885747		2175000000	26.7824	27.2169	27.2217	26.5527	26.8062	27.1546	26.0267	27.252	26.2525	26.5294	23.6819	26.7975
PSMD3	26S proteasome non-ATPase regulatory subunit 3	O43242	O43242	-0.414115	0.885816		400780000	24.3941	24.2224	22.704	24.012	24.0715	23.8143	24.35	24.4002	24.2702	24.1877	24.3869	24.108
SART1	U4/U6.U5 tri-snRNP-associated protein 1	O43290	O43290	-0.43264	0.885764		454860000	23.8629	25.0352	23.765	24.6754	23.9734	23.8074	24.6533	24.7885	24.9746	24.6512	23.9355	24.7122
MAP3K7	Mitogen-activated protein kinase kinase kinase 7	O43318	O43318	-0.324822	1.18767		4293900000	27.4236	27.3892	27.6174	27.9719	27.4674	27.0533	27.6738	27.9383	27.8806	28.0001	27.392	27.9869
EEF1E1;EEF1E1-BLOC1S5	Eukaryotic translation elongation factor 1 epsilon-1	O43324;C9J1V9	O43324;C9J1V9	1.37111	1.81848	+	2709600000	27.0936	28.2832	28.2009	27.2073	27.1211	27.3196	26.4758	27.4554	26.0119	26.5425	24.3923	26.121
HNRNPR	Heterogeneous nuclear ribonucleoprotein R	O43390	O43390	-0.421945	0.382483		467890000	23.8384	23.5705	22.2715	25.3254	24.5142	24.2618	24.7402	24.7886	24.7137	24.6105	23.1042	24.3562
PRPF3	U4/U6 small nuclear ribonucleoprotein Prp3	O43395	O43395	0.0184323	0.0242209		174870000	23.1477	22.9494	23.1964	23.3434	23.3681	22.4823	23.3389	22.1414	23.645	23.4476	23.1083	22.6955
EIF4G3	Eukaryotic translation initiation factor 4 gamma 3	O43432	O43432	-0.37703	0.409219		164080000	23.204	23.7645	21.3738	23.4034	22.3835	22.6681	23.2221	22.0933	23.614	23.4964	23.5223	23.1115
PLRG1	Pleiotropic regulator 1	O43660	O43660	0.104467	0.113209		82071000	22.7662	22.8287	22.6766	23.0114	22.9281	23.3107	22.6688	21.8108	23.6787	22.3398	23.939	22.458
BUB3	Mitotic checkpoint protein BUB3	O43684	O43684	0.657675	1.12441		1169200000	25.7552	25.4176	26.0507	25.7176	25.4843	25.6058	25.0952	23.483	25.5433	25.5238	25.0512	25.3886
HTATSF1	HIV Tat-specific factor 1	O43719	O43719	-1.12434	1.1689		399190000	21.2785	24.3122	24.3261	23.3562	24.5268	22.4343	24.2751	25.1627	24.3634	24.1434	24.6157	24.4198
NUDT21	Cleavage and polyadenylation specificity factor subunit 5	O43809	O43809	-1.33732	1.30215	+	236710000	21.6686	23.9046	21.6528	23.3328	21.6051	21.9899	23.5101	23.983	23.5992	21.8743	25.1868	24.0243
SYNCRIP	Heterogeneous nuclear ribonucleoprotein Q	O60506	O60506	-0.223875	0.328657		4377300000	27.3953	27.0131	27.5029	27.0904	27.3119	27.1446	28.2576	27.3507	27.8966	27.5269	26.1882	27.5815
NEMF	Nuclear export mediator factor NEMF	O60524	O60524	0.455193	0.466494		230720000	23.9862	22.0582	23.0686	23.9515	22.2373	22.3881	22.2672	22.5912	21.2853	22.788	23.4476	22.5794
DPM1	Dolichol-phosphate mannosyltransferase subunit 1	O60762	O60762	-0.551339	0.32561		576460000	24.797	20.6767	24.9965	22.988	24.7869	25.0753	24.9415	24.1856	24.5593	24.5479	23.6949	24.6993
PFKFB2	6-phosphofructo-2-kinase/fructose-2,6-bisphosphatase 2;6-phosphofructo-2-kinase;Fructose-2,6-bisphosphatase	O60825	O60825	-0.53304	2.67371	+	3333400000	27.2876	27.568	27.2316	27.0407	26.9985	26.7058	27.8353	27.6581	27.5422	27.5487	27.6547	27.7915
EIF5B	Eukaryotic translation initiation factor 5B	O60841	O60841	-0.160617	0.215647		3306200000	27.0728	27.2104	27.6298	27.16	26.5222	26.8902	27.7516	27.2453	27.6536	27.4561	25.9746	27.368
PFDN1	Prefoldin subunit 1	O60925	O60925	1.55637	2.64597	+	401650000	24.473	23.4113	23.8716	23.6064	24.4072	24.6493	21.9854	23.7492	21.9791	21.8107	23.2067	22.3496
CLASP2	CLIP-associating protein 2	O75122	O75122	-0.366273	0.455908		145300000	23.0595	22.586	23.8812	22.8653	22.3869	22.745	23.0041	23.0771	23.2939	22.8616	24.7658	22.719
ZC3H11A	Zinc finger CCCH domain-containing protein 11A	O75152;A0A1B0GUI2	O75152	-0.811647	2.32055	+	44721000	21.9596	22.7934	21.8801	22.8987	22.2367	21.7378	22.8551	23.451	22.8454	22.8642	23.1093	23.2511
ZPR1	Zinc finger protein ZPR1	O75312	O75312	4.6133	5.93389	+	2207900000	27.2089	26.8428	26.9102	26.3572	27.0908	27.2798	20.3507	22.9352	22.6107	22.1237	23.237	22.7527
TBCA	Tubulin-specific chaperone A	O75347	O75347	0.0984793	0.0790167		1262600000	26.0109	25.5545	25.0551	25.7569	25.9975	26.2398	25.8424	26.182	26.1706	25.8232	23.6036	26.4021
PSIP1	PC4 and SFRS1-interacting protein	O75475	O75475	2.815	1.21943	+	3974300000	27.5555	22.6985	22.6169	27.9823	27.751	27.5946	21.2059	22.8288	22.7704	21.8162	24.0501	26.6376
SRSF10	Serine/arginine-rich splicing factor 10	O75494;Q8WXF0	O75494	-1.79405	3.25567	+	100800000	21.5265	22.4425	22.7166	21.3883	22.3589	23.7015	24.3576	23.8024	24.1345	24.0864	24.0019	24.5159
SF3B1	Splicing factor 3B subunit 1	O75533	O75533	-1.14091	5.00178	+	6936400000	27.9715	27.8857	27.8045	27.9954	27.8606	27.6828	29.2074	29.2232	29.1269	29.1551	28.3779	28.9554
CSDE1	Cold shock domain-containing protein E1	O75534	O75534	0.639742	1.64817	+	821420000	24.9461	25.4196	24.7391	25.2282	25.3087	25.321	24.3717	24.6404	24.6844	24.7072	23.5866	25.1339
PRKRA	Interferon-inducible double-stranded RNA-dependent protein kinase activator A	O75569	O75569	0.619887	0.693426		289250000	23.8654	23.1115	23.7648	21.9108	23.9692	23.525	21.2112	22.9167	23.271	22.6967	22.8462	23.4854
SNRNP200	U5 small nuclear ribonucleoprotein 200 kDa helicase	O75643	O75643	-0.464095	0.472456		1107300000	25.7307	24.5871	25.4557	25.2217	25.6771	25.5869	26.7501	25.6224	26.2659	26.3288	23.8432	26.2334
PPM1B	Protein phosphatase 1B	O75688	O75688	-0.968766	5.01358	+	22083000000	29.5462	29.3588	29.741	29.2737	29.6776	29.7284	30.484	30.559	30.5016	30.3825	30.3	30.9113
RNASEH2A	Ribonuclease H2 subunit A	O75792	O75792	0.0761127	0.0696053		105160000	22.8146	23.0176	22.5263	22.6348	23.4799	21.4013	22.7803	22.9913	21.8302	21.9161	23.5921	22.3079
EIF3G	Eukaryotic translation initiation factor 3 subunit G	O75821	O75821	-0.0965112	0.0545224		731030000	25.4889	22.5854	26.0924	25.2731	25.1314	25.4431	25.6302	24.1572	25.6676	25.7925	23.6319	25.7139
BCAS2	Pre-mRNA-splicing factor SPF27	O75934	O75934	0.00702031	0.00611552		936040000	25.3279	25.8499	25.3644	25.4109	24.7561	25.0433	25.3048	25.0553	25.903	26.1448	23.6713	25.6313
DCTN3	Dynactin subunit 3	O75935	O75935	1.64756	2.04477	+	347880000	24.2736	25.247	24.5945	24.6936	24.5722	24.0301	20.8597	22.7427	23.8743	23.9081	23.68	22.4608
SMNDC1	Survival of motor neuron-related-splicing factor 30	O75940	O75940	0.978822	0.896635		183090000	23.9281	23.9455	23.6085	23.6011	24.0249	21.9611	23.1513	23.8449	21.4513	21.8795	23.7763	21.0929
ATP5L	ATP synthase subunit g, mitochondrial	O75964	O75964	-2.25374	2.95841	+	432700000	24.1448	23.8179	24.0329	22.0179	23.5353	24.6186	25.5438	26.2614	25.6691	24.8377	27.3015	26.0765
PRPF6	Pre-mRNA-processing factor 6	O94906	O94906	-1.10062	1.55749	+	569370000	23.8192	25.491	25.2082	22.7744	24.6698	24.0718	25.1799	25.791	25.7564	25.0629	25.2375	25.6105
FRYL	Protein furry homolog-like	O94915	O94915	-2.6454	5.50151	+	167010000	21.3046	21.8125	21.7222	22.7149	21.7411	22.9398	24.3784	24.8031	24.6142	24.3826	25.0894	24.8398
ZRANB2	Zinc finger Ran-binding domain-containing protein 2	O95218	O95218	-0.422591	0.549793		5880900000	28.3618	27.799	28.2671	27.0939	27.9729	27.7478	28.5285	27.8864	28.7036	28.6415	26.9048	29.1131
LUC7L3	Luc7-like protein 3	O95232	O95232	-1.27735	1.03666		535110000	25.0076	22.1911	22.9714	22.5359	24.196	24.3113	25.4437	22.5339	25.2016	25.2809	24.3475	26.0697
SBF1	Myotubularin-related protein 5	O95248	O95248	0.369054	0.54748		265630000	23.1607	24.733	24.5978	24.2907	23.5725	23.0561	23.7023	23.9294	23.3507	23.2409	23.193	23.7804
SNAPIN	SNARE-associated protein Snapin	O95295	O95295	-0.4888	0.539313		59794000	22.1263	23.1823	22.3396	23.2432	21.9794	21.2145	22.5073	23.8016	22.2319	22.149	23.7356	22.5926
SMC2	Structural maintenance of chromosomes protein 2	O95347	O95347	0.745155	0.477944		304200000	22.4037	24.5241	21.5471	24.7002	24.4151	24.4182	21.6154	22.9386	24.0704	21.3804	23.4258	24.1067
SGPL1	Sphingosine-1-phosphate lyase 1	O95470	O95470	0.0666361	0.0613619		172820000	22.2028	22.8792	23.6437	23.1859	23.1997	23.0841	21.4629	23.2491	22.9152	23.1576	24.0041	23.0067
HSPA4L	Heat shock 70 kDa protein 4L	O95757	O95757	0.676578	0.814106		158010000	23.7374	22.2916	24.17	24.08	22.0486	23.8536	22.7792	21.8592	23.0874	22.6428	23.3265	22.4267
STAU1	Double-stranded RNA-binding protein Staufen homolog 1	O95793	O95793	0.761059	0.784056		3000100000	27.1525	26.9158	27.4318	26.9917	27.0367	26.714	26.8227	26.4051	26.8983	26.9158	23.8208	26.8135
AIFM1	Apoptosis-inducing factor 1, mitochondrial	O95831	O95831	2.63118	4.52556	+	506930000	24.7121	26.049	26.0719	25.6094	25.5582	25.2161	22.1523	23.6769	23.6838	22.654	23.225	22.0376
LDHA	L-lactate dehydrogenase A chain	P00338;Q6ZMR3	P00338	-0.962434	1.90218	+	2404800000	26.1176	25.5712	25.8856	25.5931	26.968	27.0788	26.8784	27.7341	27.2281	27.2584	26.5803	27.3096
GLUD1;GLUD2	Glutamate dehydrogenase 1, mitochondrial;Glutamate dehydrogenase 2, mitochondrial	P00367;P49448	P00367;P49448	0.174094	0.393213		315520000	23.9999	24.4347	24.4707	24.4117	24.0581	24.202	23.2683	24.5992	24.0324	24.2578	24.1378	24.2371
PGK1	Phosphoglycerate kinase 1	P00558;P07205	P00558	-0.562521	0.468456		1687900000	25.7609	24.1445	25.853	24.9833	26.3691	27.2575	26.5063	25.6291	26.3457	26.6315	25.0856	27.5452
ALDOA	Fructose-bisphosphate aldolase A	P04075;P09972	P04075	-0.245621	0.153249		4004500000	27.6251	25.7033	26.9867	26.446	27.3424	28.4814	27.7092	27.3948	27.7998	28.1945	24.9746	27.9858
CSTB	Cystatin-B	P04080	P04080	1.25446	1.57706	+	669050000	24.8888	25.7267	25.3023	24.5362	24.881	24.8653	21.6995	24.8859	24.2701	24.3389	23.7037	23.7754
OAT	Ornithine aminotransferase, mitochondrial;Ornithine aminotransferase, hepatic form;Ornithine aminotransferase, renal form	P04181	P04181	-0.695469	0.934968		208430000	23.2963	22.8289	22.6086	23.2325	23.6939	23.7186	24.5678	22.7716	24.5226	24.4195	22.8027	24.4673
GAPDH	Glyceraldehyde-3-phosphate dehydrogenase	P04406;O14556	P04406	0.320253	0.329162		7631000000	28.1293	28.27	28.0971	28.2122	28.4607	28.8581	28.5238	28.6379	27.8731	28.306	26.0667	28.6985
RPN1	Dolichyl-diphosphooligosaccharide--protein glycosyltransferase subunit 1	P04843	P04843	-0.475778	0.41916		554490000	24.4642	22.4313	22.7102	25.1425	24.7857	24.9694	24.5482	24.37	24.6356	25.0001	23.8376	24.9666
ATP1A1	Sodium/potassium-transporting ATPase subunit alpha-1	P05023;P13637;P50993;Q13733;P54707	P05023	0.128891	0.108216		337790000	24.201	25.0329	25.1962	22.28	23.8684	23.9162	23.9905	24.2672	23.3958	23.7618	24.0712	24.2348
SLC25A5	ADP/ATP translocase 2;ADP/ATP translocase 2, N-terminally processed	P05141;Q9H0C2	P05141	-0.236379	0.915388		18811000000	29.6558	30.3449	29.731	29.5738	29.7531	29.7317	30.0021	30.2281	30.0033	29.684	30.2404	30.0506
EIF2S1	Eukaryotic translation initiation factor 2 subunit 1	P05198	P05198	0.513731	0.765168		2190600000	26.0249	26.9607	26.4663	26.3772	26.2871	26.2379	25.9282	26.4774	26.2264	26.1427	24.2976	26.1994
RPLP1	60S acidic ribosomal protein P1	P05386	P05386	0.283809	0.543082		7416000000	27.4753	28.452	28.5639	28.7538	27.6779	27.8283	27.3301	28.1138	27.6578	28.0244	28.1463	27.7757
RPLP2	60S acidic ribosomal protein P2	P05387	P05387	0.15049	0.320582		2037500000	25.8553	25.7884	26.2264	26.0697	25.9671	26.167	25.4672	26.2646	25.9056	25.6431	25.3457	26.5448
RPLP0;RPLP0P6	60S acidic ribosomal protein P0;60S acidic ribosomal protein P0-like	P05388;Q8NHW5	P05388;Q8NHW5	-0.237647	0.99073		16508000000	29.1006	29.645	29.4744	29.6797	29.1554	29.2292	29.2999	29.806	29.7668	29.494	29.7795	29.5638
SSB	Lupus La protein	P05455	P05455	0.33817	0.559067		1016100000	25.4921	24.8518	25.3457	26.1483	25.6571	26.138	24.4299	25.9456	25.4596	25.0903	25.5787	25.1
PTMA	Prothymosin alpha;Prothymosin alpha, N-terminally processed;Thymosin alpha-1	P06454	P06454	0.0549262	0.0432583		3386900000	27.5939	28.8548	27.832	27.7783	26.5766	27.5201	26.7542	29.1096	27.5618	27.929	27.091	27.3806
CDK1	Cyclin-dependent kinase 1	P06493;Q00526	P06493	-0.39525	0.715655		1089000000	25.5362	25.601	25.8526	26.031	25.5923	25.2853	26.1516	26.3998	26.1028	26.2552	24.7828	26.5776
ATP5B	ATP synthase subunit beta, mitochondrial	P06576	P06576	-0.325416	0.751508		4217800000	27.4028	27.9036	27.1761	27.6174	26.6598	27.7646	27.1776	28.1073	27.8478	27.717	27.8585	27.7686
ENO1	Alpha-enolase	P06733;P13929	P06733	-0.56979	1.57288		17177000000	29.4583	29.1684	29.08	28.954	29.2861	30.1995	29.7005	30.2093	30.0073	30.1153	29.4328	30.0999
GPI	Glucose-6-phosphate isomerase	P06744;CON__Q3ZBD7	P06744	-1.14181	0.753762		1960500000	25.5004	22.0816	25.3966	26.0551	26.9202	27.4448	26.4136	26.9351	26.2827	26.9457	26.4583	27.2143
NPM1	Nucleophosmin	P06748	P06748	0.618075	1.70552	+	23404000000	30.1595	29.4327	30.0052	30.1735	30.4997	30.488	29.9495	28.9767	29.7329	29.626	29.1102	29.6548
LDHB	L-lactate dehydrogenase B chain	P07195;P07864	P07195	-0.260719	0.164934		9468100000	28.8899	28.4594	27.4967	26.9381	28.662	29.3819	28.6449	29.2088	29.1061	29.2558	26.1157	29.0611
ANXA2;ANXA2P2	Annexin A2;Putative annexin A2-like protein	P07355;A6NMY6	P07355;A6NMY6	0.567849	0.526793		388810000	24.3566	24.549	21.9659	24.6744	24.3939	24.3135	23.6182	22.8904	23.7955	22.4262	23.5613	24.5546
TUBB	Tubulin beta chain	P07437;A6NNZ2;Q9H4B7;CON__ENSEMBL:ENSBTAP00000025008	P07437	0.917091	2.66912	+	15578000000	29.3717	30.1009	29.2542	29.506	29.0852	29.6944	28.0966	29.2639	28.5826	28.2939	28.8142	28.4587
PFN1	Profilin-1	P07737;CON__P02584	P07737	0.335615	0.278411		1870100000	26.3836	26.4042	26.4415	26.3254	26.3589	27.1638	26.0615	27.2173	26.6154	26.8204	23.8276	26.5214
APRT	Adenine phosphoribosyltransferase	P07741	P07741	-1.81584	2.09892	+	337430000	22.0878	22.842	24.5086	21.7276	22.2433	21.9765	23.8022	26.1215	24.0524	24.2061	23.818	24.2807
EPRS	Bifunctional glutamate/proline--tRNA ligase;Glutamate--tRNA ligase;Proline--tRNA ligase	P07814	P07814	1.20813	2.82823	+	13394000000	29.4609	29.1478	29.3482	29.1005	29.4692	29.3784	28.4893	27.5486	28.4951	28.46	27.0179	28.6454
HSP90AA1	Heat shock protein HSP 90-alpha	P07900;Q14568;Q58FG0;Q58FF6;Q58FG1	P07900	-0.0570819	0.059032		7138100000	28.5798	28.3463	27.7902	27.5061	27.8807	28.6345	28.0746	28.5694	28.5723	28.5212	26.7746	28.568
HNRNPC	Heterogeneous nuclear ribonucleoproteins C1/C2	P07910;O60812;B7ZW38;B2RXH8;P0DMR1;A0A0G2JPF8	P07910	-1.40829	3.13131	+	4003100000	26.5457	27.6978	27.2429	27.196	26.5034	26.0698	28.3462	28.195	28.1455	28.1212	29.0299	27.8676
HSP90AB1	Heat shock protein HSP 90-beta	P08238;Q58FF7	P08238	-0.212921	0.61446		14100000000	29.3167	29.5806	28.9056	29.1772	29.0331	29.6374	29.1513	29.9278	29.7036	29.5902	29.2837	29.2715
SRPR	Signal recognition particle receptor subunit alpha	P08240	P08240	-0.102861	0.080115		276730000	22.6934	21.6311	23.7854	24.1193	23.9117	22.5469	22.5718	23.8427	22.4025	23.4694	23.7889	23.2296
SNRNP70	U1 small nuclear ribonucleoprotein 70 kDa	P08621	P08621	-0.929735	1.61675	+	266530000	22.4071	23.7518	22.5595	23.0824	23.7903	23.2852	24.1735	22.961	24.577	23.9842	24.7611	23.9978
VIM	Vimentin	P08670;P17661;P41219;P07197;P14136;O43790;Q14533;P78386;Q16352;P78385;CON__Q61726;CON__O43790;CON__Q6NT21;CON__P78385;CON__Q14533;CON__P78386	P08670	-0.646413	1.42153		4937600000	27.9136	26.9151	27.2593	27.3721	27.7119	28.1732	28.2842	28.0924	28.4342	28.2269	27.3754	28.8105
RPS17	40S ribosomal protein S17	P08708;H3BNC9	P08708	0.18838	0.469031		23181000000	29.9686	29.1332	29.7253	29.5574	29.9218	30.0932	29.6615	29.2136	29.6458	29.6664	29.1545	29.9275
RPSA	40S ribosomal protein SA	P08865	P08865	-0.173886	0.262416		2654100000	26.8212	26.9397	26.3984	26.6062	26.7439	26.8083	26.6764	27.2671	27.4324	27.1392	25.6598	27.1862
HMGB1	High mobility group protein B1	P09429;B2RPK0;P23497	P09429	-0.534247	0.337319		867470000	24.6573	23.5501	23.4406	22.9504	25.7209	25.3156	25.5774	22.6849	25.2771	25.5941	23.7908	25.916
CNP	2,3-cyclic-nucleotide 3-phosphodiesterase	P09543	P09543	-0.0381187	0.0264293		422050000	24.7103	23.7053	23.8846	24.3572	24.3498	22.2156	24.4954	22.6591	24.101	24.5116	23.0347	24.6498
HNRNPA1;HNRNPA1L2	Heterogeneous nuclear ribonucleoprotein A1;Heterogeneous nuclear ribonucleoprotein A1, N-terminally processed;Heterogeneous nuclear ribonucleoprotein A1-like 2	P09651;Q32P51	P09651;Q32P51	0.413505	0.341884		17213000000	29.7922	28.7425	28.5876	29.7023	29.9783	29.257	29.838	28.1063	29.6427	29.6227	26.9157	29.4533
SNRPA1	U2 small nuclear ribonucleoprotein A	P09661	P09661	-0.640518	0.539719		524180000	24.1999	24.918	25.0101	25.2574	22.4958	22.6084	24.7338	25.5741	25.3243	24.4708	23.7503	24.4793
COX6C	Cytochrome c oxidase subunit 6C	P09669	P09669	-0.768432	0.405728		895260000	25.6523	25.6303	24.1849	22.5176	25.2362	25.611	26.4933	26.4688	26.4642	25.875	25.9838	22.1577
PARP1	Poly [ADP-ribose] polymerase 1	P09874	P09874	0.49139	2.34851	+	39249000000	30.8569	30.8786	30.6953	30.8166	30.826	30.5935	30.5773	29.9912	30.4464	30.4328	29.8044	30.4665
UCHL1	Ubiquitin carboxyl-terminal hydrolase isozyme L1	P09936	P09936	0.602222	0.347064		858950000	25.2576	26.238	22.5186	24.9529	25.5344	26.5095	22.6944	25.0466	25.5376	24.7737	23.5142	25.8313
C4A;C4B	Complement C4-A;Complement C4 beta chain;Complement C4-A alpha chain;C4a anaphylatoxin;C4b-A;C4d-A;Complement C4 gamma chain;Complement C4-B;Complement C4 beta chain;Complement C4-B alpha chain;C4a anaphylatoxin;C4b-B;C4d-B;Complement C4 gamma chain	P0C0L4;P0C0L5;CON__P01030;CON__ENSEMBL:ENSBTAP00000007350	P0C0L4;P0C0L5	-1.99503	2.59197	+	473030000	24.1875	23.6541	22.0391	22.423	23.0422	22.2697	25.6225	25.2985	25.1575	25.4763	23.2228	24.8082
CHTF8	Chromosome transmission fidelity protein 8 homolog isoform 2	P0CG12	P0CG12	-1.5829	1.49384	+	481530000	20.9592	24.9968	24.0462	24.9276	24.4005	24.0336	24.8008	26.1075	25.6754	25.2952	25.4064	25.576
HSPA1A;HSPA1B	Heat shock 70 kDa protein 1A;Heat shock 70 kDa protein 1B	P0DMV8;P0DMV9	P0DMV8;P0DMV9	1.40226	5.80992	+	72693000000	32.3584	31.7732	31.8331	31.836	32.4174	32.222	30.6672	30.3592	30.7157	30.7788	30.6176	30.888
U2AF1	Splicing factor U2AF 35 kDa subunit	Q01081;P0DN76;Q8WU68;M0R2N4	Q01081;P0DN76	-1.50287	1.6201	+	873750000	24.8002	22.5953	22.3249	24.9811	25.0139	25.3071	25.7559	26.2282	25.4232	25.3478	25.9269	25.3578
HIST1H1E	Histone H1.4	P10412;Q02539;P16401;P22492	P10412	0.652312	2.67967	+	29994000000	30.5674	30.7857	30.8697	30.6651	30.8655	30.8108	30.386	30.0414	30.2847	30.1825	29.4	30.3556
PRKAR1A	cAMP-dependent protein kinase type I-alpha regulatory subunit;cAMP-dependent protein kinase type I-alpha regulatory subunit, N-terminally processed	P10644;P31321	P10644	-0.764582	1.46341	+	132220000	21.8806	22.6734	23.0078	21.3655	22.8399	22.4783	23.4585	23.0734	22.4904	22.9414	23.1131	23.7562
ESD	S-formylglutathione hydrolase	P10768	P10768	-0.878714	0.860455		261500000	23.6695	21.5038	23.4748	21.8683	21.4918	23.6605	22.6687	24.0066	23.9123	23.8969	22.3661	24.0903
HSPD1	60 kDa heat shock protein, mitochondrial	P10809	P10809	0.97725	3.56914	+	19022000000	30.038	29.5903	29.8065	30.1574	30.0816	30.1841	28.618	29.2959	28.9546	28.9915	28.5975	29.5369
HSPA5	78 kDa glucose-regulated protein	P11021	P11021	2.22728	5.96933	+	9568800000	29.2431	28.8697	29.1111	29.2215	29.0984	29.3625	26.8405	26.0114	27.2083	27.2179	26.8764	27.388
HSPA8	Heat shock cognate 71 kDa protein	P11142;P54652	P11142	2.28072	8.45026	+	63352000000	31.9279	31.6733	31.7059	31.4129	31.8856	31.8807	29.4463	29.2412	29.6666	29.5533	29.1787	29.7159
TOP1	DNA topoisomerase 1	P11387;Q969P6	P11387	0.874836	1.23019		1825600000	26.2967	26.942	26.7696	26.3673	26.1674	26.1847	26.1673	25.9312	26.1426	25.6416	23.6763	25.9197
MTHFD1	C-1-tetrahydrofolate synthase, cytoplasmic;Methylenetetrahydrofolate dehydrogenase;Methenyltetrahydrofolate cyclohydrolase;Formyltetrahydrofolate synthetase;C-1-tetrahydrofolate synthase, cytoplasmic, N-terminally processed	P11586	P11586	1.42258	2.65641	+	2124700000	26.5368	26.9012	27.1151	26.1251	26.6436	27.0655	25.6424	24.1785	25.6748	25.9904	24.5036	25.8623
CDK4	Cyclin-dependent kinase 4	P11802	P11802	0.833642	0.675288		216440000	23.7378	22.7629	24.1582	22.884	23.9995	24.0464	22.0127	23.6621	23.4457	20.6746	24.5751	22.2169
PABPC1	Polyadenylate-binding protein 1	P11940;Q9H361;Q4VXU2;Q5JQF8;Q96DU9	P11940	-1.11937	5.73558	+	5738700000	27.4089	27.7452	27.7012	27.2137	27.2324	27.606	28.5233	28.3424	28.7436	28.6002	28.7127	28.7014
PCNA	Proliferating cell nuclear antigen	P12004	P12004	0.0933571	0.189087		2452700000	26.8024	27.0307	26.6026	26.6618	26.3626	27.127	26.484	27.1627	26.7044	26.6391	26.0462	26.9905
SLC25A6	ADP/ATP translocase 3;ADP/ATP translocase 3, N-terminally processed	P12236	P12236	0.047286	0.0177866		2655000000	26.5668	27.3056	22.9402	26.1369	26.6575	26.5956	27.2564	23.6489	26.9686	26.7609	24.2036	27.0806
IMPDH2	Inosine-5-monophosphate dehydrogenase 2	P12268	P12268	-0.587412	0.473232		499960000	24.7012	25.476	22.3596	24.6077	22.4257	24.8298	24.7638	24.62	24.7669	24.854	23.7061	25.2137
CKB	Creatine kinase B-type	P12277	P12277	0.0277522	0.03024		13438000000	29.4728	28.9827	28.186	27.8631	29.1179	29.7132	29.0205	29.2106	28.7514	28.9487	28.3255	28.9125
XRCC6	X-ray repair cross-complementing protein 6	P12956	P12956	0.949665	1.96314	+	12747000000	29.4845	29.312	29.15	29.1298	29.2833	29.1777	28.9415	27.0395	28.8772	28.6683	27.8557	28.4571
XRCC5	X-ray repair cross-complementing protein 5	P13010	P13010	0.423398	0.858245		10716000000	29.0112	28.5981	28.7707	28.6446	28.7111	28.8581	28.652	28.7777	28.6478	28.5637	27.1043	28.3079
EEF2	Elongation factor 2	P13639	P13639	0.802132	2.59761	+	7390900000	28.2574	28.734	28.7359	28.4193	28.5587	28.6393	27.7387	28.2984	27.4361	27.8489	27.0674	28.1421
PDIA4	Protein disulfide-isomerase A4	P13667	P13667	0.683173	0.558342		185610000	22.8001	22.5665	23.6294	22.5287	23.0306	24.5607	21.2606	23.3458	21.5062	21.4721	24.0612	23.3712
MIF	Macrophage migration inhibitory factor	P14174	P14174	-0.363726	0.271411		839690000	25.0149	25.1754	25.2362	22.7593	24.7465	25.2347	25.6203	23.1099	25.4863	25.688	25.5508	24.8941
PKM	Pyruvate kinase PKM	P14618;P30613	P14618	-0.102088	0.270492		11559000000	28.8967	29.1786	28.4669	28.595	29.0548	29.315	28.8354	29.3626	28.8986	28.9226	28.922	29.1782
HSP90B1	Endoplasmin	P14625;Q58FF3	P14625	-0.463164	0.755686		3586700000	27.5303	26.7502	26.8479	27.0091	26.8572	27.7761	27.2989	27.8969	28.1884	27.928	26.3971	27.8405
CCNB1	G2/mitotic-specific cyclin-B1	P14635	P14635	0.138357	0.112611		81962000	22.1206	24.1391	24.2518	23.5267	22.3636	22.0733	22.2316	23.3045	23.2138	22.5853	23.5938	22.7159
SNRPB;SNRPN	Small nuclear ribonucleoprotein-associated proteins B and B;Small nuclear ribonucleoprotein-associated protein N	P14678;P63162	P14678;P63162	-0.748684	1.82942	+	1954900000	25.7277	26.5874	26.3305	26.3066	25.7721	25.6613	26.8829	27.0403	26.6837	26.2408	27.6068	26.4234
HNRNPL	Heterogeneous nuclear ribonucleoprotein L	P14866;M0QYT0	P14866;M0QYT0	-0.534131	0.377382		1295800000	25.5011	25.7728	24.2479	25.139	25.2702	25.992	26.3701	25.6772	26.6411	26.5044	23.0593	26.8756
DARS	Aspartate--tRNA ligase, cytoplasmic	P14868	P14868	0.72363	2.39391	+	5407800000	28.1288	28.1661	28.0501	27.5327	27.9558	28.0378	27.5755	26.9738	27.5322	27.4835	26.5264	27.4383
RPS2	40S ribosomal protein S2	P15880	P15880	0.0823609	0.290423		30603000000	30.6499	30.4731	30.4764	30.3447	30.5409	30.6518	30.6925	30.1398	30.8211	30.4524	30.1865	30.3505
CBR1	Carbonyl reductase [NADPH] 1	P16152	P16152	-0.614892	0.656939		280120000	22.1108	24.1236	24.6584	22.5435	24.006	24.6204	24.0663	24.8493	24.1073	24.3001	23.809	24.62
HIST1H1C	Histone H1.2	P16403	P16403	0.495377	1.20106		3310700000	26.5433	27.4576	27.0906	27.7457	27.6814	27.113	26.6313	27.3208	26.4696	26.3401	26.8961	27.0014
STMN1	Stathmin	P16949	P16949	-1.41816	1.5047	+	908410000	25.2456	25.932	22.9795	23.0787	25.6901	25.484	25.9198	26.2631	25.7329	25.9505	26.3317	26.7208
YBX3	Y-box-binding protein 3	P16989	P16989	-0.269734	0.465619		2140300000	26.3883	27.4393	26.9539	26.5272	26.2249	26.3974	26.5859	27.2513	26.7242	26.6516	27.7589	26.5776
HSPA6;HSPA7	Heat shock 70 kDa protein 6;Putative heat shock 70 kDa protein 7	P17066;P48741	P17066;P48741	-0.551432	0.16063		1732000000	26.9997	21.7555	22.6811	27.5677	21.8122	22.2961	21.676	25.1637	25.8288	25.9995	25.4881	22.2649
HMGA1	High mobility group protein HMG-I/HMG-Y	P17096	P17096	0.00798798	0.0156446		1211900000	25.6161	25.333	26.2178	25.4232	25.3439	25.8596	25.5982	25.1992	25.8472	25.5711	25.6224	25.9076
UBTF	Nucleolar transcription factor 1	P17480	P17480	0.525026	1.21951		782480000	24.8158	25.1035	25.0233	24.9076	24.8012	24.9839	24.571	24.2471	24.7032	24.8127	23.2851	24.866
CTPS1	CTP synthase 1	P17812	P17812	2.60903	4.90178	+	1035500000	26.4971	25.5112	25.6271	25.5696	26.6252	26.1106	23.3098	23.5504	22.2828	23.3049	23.6041	24.2346
DDX5	Probable ATP-dependent RNA helicase DDX5	P17844	P17844	0.0339155	0.0928514		12119000000	28.8501	28.9965	28.7446	28.8555	29.072	28.7381	29.207	28.5516	29.0487	28.9562	28.4104	28.8793
PSMC3	26S protease regulatory subunit 6A	P17980	P17980	-1.02908	1.17182		408110000	22.0571	21.5746	24.2717	24.0206	23.4955	24.2082	24.214	24.2615	24.3372	24.2196	23.8046	24.9653
TCP1	T-complex protein 1 subunit alpha	P17987	P17987	-0.123191	0.461301		9960500000	28.7508	28.6136	29.1738	28.3774	28.6221	28.744	28.8161	28.8309	28.591	28.7776	29.0055	28.9998
RPL35A	60S ribosomal protein L35a	P18077	P18077	0.515243	0.903256		18464000000	29.7613	29.8447	29.9244	29.7489	29.9321	29.3688	29.7708	28.6369	29.8718	29.7433	28.0961	29.3699
RPL7	60S ribosomal protein L7	P18124	P18124	0.340039	0.997984		50609000000	31.2201	31.076	31.1961	30.867	31.1982	31.2433	31.1449	30.5517	30.985	31.0804	30.0077	30.9908
NELFE	Negative elongation factor E	P18615	P18615	-0.742082	1.25088		151320000	22.7273	23.314	23.4901	22.2436	21.9089	21.8504	22.9006	23.3942	23.3489	22.9256	24.1658	23.2516
PGAM1;PGAM4	Phosphoglycerate mutase 1;Probable phosphoglycerate mutase 4	P18669;Q8N0Y7;P15259	P18669;Q8N0Y7	-0.430712	0.838722		2347100000	27.2185	26.6901	26.5978	26.2395	26.02	27.2902	26.5543	26.9682	27.4852	27.5623	26.6869	27.3834
NCL	Nucleolin	P19338	P19338	0.285514	1.08114		38058000000	31.0625	30.3937	30.8282	30.6482	31.124	31.0974	30.6794	30.1744	30.7649	30.5741	30.5331	30.7149
TRIM21	E3 ubiquitin-protein ligase TRIM21	P19474	P19474	-1.33798	6.46491	+	1734200000	26.1175	25.8922	25.8962	25.944	25.8841	26.157	26.9792	27.6837	27.3484	27.4432	27.1084	27.356
EIF2AK2	Interferon-induced, double-stranded RNA-activated protein kinase	P19525	P19525	-0.161159	0.0804048		802100000	24.4878	20.9997	25.4364	25.663	25.0026	25.3874	24.8306	23.9509	24.8116	24.8689	24.5183	24.9638
EIF2S2	Eukaryotic translation initiation factor 2 subunit 2	P20042	P20042	0.442001	1.22317		3851800000	27.2694	27.2394	27.3271	27.3446	27.2777	27.2767	27.0565	26.5292	27.3071	27.006	25.9667	27.2172
FLNA	Filamin-A	P21333;Q14315	P21333	-0.445682	2.57426	+	15277000000	28.9227	29.2898	29.3342	29.1141	29.1253	29.3345	29.5783	29.701	29.5289	29.5039	29.4351	30.0475
VDAC1	Voltage-dependent anion-selective channel protein 1	P21796	P21796	-0.898101	1.05473		233660000	23.3824	23.6607	21.3886	23.8046	22.411	23.9737	23.6502	24.8334	24.3162	24.166	23.1219	23.9219
SDHB	Succinate dehydrogenase [ubiquinone] iron-sulfur subunit, mitochondrial	P21912	P21912	2.77964	6.00219	+	435320000	24.6875	25.4876	25.5485	24.77	24.9743	25.0994	22.0757	22.6587	22.4795	21.5883	23.097	21.9903
PCMT1	Protein-L-isoaspartate(D-aspartate) O-methyltransferase	P22061	P22061	0.247219	0.211944		402060000	24.7445	23.1172	24.3054	25.4567	22.9212	24.8644	24.2104	23.2377	23.8957	24.031	23.6265	24.9248
FBL	rRNA 2-O-methyltransferase fibrillarin	P22087	P22087	0.339186	0.249547		2169500000	26.8927	25.1573	26.5655	26.0771	26.343	25.839	26.6714	23.296	26.2758	26.3959	26.1257	26.0747
GART	Trifunctional purine biosynthetic protein adenosine-3;Phosphoribosylamine--glycine ligase;Phosphoribosylformylglycinamidine cyclo-ligase;Phosphoribosylglycinamide formyltransferase	P22102	P22102	0.942981	1.69583	+	2809400000	27.0809	27.7828	27.0134	27.2997	27.4249	27.7234	26.8797	26.7419	26.5012	26.8544	24.8903	26.7998
PAICS	Multifunctional protein ADE2;Phosphoribosylaminoimidazole-succinocarboxamide synthase;Phosphoribosylaminoimidazole carboxylase	P22234	P22234	0.858743	2.66926	+	1878200000	26.6167	26.891	26.8961	27.103	26.3501	26.6879	25.7116	26.5107	25.4034	25.5965	25.8086	26.3614
UBA1	Ubiquitin-like modifier-activating enzyme 1	P22314	P22314	-0.0426156	0.0443212		1931700000	25.8914	27.0647	26.7868	26.9807	25.8396	26.523	25.475	27.2897	26.4796	26.4077	27.1151	26.5748
NME2;NME2P1	Nucleoside diphosphate kinase B;Putative nucleoside diphosphate kinase	P22392;O60361	P22392;O60361	0.433972	0.458893		1840100000	26.7773	25.6883	25.7055	25.2871	26.524	26.9512	25.8176	25.8085	25.7849	26.2047	24.1389	26.5749
HNRNPA2B1	Heterogeneous nuclear ribonucleoproteins A2/B1	P22626	P22626	-0.0826333	0.0880022		7779100000	28.2634	27.9144	28.5049	28.2327	28.0667	28.116	28.663	28.3106	28.7717	28.7017	26.613	28.534
TCEA1	Transcription elongation factor A protein 1	P23193	P23193	0.00283209	0.00244739		102320000	22.1478	23.7536	22.6653	23.4863	22.0924	23.3223	22.6847	23.0428	22.8156	21.9633	23.9651	22.9791
SFPQ	Splicing factor, proline- and glutamine-rich	P23246	P23246	-0.13255	0.155308		7074400000	28.1042	27.7723	27.9972	27.688	28.641	27.981	28.7201	27.8067	28.6332	28.7401	26.8319	28.2469
WARS	Tryptophan--tRNA ligase, cytoplasmic;T1-TrpRS;T2-TrpRS	P23381	P23381	-0.330666	0.292766		304920000	23.3277	23.3202	21.7844	24.7974	23.8185	24.0777	23.5859	24.8699	23.8241	23.8737	22.9754	23.981
RPS3	40S ribosomal protein S3	P23396	P23396	0.0156171	0.0719001		45482000000	30.8818	30.8619	30.8631	30.8458	30.9071	30.7012	31.172	30.6598	30.8514	30.7424	30.7636	30.778
JAK1	Tyrosine-protein kinase JAK1	P23458;O60674;P29597	P23458	-3.05222	2.61353	+	1544500000	25.433	21.983	25.074	25.2524	25.0784	22.3031	28.431	25.7894	27.6305	27.2393	26.4929	27.8541
AHCY	Adenosylhomocysteinase	P23526	P23526	0.307561	0.730916		949950000	25.5731	25.6046	24.6636	25.3039	25.5202	25.7346	25.005	25.4508	25.3894	25.0859	24.4414	25.1822
CFL1	Cofilin-1	P23528	P23528	0.451155	1.09801		5830900000	28.1372	28.3894	27.7617	28.138	28.0484	28.1566	26.9761	27.6368	27.3471	27.5919	28.5572	27.8153
EIF4B	Eukaryotic translation initiation factor 4B	P23588;REV__P23588	P23588	0.310545	0.37955		149750000000	33.1241	32.0885	33.0232	33.1151	32.7948	32.413	32.8072	31.7896	32.8248	32.8636	31.1693	33.241
EEF1B2	Elongation factor 1-beta	P24534	P24534	4.15946	7.85128	+	62997000000	32.6022	31.6454	31.476	31.4517	32.2271	31.907	27.6285	28.4168	27.6278	27.9246	27.5865	27.1685
ACAT1	Acetyl-CoA acetyltransferase, mitochondrial	P24752	P24752	0.194578	0.161834		221070000	23.0712	24.1861	23.7524	22.799	23.8283	23.594	21.475	24.6171	23.1598	23.5486	23.5488	23.7142
MCM3	DNA replication licensing factor MCM3	P25205	P25205	-0.880509	3.66216	+	3957900000	26.8412	27.3525	26.9835	27.0812	27.2471	27.0931	28.3958	28.4181	27.8072	27.6678	27.7363	27.8564
RPS12	40S ribosomal protein S12	P25398	P25398	0.0941426	0.119493		7396500000	27.926	28.8658	28.7286	28.4166	28.0343	28.0806	28.3389	28.6934	27.6046	27.787	29.2118	27.8513
ATP5A1	ATP synthase subunit alpha, mitochondrial	P25705	P25705	0.132197	0.292229		2080200000	26.0836	26.704	26.5082	26.2727	26.946	27.2056	26.2563	26.5113	26.4664	26.4674	26.329	26.8966
PSMA4	Proteasome subunit alpha type-4	P25789	P25789	-0.902402	3.50868	+	8567900000	28.6889	29.0118	28.1889	28.2499	28.229	28.1087	29.6002	29.3369	29.3071	29.4295	28.9948	29.2231
DNMT1	DNA (cytosine-5)-methyltransferase 1	P26358	P26358	0.0267181	0.0255821		500630000	24.2429	24.7606	24.6173	23.9872	23.6511	24.3911	24.6014	22.9583	24.7394	24.755	23.5745	24.8611
U2AF2	Splicing factor U2AF 65 kDa subunit	P26368	P26368	-0.465939	0.38468		535330000	22.0841	24.8448	25.2895	25.1722	24.4824	25.1987	24.5864	24.899	24.6811	24.5725	25.9416	25.1867
RPL13	60S ribosomal protein L13	P26373	P26373	0.442337	0.902048		52092000000	31.5395	31.1687	30.8853	31.1567	31.4875	31.4761	31.4557	30.24	31.1604	31.2184	29.9734	31.0119
PTBP1	Polypyrimidine tract-binding protein 1	P26599	P26599	-0.383694	5.02179	+	11764000000	28.931	28.7486	28.8678	28.9321	28.7825	28.9261	29.3219	29.2275	29.3152	29.243	29.1021	29.2805
TARS	Threonine--tRNA ligase, cytoplasmic	P26639;A2RTX5	P26639	-0.176578	0.274049		252510000	23.8623	23.0886	24.0128	22.829	23.5429	24.1839	23.5459	23.3489	23.8174	24.233	23.4007	24.2329
VARS	Valine--tRNA ligase	P26640	P26640	6.70085	8.83771	+	165050000000	33.53	32.9967	33.1724	33.0468	33.4898	33.415	27.0458	26.1663	26.7474	26.9969	25.2386	27.2505
EEF1G	Elongation factor 1-gamma	P26641	P26641	4.82451	10.5018	+	171880000000	33.5071	33.1917	33.1424	33.6322	33.6542	33.5131	28.4885	29.0308	28.872	28.5914	28.1235	28.5874
YWHAQ	14-3-3 protein theta	P27348	P27348	0.989517	0.85058		845490000	25.5009	25.7971	26.0192	25.6168	22.6401	25.8957	24.8015	23.4142	24.4102	23.3273	24.1897	25.3898
MAPK3	Mitogen-activated protein kinase 3	P27361	P27361	1.12735	1.52074	+	233070000	23.8083	23.8308	24.0992	22.464	24.3502	23.842	22.6269	22.4961	21.9147	23.4297	23.7346	21.4284
RPL10	60S ribosomal protein L10	P27635;Q96L21	P27635	0.415524	0.827601		23527000000	30.2029	29.2741	29.4341	29.4036	30.3207	29.9306	29.9703	28.8432	29.6038	29.6122	28.7803	29.263
APEX1	DNA-(apurinic or apyrimidinic site) lyase;DNA-(apurinic or apyrimidinic site) lyase, mitochondrial	P27695	P27695	0.0621077	0.0454902		366450000	23.6399	23.7814	23.111	24.0604	24.4158	24.0817	22.4768	22.3555	24.2393	24.3355	25.0105	24.3
CAD	CAD protein;Glutamine-dependent carbamoyl-phosphate synthase;Aspartate carbamoyltransferase;Dihydroorotase	P27708	P27708	3.47304	5.50993	+	2066100000	27.0668	27.0042	27.4331	27.1369	27.1885	27.1389	23.0711	22.6515	24.1035	23.0995	24.137	25.0674
MAP4	Microtubule-associated protein 4	P27816	P27816	0.852853	1.67086	+	3380400000	27.4339	28.0397	28.0038	27.8781	27.1906	27.4724	26.56	27.9394	26.8366	26.982	25.8362	26.7471
CANX	Calnexin	P27824	P27824	-0.396047	0.238171		582930000	24.9789	22.3656	25.9828	25.4842	23.4967	25.3594	25.0474	24.9875	25.8316	25.4717	23.1601	25.5457
TPP2	Tripeptidyl-peptidase 2	P29144	P29144	-2.38638	1.66887	+	1938100000	25.4329	22.2915	23.0466	23.6658	22.5504	26.2865	25.878	27.2314	26.134	27.3938	23.7188	27.2358
TKT	Transketolase	P29401	P29401	-0.81691	0.800436		262100000	23.4553	22.5221	21.4387	22.0138	24.0556	24.2264	24.0951	22.8818	23.4367	24.1563	23.3581	24.6852
EEF1D	Elongation factor 1-delta	P29692	P29692	5.57442	9.84613	+	121350000000	33.1637	32.5836	32.8598	32.636	32.8973	32.8635	27.7234	27.1753	27.4514	27.2697	26.3782	27.5594
PRDX6	Peroxiredoxin-6	P30041	P30041	-0.189312	0.230537		698010000	24.4459	25.3744	25.6941	25.3935	24.4644	24.3039	24.4805	26.0995	25.2306	25.2553	24.6766	25.0697
RPL12	60S ribosomal protein L12	P30050	P30050	-0.168775	0.493641		6160900000	27.8268	28.1203	28.3323	27.9057	27.6203	27.9993	28.0432	27.904	28.1195	27.908	28.741	28.1016
PDIA3	Protein disulfide-isomerase A3	P30101	P30101	0.144767	0.127751		764750000	25.3734	24.6815	24.9865	24.7471	25.1915	25.5852	24.9562	25.6078	24.8859	25.3919	23.0452	25.8098
PPP2R1A	Serine/threonine-protein phosphatase 2A 65 kDa regulatory subunit A alpha isoform	P30153	P30153	2.18852	4.75125	+	2611200000	26.9333	27.3407	27.1753	27.2279	27.1869	27.6445	23.978	25.7284	25.2307	25.2483	24.5923	25.5998
SDHA	Succinate dehydrogenase [ubiquinone] flavoprotein subunit, mitochondrial	P31040	P31040	2.13009	3.35518	+	1261200000	26.0084	25.0731	26.3705	26.7539	26.6192	26.2783	24.5684	23.025	24.4668	24.8895	23.0237	24.3494
MAT2A	S-adenosylmethionine synthase isoform type-2	P31153;Q00266	P31153	-0.189507	0.302143		5250100000	28.1103	27.4736	27.8318	27.565	27.7135	27.365	28.2445	27.6108	28.2079	28.0966	26.743	28.2935
ATIC	Bifunctional purine biosynthesis protein PURH;Phosphoribosylaminoimidazolecarboxamide formyltransferase;IMP cyclohydrolase	P31939	P31939	-0.798266	1.1069		248550000	23.5628	23.7655	23.0887	23.6596	23.5386	21.3994	23.4677	24.7776	23.969	23.8365	23.8934	23.8598
HNRNPH1	Heterogeneous nuclear ribonucleoprotein H;Heterogeneous nuclear ribonucleoprotein H, N-terminally processed	P31943	P31943	-0.744541	2.68776	+	10485000000	28.5396	29.1009	28.5497	28.0468	28.7302	28.4978	29.5636	29.4007	29.2612	28.8077	29.5577	29.3413
YWHAB	14-3-3 protein beta/alpha;14-3-3 protein beta/alpha, N-terminally processed	P31946	P31946	-0.0318788	0.0230354		1302800000	26.0433	25.1042	24.9265	24.6046	25.5272	26.8377	25.57	25.8945	26.1636	26.0217	23.8786	25.7064
STIP1	Stress-induced-phosphoprotein 1	P31948	P31948	-0.219327	0.175002		193070000	22.6074	23.6227	23.0563	23.2935	22.0923	23.8817	21.8642	23.7937	23.7064	22.2204	24.4361	23.8489
PRDX2	Peroxiredoxin-2	P32119	P32119	-0.987511	1.2757		178100000	23.5723	21.4825	22.5146	21.6448	23.0894	23.7483	23.0971	23.7233	23.8306	23.7807	23.0475	24.4977
RPL9	60S ribosomal protein L9	P32969	P32969	0.176815	0.502757		25068000000	30.1694	29.3965	29.6173	29.6792	30.1024	29.8904	29.955	29.3062	29.8361	29.6198	29.7826	29.2944
KIF5B	Kinesin-1 heavy chain	P33176;O60282;Q12840	P33176	0.772848	0.592071		330870000	24.1044	25.1988	24.7053	24.2392	24.1668	22.217	23.8629	24.54	21.5054	22.1937	23.7694	24.123
DUT	Deoxyuridine 5-triphosphate nucleotidohydrolase, mitochondrial	P33316	P33316	-1.23581	0.924302		411350000	22.4435	21.7217	21.0573	22.5029	24.6156	25.0979	24.4107	24.2055	24.329	24.5961	22.6436	24.6688
MCM5	DNA replication licensing factor MCM5	P33992	P33992	-0.653259	2.51846	+	3066200000	26.4214	26.5242	26.4923	26.6312	27.1437	27.0103	27.5963	27.0621	27.2837	27.19	27.8027	27.2077
MCM7	DNA replication licensing factor MCM7	P33993	P33993	0.690311	1.20227		774420000	25.0637	24.8286	24.8936	24.7393	25.619	25.8702	24.9817	24.0907	23.9597	24.9894	23.6378	25.2133
SHMT2	Serine hydroxymethyltransferase, mitochondrial	P34897	P34897	-1.12744	1.3184	+	451200000	24.0008	24.2216	22.2079	23.0131	24.3854	24.5638	24.1787	25.2502	25.3457	25.4252	23.5332	25.4242
HSPA4	Heat shock 70 kDa protein 4	P34932	P34932	0.764432	1.25042		566090000	24.4279	25.2527	24.8574	24.8687	24.9299	25.7395	24.2382	24.8221	24.7801	24.424	22.7974	24.4279
PHB	Prohibitin	P35232	P35232	-0.470205	1.06729		1105000000	25.4662	25.7915	25.2033	25.6628	25.1928	25.969	25.5182	26.752	26.3269	25.8423	25.4215	26.246
RFC4	Replication factor C subunit 4	P35249	P35249	0.314474	0.478811		455920000	24.4762	25.4218	23.7661	24.2951	24.4226	24.3368	23.8122	24.6787	24.646	24.4399	23.367	23.888
RFC2	Replication factor C subunit 2	P35250	P35250	0.425663	1.3728		360380000	24.3964	24.7608	23.9756	24.3551	24.3397	23.8772	23.9885	24.1128	23.5432	23.3803	24.0221	24.1037
RFC1	Replication factor C subunit 1	P35251	P35251	0.655502	0.492181		316490000	22.2103	24.1458	25.1096	24.6514	23.8827	23.5066	22.0577	21.781	23.9919	24.4749	22.9808	24.2869
RPL22	60S ribosomal protein L22	P35268;Q6P5R6	P35268	0.683735	1.19159		21919000000	29.8994	29.979	29.9207	29.6941	29.9581	30.3908	30.0238	28.8011	29.6159	29.5927	27.9509	29.7551
GTF2F1	General transcription factor IIF subunit 1	P35269	P35269	-0.914663	0.783435		258060000	22.7776	23.9949	24.1549	24.0339	20.8053	21.9533	24.0992	22.7665	23.8065	24.1482	23.8327	24.5549
MYH9	Myosin-9	P35579;P12883;P12882;Q9UKX2;P13533;P13535;P11055;A7E2Y1	P35579	0.821275	0.768991		1323500000	25.2901	25.1305	25.8768	24.7199	26.1873	26.4521	24.595	22.9769	25.502	25.6236	23.9211	26.1104
FUS	RNA-binding protein FUS	P35637	P35637	-0.0439065	0.0190159		1207300000	26.1196	22.6008	24.6079	25.0074	25.6238	25.7426	25.8296	22.8317	25.9966	26.0441	23.3611	25.9025
KRT2	Keratin, type II cytoskeletal 2 epidermal	P35908	P35908	-1.19947	2.18426	+	13929000000	28.423	27.6305	29.1344	28.4509	29.1015	29.0413	28.9639	29.9665	29.272	30.1047	29.9467	30.7245
PSMC2	26S protease regulatory subunit 7	P35998	P35998	0.052125	0.0644355		791500000	24.5575	25.5392	25.0887	25.0215	24.9305	25.2649	24.8221	25.5805	25.2593	24.8037	23.9518	25.6721
ATP5C1	ATP synthase subunit gamma, mitochondrial	P36542	P36542	-0.453463	1.30847		964500000	24.649	25.5466	25.037	24.6003	25.6	25.341	25.4904	25.3917	25.3038	25.8339	25.8752	25.5996
RPL4	60S ribosomal protein L4	P36578	P36578	0.384424	2.24306	+	67214000000	31.601	31.3846	31.862	31.4077	31.6445	31.4126	31.4217	31.0616	31.3303	31.2491	30.9867	30.9564
SRP14	Signal recognition particle 14 kDa protein	P37108	P37108	-0.191241	0.219115		2333900000	26.4271	24.8798	26.7925	27.3402	26.4351	26.9596	26.5559	26.748	26.6428	26.4418	27.0029	26.5904
TAGLN2	Transgelin-2	P37802;Q9UI15	P37802	-0.466057	0.565166		1241600000	26.0179	26.0796	24.4322	25.1062	25.2867	25.983	25.2439	27.2159	25.8833	25.9584	25.243	26.1574
TALDO1	Transaldolase	P37837	P37837	-0.618855	0.417227		168280000	21.976	24.2346	22.742	22.4466	21.8609	24.0105	23.0103	25.2084	24.297	24.197	22.6828	21.5884
HSPA9	Stress-70 protein, mitochondrial	P38646	P38646	2.62273	7.29301	+	18581000000	30.4488	30.3441	30.5609	30.4182	30.0661	30.1343	27.6533	27.9912	27.9288	27.7144	26.9416	28.0068
EIF4A3	Eukaryotic initiation factor 4A-III;Eukaryotic initiation factor 4A-III, N-terminally processed	P38919	P38919	-1.49545	1.47562	+	1100000000	25.1193	25.8918	21.8839	25.4164	25.1531	24.5427	26.1459	26.6971	25.7046	25.8947	26.5829	25.9547
RPS19	40S ribosomal protein S19	P39019	P39019	0.326148	1.09916		28650000000	30.539	30.5194	31.0782	30.9012	30.3745	30.0947	30.5	30.1585	30.3309	30.4284	29.9491	30.1834
RPL3	60S ribosomal protein L3	P39023;Q92901	P39023	0.471176	0.951872		48092000000	31.3918	30.5305	31.0771	31.25	31.1313	30.8616	31.1266	30.2052	30.9375	30.9342	29.5679	30.6438
ANP32A	Acidic leucine-rich nuclear phosphoprotein 32 family member A	P39687	P39687	0.321258	0.201793		383800000	24.8823	23.42	23.8527	22.3036	24.0874	25.1543	22.9098	23.0313	22.4279	25.4549	23.2031	24.7457
TXLNA	Alpha-taxilin	P40222	P40222	0.308374	0.281152		296990000	22.3165	23.4476	23.3609	23.0411	23.6429	21.2672	23.127	22.7276	21.572	21.7839	22.7573	23.2584
CCT6A	T-complex protein 1 subunit zeta	P40227;Q92526	P40227	0.265626	0.501054		10248000000	28.7907	28.6057	28.9588	28.6962	28.7432	28.7909	28.9175	28.0395	28.6728	28.8259	27.4948	29.0412
RPL13A	60S ribosomal protein L13a	P40429;Q6NVV1	P40429	0.211786	0.944281		24525000000	30.1128	30.1114	29.8721	29.9697	30.153	29.7255	29.9905	30.1703	29.6729	29.5996	29.708	29.5324
MDH1	Malate dehydrogenase, cytoplasmic	P40925	P40925	0.384049	0.490633		584490000	24.6763	25.0253	24.5261	24.8305	24.4639	25.0938	24.1902	24.7831	24.7999	25.0156	22.7087	24.8142
MDH2	Malate dehydrogenase, mitochondrial	P40926	P40926	-0.624335	0.46604		1260300000	26.2933	23.2298	24.7426	25.7309	25.485	26.344	25.5363	26.8431	26.1914	26.84	24.2069	25.9538
RFC5	Replication factor C subunit 5	P40937	P40937	0.672889	2.15895	+	508930000	24.7321	24.9764	25.1558	24.4231	24.4219	24.4158	23.8739	24.2306	24.0722	24.3579	23.3494	24.2037
RFC3	Replication factor C subunit 3	P40938	P40938	0.524852	1.63938		380570000	23.8418	23.6111	24.3933	24.5751	24.0525	24.1825	23.9009	23.8365	23.7167	23.0447	23.3702	23.6383
HADHA	Trifunctional enzyme subunit alpha, mitochondrial;Long-chain enoyl-CoA hydratase;Long chain 3-hydroxyacyl-CoA dehydrogenase	P40939	P40939	1.08004	1.84913	+	366520000	24.1123	24.2453	24.8921	25.0541	23.3529	24.4682	23.4985	22.5485	23.8769	23.8723	23.4587	22.3898
EIF2S3;EIF2S3L	Eukaryotic translation initiation factor 2 subunit 3;Putative eukaryotic translation initiation factor 2 subunit 3-like protein	P41091;Q2VIR3;F8W810	P41091;Q2VIR3;F8W810	0.129992	0.119977		4505000000	27.2416	27.1021	27.4997	27.2452	27.543	27.3369	27.6728	26.8933	27.9186	27.5658	25.3087	27.8292
NAA10	N-alpha-acetyltransferase 10	P41227;Q9BSU3	P41227	0.984642	1.31813	+	388440000	22.6764	25.2836	23.7188	24.0945	24.5521	24.4667	23.4521	22.6118	23.7919	23.5043	23.3157	22.2083
IARS	Isoleucine--tRNA ligase, cytoplasmic	P41252	P41252	1.05595	2.59035	+	2763700000	27.0954	27.5564	27.4849	27.3009	27.1747	27.0251	26.6527	25.4295	26.7384	26.3359	25.4654	26.6796
TMPO	Lamina-associated polypeptide 2, isoform alpha;Thymopoietin;Thymopentin	P42166	P42166	-0.0836293	0.0847902		2049400000	26.0473	26.8241	26.2763	26.7552	26.1944	25.9315	26.4669	26.8992	26.6475	26.3129	24.9229	27.2811
SKIV2L2	Superkiller viralicidic activity 2-like 2	P42285	P42285	0.273753	0.322468		423730000	24.8073	22.5803	23.9531	23.583	24.3376	24.0362	24.0781	23.1492	23.7982	24.2259	23.0565	23.3472
RPS27	40S ribosomal protein S27	P42677	P42677	0.381056	1.23693		7183900000	28.5515	28.0828	28.2549	27.9972	28.6143	28.0967	28.2584	27.913	27.9881	27.9624	27.2154	27.9737
RBM34	RNA-binding protein 34	P42696	P42696	0.0649954	0.0827789		98221000	22.6007	22.7004	22.7411	23.7884	22.4337	22.7937	22.1271	23.187	22.4468	22.9536	23.4955	22.458
LRPPRC	Leucine-rich PPR motif-containing protein, mitochondrial	P42704	P42704	-0.612159	1.54461		3014300000	26.8589	27.1562	26.203	26.7356	26.5367	26.4873	27.4596	27.2085	27.7909	27.2222	26.3937	27.5756
RPL35	60S ribosomal protein L35	P42766	P42766	0.806324	1.87225	+	14538000000	29.7711	29.5037	29.8152	29.8161	29.4384	29.2247	29.4599	28.4071	29.0711	29.0196	27.7459	29.0277
MATR3	Matrin-3	P43243	P43243	-0.677457	1.26986		2647100000	26.2357	26.2278	26.1559	26.3591	26.621	26.0156	27.6964	26.2964	27.4612	27.4169	25.8517	26.9573
MSH2	DNA mismatch repair protein Msh2	P43246	P43246	0.310249	0.253341		151540000	23.1343	23.6011	23.17	23.6046	21.8708	22.5494	22.0367	23.6808	21.139	22.1833	23.2115	23.8173
RANBP1	Ran-specific GTPase-activating protein	P43487	P43487	0.271598	0.143384		2328200000	27.0164	22.9502	26.4778	26.3212	27.2515	27.5159	26.0952	25.3815	26.349	26.6396	25.0434	26.3948
NAMPT	Nicotinamide phosphoribosyltransferase	P43490	P43490	-0.060866	0.0851363		107910000	23.2006	23.0878	23.2293	23.0206	21.9799	22.8733	22.7507	23.382	22.5823	22.4114	23.5015	23.1288
PSMC4	26S protease regulatory subunit 6B	P43686	P43686	-0.530328	0.444757		360160000	24.0518	24.2446	23.482	21.8569	23.8411	23.874	24.1146	22.5097	23.8399	24.3889	23.9554	25.724
VDAC2	Voltage-dependent anion-selective channel protein 2	P45880	P45880	-0.0902904	0.396515		832460000	25.1464	25.0968	25.202	24.8291	25.1073	25.2887	25.1168	25.4892	25.1825	25.2488	24.8886	25.2861
USP5	Ubiquitin carboxyl-terminal hydrolase 5	P45974	P45974	1.22649	1.99866	+	223970000	23.7241	24.5929	23.3687	23.3814	23.5121	24.0826	21.5589	22.5533	21.5935	23.1549	22.922	23.5203
RANGAP1	Ran GTPase-activating protein 1	P46060	P46060	0.324935	0.190555		650700000	24.3798	25.0537	22.5468	24.5527	24.8132	25.5742	21.7382	25.6228	24.2483	24.0216	24.4664	24.8737
RECQL	ATP-dependent DNA helicase Q1	P46063	P46063	0.597113	1.14077		746600000	25.4635	25.0485	25.0355	24.9247	24.6269	24.948	25.1862	24.3316	24.8297	24.5924	23.202	24.3228
NOP2	Probable 28S rRNA (cytosine(4447)-C(5))-methyltransferase	P46087	P46087	0.75082	0.775283		191260000	23.6818	21.8062	24.1831	23.3739	23.9885	22.3916	22.7559	23.4432	22.7773	21.7448	22.9009	21.2979
RPL27A	60S ribosomal protein L27a	P46776	P46776	0.347349	1.29008		12555000000	28.7597	29.4852	29.2852	29.3298	28.9032	29.1358	29.2939	28.8315	28.8011	28.7714	28.5634	28.5535
RPL5	60S ribosomal protein L5	P46777	P46777	0.4925	0.719871		9813300000	28.9641	27.9568	28.8653	27.9578	28.9318	28.8192	28.6368	26.996	28.5231	28.6938	27.4339	28.2564
RPL21	60S ribosomal protein L21	P46778	P46778	0.489013	1.26486		22222000000	30.1534	29.5989	29.9309	30.1291	29.7492	30.0818	29.9683	28.5798	29.3163	29.7956	29.3218	29.7275
RPL28	60S ribosomal protein L28	P46779	P46779	0.58316	1.07329		24313000000	30.4209	29.3272	30.1223	30.2308	30.4636	30.005	30.1655	28.6275	29.747	29.7616	28.8541	29.9151
RPS9	40S ribosomal protein S9	P46781	P46781	0.231128	0.770388		33065000000	30.8609	30.688	30.861	30.6012	30.584	30.4831	30.7481	30.1893	30.6403	30.6157	29.8549	30.643
RPS5	40S ribosomal protein S5;40S ribosomal protein S5, N-terminally processed	P46782	P46782	0.281651	0.86373		17254000000	29.4544	30.1193	29.9677	30.1422	29.268	29.4141	29.4584	29.4096	29.3168	29.2398	29.7186	29.5327
RPS10;RPS10-NUDT3	40S ribosomal protein S10	P46783;S4R435;Q9NQ39	P46783;S4R435	-0.431647	1.11867		14870000000	29.5304	28.2837	28.722	28.658	29.5246	28.9312	29.3491	29.0419	29.6211	29.4509	29.4184	29.3583
MAP1B	Microtubule-associated protein 1B;MAP1B heavy chain;MAP1 light chain LC1	P46821	P46821	-1.05354	4.211	+	10096000000	28.3226	28.8082	28.6081	28.5739	28.6585	28.4384	29.5328	29.9151	29.8137	29.2453	29.1941	30.03
IQGAP1	Ras GTPase-activating-like protein IQGAP1	P46940	P46940	1.00424	1.52508	+	1063100000	25.9324	25.7259	25.8843	26.607	25.5481	25.4083	25.0159	25.4731	25.165	25.1448	23.0838	25.1979
CAPZA2	F-actin-capping protein subunit alpha-2	P47755	P47755	0.500981	0.611321		307720000	24.1053	22.2578	24.3338	24.9931	23.9916	23.4315	23.0081	23.389	22.9844	23.6668	23.2327	23.8263
CAPZB	F-actin-capping protein subunit beta	P47756	P47756	0.596146	0.753871		334450000	24.2393	24.4823	22.6566	23.5071	23.936	24.4312	23.0831	24.062	23.1096	24.1619	22.2446	23.0145
QARS	Glutamine--tRNA ligase	P47897	P47897	0.512311	4.14986	+	4049700000	27.2948	27.5909	27.4265	27.5775	27.3431	27.6442	27.0495	26.9665	26.7711	26.8798	27.1378	26.9984
RPL29	60S ribosomal protein L29	P47914	P47914	0.699174	1.86442	+	19111000000	29.8014	29.8069	29.6721	30.0861	29.7879	29.6076	29.3326	29.2158	29.2874	29.4268	27.9817	29.3226
ATP5O	ATP synthase subunit O, mitochondrial	P48047;H7C0C1	P48047;H7C0C1	-1.05931	3.92362	+	3637800000	26.9208	26.988	27.3422	26.6544	27.0719	26.9114	27.9264	28.3089	27.9709	27.4519	28.5095	28.077
PRRC2A	Protein PRRC2A	P48634	P48634	0.218836	0.348846		3800100000	27.1806	27.8656	27.9517	27.7338	27.3217	27.1374	27.5492	27.4045	27.6275	27.5098	26.1529	27.634
CCT5	T-complex protein 1 subunit epsilon	P48643	P48643	-0.121775	0.180207		10379000000	28.726	28.3756	28.2043	28.5148	28.798	29.0829	29.1962	28.8935	28.7446	28.9839	27.5987	29.0153
CSNK1A1	Casein kinase I isoform alpha	P48729;Q8N752	P48729	-0.334974	0.20919		174100000	23.2571	23.8917	22.5032	21.9849	21.2456	22.3338	21.1943	23.5912	21.2231	23.7207	23.8388	23.6581
MARCKSL1	MARCKS-related protein	P49006	P49006	1.993	1.1884	+	1769200000	26.0739	26.5882	27.3555	27.0822	26.1221	26.0137	21.4575	26.8926	21.8793	25.5467	25.7612	25.7403
RPL34	60S ribosomal protein L34	P49207	P49207	0.556249	1.05988		27444000000	30.4338	29.9528	29.9717	31.1672	30.438	30.1294	30.1951	29.8927	30.0578	30.0794	28.6874	29.8431
NASP	Nuclear autoantigenic sperm protein	P49321	P49321	-0.312974	0.214028		941240000	25.3767	22.1769	25.6882	25.7081	25.2973	25.7666	25.1404	25.9587	25.4576	25.1838	24.6919	25.4591
FASN	Fatty acid synthase;[Acyl-carrier-protein] S-acetyltransferase;[Acyl-carrier-protein] S-malonyltransferase;3-oxoacyl-[acyl-carrier-protein] synthase;3-oxoacyl-[acyl-carrier-protein] reductase;3-hydroxyacyl-[acyl-carrier-protein] dehydratase;Enoyl-[acyl-carrier-protein] reductase;Oleoyl-[acyl-carrier-protein] hydrolase	P49327	P49327	0.888854	1.57263	+	7216300000	28.4091	28.4176	28.099	27.9754	28.5889	28.8026	27.7266	27.7755	27.7899	27.8058	25.9056	27.956
CCT3	T-complex protein 1 subunit gamma	P49368	P49368	0.162599	0.635949		6527500000	27.9112	28.2531	28.2207	28.1983	28.3021	28.1415	28.0215	28.1987	27.7019	27.8744	27.7988	28.4561
TUFM	Elongation factor Tu, mitochondrial	P49411	P49411	2.0078	3.97546	+	8161400000	29.1769	28.3786	28.592	28.9356	29.2436	29.2831	27.3898	26.6381	27.2986	27.4148	25.6139	27.2078
SRP9	Signal recognition particle 9 kDa protein	P49458	P49458	0.619566	0.714572		837600000	25.8985	25.6661	25.549	24.333	25.4683	25.4217	25.4541	23.0891	25.6296	25.2441	24.3656	24.8368
CARS	Cysteine--tRNA ligase, cytoplasmic	P49589	P49589	3.80593	7.15657	+	1367800000	25.9347	26.562	26.1827	26.1188	26.4309	26.8368	21.7806	22.8294	22.8176	22.9809	23.0123	21.8096
HINT1	Histidine triad nucleotide-binding protein 1	P49773	P49773	-0.79143	0.566722		923080000	25.7231	22.2338	25.1664	22.6775	25.6746	25.7951	25.655	24.902	25.4524	25.4699	25.0687	25.4709
NT5C2	Cytosolic purine 5-nucleotidase	P49902	P49902	-3.03016	4.09779	+	350050000	22.7945	21.6383	20.7183	21.5934	22.527	23.5961	25.4724	25.425	25.2253	25.2932	24.0877	25.545
GMPS	GMP synthase [glutamine-hydrolyzing]	P49915	P49915	0.644276	0.957652		494490000	24.6505	24.0799	23.766	23.4659	25.4255	25.2585	23.7469	23.6564	24.2499	23.8906	23.1004	24.1363
LIG3	DNA ligase 3	P49916	P49916	-0.115721	0.153186		177450000	22.5001	23.5261	23.9363	23.4994	22.6114	22.8033	22.9778	23.5927	22.9916	22.7874	23.8926	23.3287
GDI2	Rab GDP dissociation inhibitor beta	P50395	P50395	-1.68286	1.2412	+	434310000	24.8054	24.2085	22.5504	22.2556	20.4078	24.9128	24.4538	24.6364	25.4827	25.4887	23.6786	25.4975
EMD	Emerin	P50402	P50402	1.50415	1.8641	+	571500000	24.9252	24.5467	25.5202	25.7009	25.0699	24.8112	23.9285	24.2216	24.159	21.4017	24.5568	23.2816
SERPINH1	Serpin H1	P50454	P50454	-0.224642	0.22939		301950000	23.8965	23.1102	23.4749	23.1778	24.0082	23.9064	23.9125	25.2637	22.4495	23.5792	24.0358	23.6811
ST13;ST13P4;ST13P5	Hsc70-interacting protein;Putative protein FAM10A4;Putative protein FAM10A5	P50502;Q8IZP2;Q8NFI4	P50502;Q8IZP2;Q8NFI4	-0.526068	0.647172		237700000	23.2891	22.3564	22.9069	23.547	23.6231	24.1064	23.2186	24.3813	23.6482	23.85	25.0332	22.854
RPL14	60S ribosomal protein L14	P50914	P50914	0.528958	1.80634	+	17917000000	29.5599	29.6406	29.7806	29.6437	29.7714	30.1216	29.6061	28.8611	29.4511	29.4019	28.5979	29.426
CCT8	T-complex protein 1 subunit theta	P50990	P50990	0.0540158	0.0980937		11617000000	28.9104	28.9235	29.0495	28.7012	28.8116	29.2755	29.0053	29.2606	28.9604	28.963	27.9827	29.1755
CCT4	T-complex protein 1 subunit delta	P50991	P50991	0.00101566	0.00186924		9227600000	28.5765	29.3577	28.8923	28.0978	28.6133	28.5755	28.5929	28.9188	28.5369	28.5618	28.6095	28.8871
FXR1	Fragile X mental retardation syndrome-related protein 1	P51114	P51114	-0.277045	0.503704		370570000	24.058	23.9126	24.4669	23.7967	24.212	24.139	24.4022	23.2147	24.4123	24.6284	24.7658	24.8241
FXR2	Fragile X mental retardation syndrome-related protein 2	P51116	P51116	-0.869838	0.80753		174140000	22.2964	24.1534	24.1294	20.8124	22.6209	23.827	23.7882	23.2366	24.1565	24.1787	23.4369	24.2618
RAB5C	Ras-related protein Rab-5C	P51148;K7ERQ8;P20339;P61020	P51148;K7ERQ8	-0.741795	1.68394	+	61371000	22.091	23.1332	22.9277	22.0833	22.4779	23.016	23.1069	23.9583	22.7822	23.0102	23.7847	23.5375
GALK1	Galactokinase	P51570	P51570	1.6646	1.98524	+	234730000	23.2703	25.3001	25.592	24.615	23.9668	23.0667	21.9534	22.7489	22.4584	23.0098	23.8748	21.7782
HCFC1	Host cell factor 1;HCF N-terminal chain 1;HCF N-terminal chain 2;HCF N-terminal chain 3;HCF N-terminal chain 4;HCF N-terminal chain 5;HCF N-terminal chain 6;HCF C-terminal chain 1;HCF C-terminal chain 2;HCF C-terminal chain 3;HCF C-terminal chain 4;HCF C-terminal chain 5;HCF C-terminal chain 6	P51610	P51610	0.260464	0.223395		150130000	22.9467	23.9758	23.6552	23.5923	21.4029	22.5204	22.2949	22.713	22.3096	22.3353	24.0795	22.7984
HDGF	Hepatoma-derived growth factor	P51858	P51858	1.36521	2.15872	+	311940000	23.5042	24.572	24.1116	24.1411	24.062	23.7636	21.6936	22.5755	23.7614	21.5415	23.5407	22.8506
HNRNPA3	Heterogeneous nuclear ribonucleoprotein A3	P51991	P51991	-0.36024	0.30724		1497600000	25.9538	25.0388	25.4253	25.6713	25.7476	25.0746	26.2404	25.4926	26.7872	26.5211	23.6032	26.4283
HNRNPM	Heterogeneous nuclear ribonucleoprotein M	P52272	P52272	0.70851	1.55365	+	12173000000	29.1368	29.6688	29.4115	29.3831	28.9885	28.6913	28.9995	28.825	28.5721	28.7769	27.3865	28.4689
KPNA2	Importin subunit alpha-1	P52292	P52292	0.136949	0.144979		1124900000	24.5215	26.6951	26.3292	25.8641	25.569	25.5994	25.2135	26.3356	25.1795	25.2442	26.0592	25.7246
ARHGDIA	Rho GDP-dissociation inhibitor 1	P52565	P52565	-0.223042	0.491085		775610000	25.1083	25.1293	25.0756	25.3497	24.6399	25.3924	24.7766	25.6855	25.414	25.3307	25.9458	24.8809
HNRNPF	Heterogeneous nuclear ribonucleoprotein F;Heterogeneous nuclear ribonucleoprotein F, N-terminally processed	P52597	P52597	0.0174344	0.0189827		1350500000	25.1441	25.0583	26.1168	25.9504	25.0729	26.1608	25.8897	25.2979	26.1507	25.9176	24.6227	25.5201
KIF11	Kinesin-like protein KIF11	P52732	P52732	-1.33783	4.68394	+	74343000000	31.5163	30.9284	31.1459	31.0128	31.4614	31.2605	33.0284	32.0951	32.8013	32.7283	32.1713	32.5278
CAPZA1	F-actin-capping protein subunit alpha-1	P52907	P52907	0.553336	2.28461	+	1072100000	25.3927	25.7115	25.9241	26.2725	25.6957	26.0257	25.127	25.1705	25.3283	25.4003	25.0214	25.6546
SLC25A1	Tricarboxylate transport protein, mitochondrial	P53007	P53007	-0.742229	1.10741		859420000	25.3403	25.0401	24.977	24.7868	24.7543	24.9804	26.0232	26.1918	26.0583	25.8068	23.9164	26.3357
ACLY	ATP-citrate synthase	P53396	P53396	1.3236	2.52235	+	1325800000	26.384	26.5953	26.1906	25.7739	25.853	26.7371	24.6974	25.5449	25.177	24.9916	23.5953	25.5862
COPA	Coatomer subunit alpha;Xenin;Proxenin	P53621	P53621	0.628525	1.73317	+	555840000	24.8162	24.9643	25.069	24.5198	24.7434	25.0714	24.0648	24.6596	24.4292	24.5143	23.2881	24.4569
SLC16A1	Monocarboxylate transporter 1	P53985	P53985	0.63031	0.46518		426170000	24.9875	22.9828	24.1503	24.4448	24.5138	24.8737	21.0902	23.5437	24.5609	24.6846	23.675	24.6166
SUB1	Activated RNA polymerase II transcriptional coactivator p15	P53999	P53999	-1.40735	2.0023	+	1439800000	25.6361	23.9451	25.2475	23.6443	25.2346	25.6114	26.6812	26.7575	26.2314	26.2611	25.0556	26.7762
CLNS1A	Methylosome subunit pICln	P54105	P54105	-1.16731	4.08438	+	11029000000	28.2348	28.6643	28.0066	28.3542	28.5407	28.4131	29.2412	29.914	29.2916	29.1547	30.0901	29.5262
RARS	Arginine--tRNA ligase, cytoplasmic	P54136	P54136	1.0464	2.33677	+	4219600000	27.2416	28.242	27.7011	27.7827	27.2927	27.4395	26.805	26.9882	26.7524	26.6494	25.371	26.8554
ALDH18A1	Delta-1-pyrroline-5-carboxylate synthase;Glutamate 5-kinase;Gamma-glutamyl phosphate reductase	P54886	P54886	1.60322	2.73118	+	1590900000	26.3274	26.3265	26.5813	26.1355	26.1769	26.2879	24.9754	23.0379	25.1537	25.0868	24.304	25.6583
PSMD4	26S proteasome non-ATPase regulatory subunit 4	P55036	P55036	-0.55107	1.29983		1823900000	25.8965	25.8235	26.6788	26.0366	25.848	26.5262	26.9351	25.8547	26.8055	27.1364	26.3984	26.9859
CSE1L	Exportin-2	P55060	P55060	0.0415036	0.0188872		500770000	24.8942	25.1499	24.7618	25.0672	22.1164	24.3608	21.3845	25.0519	24.7147	24.8923	24.914	25.1439
VCP	Transitional endoplasmic reticulum ATPase	P55072	P55072	0.15364	0.110517		1382500000	26.2363	25.3822	25.3788	25.4481	25.7485	26.3524	25.8215	26.1072	26.1659	26.2476	23.1601	26.1222
NAP1L1	Nucleosome assembly protein 1-like 1	P55209	P55209	0.223402	0.134509		1407000000	26.0682	26.3235	25.5483	25.4471	25.4993	26.1718	26.1399	25.7469	26.5738	26.2372	22.5819	26.4381
EIF3B	Eukaryotic translation initiation factor 3 subunit B	P55884	P55884	-0.731966	2.0833	+	2987000000	26.9234	27.0275	26.9834	26.7325	26.7579	26.4057	27.9897	27.0486	27.9095	27.635	26.7985	27.8408
MARS	Methionine--tRNA ligase, cytoplasmic	P56192	P56192	1.11539	3.04092	+	3605400000	27.2302	27.6974	27.7396	27.4738	27.381	27.3451	26.6106	25.5739	26.8121	26.5595	25.7652	26.8534
MTPN	Myotrophin	P58546	P58546	0.562419	0.821106		168380000	23.4609	22.7932	23.573	23.0682	23.668	22.3322	21.9918	22.4597	22.6012	21.6649	23.5213	23.2822
HIST1H2BD;HIST1H2BN;HIST1H2BM;HIST1H2BL	Histone H2B type 1-D;Histone H2B type 1-N;Histone H2B type 1-M;Histone H2B type 1-L	P58876;Q99877;Q99879;Q99880	P58876;Q99877;Q99879;Q99880	0.00592677	0.0144347		8702300000	28.8033	28.4403	28.8326	28.3623	28.0975	28.1484	28.5725	28.3588	28.2754	28.6362	28.3319	28.4741
ARPC4;ARPC4-TTLL3	Actin-related protein 2/3 complex subunit 4	P59998;A0A0A6YYG9	P59998;A0A0A6YYG9	-1.76103	2.28471	+	210680000	23.8762	22.237	22.0038	22.8909	22.8297	22.5297	24.2475	23.0104	23.6499	25.2289	25.5315	25.2653
SEC61G	Protein transport protein Sec61 subunit gamma	P60059	P60059	-1.72472	2.33445	+	156350000	22.2328	22.5069	21.7487	23.2286	21.5301	21.8202	22.9707	24.7956	24.476	22.5863	24.9264	23.6606
EIF3E	Eukaryotic translation initiation factor 3 subunit E	P60228	P60228	-0.480577	1.49362		1679600000	26.128	25.9793	26.698	26.6398	25.6722	25.7134	26.6568	26.8347	26.438	26.5221	26.7742	26.4885
SEC61B	Protein transport protein Sec61 subunit beta	P60468	P60468	0.220565	0.439188		630700000	24.8551	24.9717	25.2654	25.6724	24.95	24.6022	24.533	25.3639	25.0661	24.8688	24.1514	25.0103
MYL6	Myosin light polypeptide 6	P60660;P14649	P60660	-0.149539	0.128569		557550000	24.4047	23.5198	22.3625	24.4351	24.765	25.2213	24.3101	24.6169	23.9487	23.9887	23.9483	24.793
ACTB	Actin, cytoplasmic 1;Actin, cytoplasmic 1, N-terminally processed	P60709;Q562R1;P0CG38;Q9BYX7	P60709	0.764481	0.690548		851870000	24.7141	27.0257	25.8625	26.0318	24.2113	23.8956	24.0965	23.7583	24.8945	25.6248	24.3412	24.4388
EIF4A1	Eukaryotic initiation factor 4A-I	P60842	P60842	0.802572	2.64208	+	15388000000	29.4756	28.7672	29.6964	29.3897	29.5549	29.8013	28.9161	28.0376	28.5675	28.7787	28.7746	28.7951
RPS20	40S ribosomal protein S20	P60866	P60866	0.192752	0.396346		17598000000	29.723	29.9651	29.7463	30.005	29.3649	29.2716	29.8742	28.6349	29.7225	29.6899	29.3999	29.5981
PRPS1;PRPS1L1	Ribose-phosphate pyrophosphokinase 1;Ribose-phosphate pyrophosphokinase 3	P60891;P21108	P60891;P21108	2.09888	1.62557	+	2266500000	27.1582	23.6177	24.6926	26.0634	27.8088	27.84	24.995	22.6466	24.8075	23.9684	23.9923	24.1775
DSTN	Destrin	P60981	P60981	0.373152	0.26904		187560000	23.0253	24.3021	23.8099	24.2463	22.34	23.375	21.5548	24.1671	23.6887	22.0213	24.6149	22.8129
ACTR2	Actin-related protein 2	P61160	P61160	-1.35991	1.44833	+	170900000	24.1688	23.0779	22.1413	22.4413	21.6078	22.2248	24.2914	22.3288	23.5822	25.0102	23.5578	25.0509
ACTR1A	Alpha-centractin	P61163	P61163	0.882659	0.717234		3041300000	27.3371	26.8007	26.9027	26.1234	27.5555	27.1694	27.1738	26.5659	26.6417	26.448	23.1634	26.6002
RPS3A	40S ribosomal protein S3a	P61247	P61247	0.31104	1.00103		46272000000	31.2868	30.5546	30.8145	31.0256	31.2822	30.8924	31.0138	30.2811	30.8524	30.8626	30.2975	30.6826
RPL26	60S ribosomal protein L26	P61254;J3QQQ9;Q2PPJ7	P61254;J3QQQ9	0.648757	0.847209		28241000000	30.8319	29.5615	30.0661	30.6265	30.6196	30.4217	30.781	28.496	30.0835	30.1783	28.781	29.9151
RPL15	60S ribosomal protein L15	P61313	P61313	0.663503	0.853657		17695000000	29.9392	29.4084	30.1627	28.809	29.6271	29.9755	29.6416	28.4819	29.5416	29.2779	27.4102	29.5876
RPL27	60S ribosomal protein L27	P61353	P61353	-0.222878	0.354835		11897000000	28.969	28.0855	28.1674	28.3269	29.0107	29.1449	29.4845	28.1821	28.957	29.033	28.3366	29.0486
RPL37A	60S ribosomal protein L37a	P61513;A6NKH3	P61513	0.8533	1.62775	+	13831000000	29.7257	29.4822	30.1952	29.4386	29.5514	28.9551	29.0376	29.0399	29.3897	28.7492	27.4676	28.5444
HNRNPK	Heterogeneous nuclear ribonucleoprotein K	P61978	P61978	-0.648214	4.69494	+	22577000000	29.4139	29.6342	29.7359	29.5594	29.6713	29.4889	30.3395	30.2778	30.1114	29.9764	30.2163	30.4716
RPS7	40S ribosomal protein S7	P62081	P62081	-0.0515121	0.131612		37866000000	30.7426	30.0615	30.5379	30.5597	30.7651	30.8769	30.9051	30.4271	30.6174	30.8503	30.7143	30.3386
PPP1CA	Serine/threonine-protein phosphatase PP1-alpha catalytic subunit	P62136	P62136	-0.22431	0.215874		190760000	23.6426	24.0161	21.7431	22.7056	23.412	23.3992	22.8007	23.1015	23.9547	22.5321	24.0004	23.8752
CALM1	Calmodulin	P62158;P27482;P02585	P62158	-1.42161	0.786148		1615600000	26.2428	23.293	25.7799	21.3189	25.7916	27.0461	26.6606	27.5835	25.1193	26.1095	25.922	26.6072
PSMC5	26S protease regulatory subunit 8	P62195	P62195	-0.787052	0.857086		373160000	22.2182	24.3619	22.5725	22.2443	24.0717	24.5498	24.0855	23.4393	24.2919	24.3117	23.8071	24.8051
RPS8	40S ribosomal protein S8	P62241	P62241	0.200404	0.396834		38384000000	30.6885	30.7309	30.7357	30.5884	30.8092	30.7875	31.0696	29.6043	30.7827	30.7558	30.0997	30.8256
RPS15A	40S ribosomal protein S15a	P62244;H3BN98	P62244	0.0537211	0.12805		12853000000	29.0116	29.3246	29.2898	29.2821	29.0086	28.6557	29.4114	29.2659	29.0842	28.8766	28.5695	29.0425
RPS16	40S ribosomal protein S16	P62249	P62249	-0.103221	0.323307		25379000000	30.3144	29.7689	30.3421	29.8967	30.3645	30.095	30.4018	29.8398	30.3369	30.4757	30.1807	30.166
YWHAE	14-3-3 protein epsilon	P62258	P62258	-0.157316	0.248794		3725800000	27.0001	26.8679	26.5982	26.6794	27.0483	27.8908	26.976	27.7133	27.4206	27.0583	26.4377	27.4227
RPS14	40S ribosomal protein S14	P62263	P62263	0.344179	0.965158		24811000000	30.3614	29.7631	30.5262	30.6673	29.9743	29.9512	30.0936	29.6003	29.9337	30.0385	29.3636	30.1487
RPS23	40S ribosomal protein S23	P62266	P62266	0.491785	1.0413		17531000000	29.8757	29.7783	29.8072	29.5845	29.6076	29.9119	30.047	28.3793	29.4466	29.7286	28.6877	29.3251
RPS18	40S ribosomal protein S18	P62269	P62269	0.162713	0.580769		34958000000	30.7433	30.34	30.648	30.5557	30.8311	30.6582	30.6699	30.0264	30.5557	30.6464	30.1828	30.7187
RPS29	40S ribosomal protein S29	P62273	P62273	0.39159	0.205362		3142300000	27.5567	25.8832	26.0886	25.2917	26.9343	26.8356	27.5468	23.7754	27.2248	26.8838	23.9587	26.851
RPS13	40S ribosomal protein S13	P62277	P62277	-0.146176	0.28824		32809000000	30.7246	30.1512	29.9588	29.6699	30.8051	30.6515	30.7172	30.1346	30.5825	30.7549	30.2665	30.3825
RPS11	40S ribosomal protein S11	P62280	P62280	0.261454	0.439804		40156000000	31.2776	30.5865	30.1096	30.7888	31.1822	30.8304	30.9851	30.0207	30.7746	30.8645	29.7329	30.8284
SNRPE	Small nuclear ribonucleoprotein E	P62304	P62304	0.107592	0.0436321		422410000	22.0665	24.5731	24.0149	24.8965	21.0501	25.0785	23.8651	24.3916	23.7562	20.7967	24.0737	24.1508
SNRPF	Small nuclear ribonucleoprotein F	P62306	P62306	-0.083938	0.0715245		297690000	23.2151	23.3438	24.4293	24.2838	23.0985	22.5949	23.0204	24.5215	22.888	22.7862	24.0793	24.1736
SNRPD1	Small nuclear ribonucleoprotein Sm D1	P62314	P62314	-1.23327	3.40144	+	4913900000	27.9932	27.1708	27.6841	27.3245	28.0046	27.6369	29.0735	28.0922	28.7493	29.3572	29.2745	28.6671
SNRPD2	Small nuclear ribonucleoprotein Sm D2	P62316	P62316	-1.23384	4.11361	+	3945400000	26.8582	27.8236	26.6422	27.1665	26.7627	26.9425	28.1575	28.3542	28.1586	28.3532	28.0019	28.5733
SNRPD3	Small nuclear ribonucleoprotein Sm D3	P62318	P62318	-0.34476	1.18797		7965800000	27.7387	28.2651	28.033	28.0062	28.201	27.8388	28.2633	27.8909	28.5258	28.9176	28.4228	28.131
PSMC6	26S protease regulatory subunit 10B	P62333	P62333	-0.558037	0.832298		252600000	23.1582	23.4249	22.3054	21.732	23.3713	23.4274	23.3113	22.5788	23.523	23.5336	23.977	23.8437
RPL7A	60S ribosomal protein L7a	P62424	P62424	0.580228	2.5632	+	60484000000	31.3981	31.5024	31.4939	31.4475	31.5808	31.4608	31.2812	30.6785	31.1797	31.0113	30.3149	30.9365
CNBP	Cellular nucleic acid-binding protein	P62633	P62633	0.364212	0.693842		2734500000	26.4405	27.4746	27.7764	27.3046	26.7641	26.4948	26.3777	27.248	26.6007	26.8702	26.296	26.6771
YPEL5	Protein yippee-like 5	P62699	P62699	-0.13704	0.120967		118160000	21.9587	21.6173	22.652	22.8511	22.826	22.5277	21.2034	23.2467	22.8286	22.1379	23.7779	22.0605
RPS4X	40S ribosomal protein S4, X isoform	P62701;P22090;Q8TD47	P62701	0.0826209	0.24935		38339000000	30.5993	30.3156	30.5194	30.345	30.7989	30.9126	30.8876	30.2464	30.455	30.5727	30.2596	30.5738
RPL23A	60S ribosomal protein L23a	P62750	P62750	0.166551	0.335699		24106000000	30.1322	29.4603	30.015	29.7967	30.1455	29.8563	29.9651	29.7133	30.1915	29.9568	28.8544	29.7257
RPS6	40S ribosomal protein S6	P62753	P62753	0.51938	1.63995		33469000000	30.7446	30.3406	30.5347	30.4568	30.4771	30.6316	30.4546	29.6773	30.1992	30.3328	29.2638	30.1415
HIST1H4A	Histone H4	P62805	P62805	0.0332155	0.0419438		1474000000	25.6382	25.1131	25.7934	25.2517	25.462	25.6415	25.7942	25.6253	25.6638	25.7627	24.16	25.6946
RAN	GTP-binding nuclear protein Ran	P62826	P62826	-0.181974	0.28647		2620500000	26.8895	26.6746	26.3509	27.3159	26.8708	27.3413	27.2683	27.2149	26.9837	27.481	26.0537	27.5331
RPL23	60S ribosomal protein L23	P62829	P62829	0.132771	0.613132		16644000000	29.2098	29.4856	29.4116	29.3257	29.4577	29.3661	29.3365	29.6016	28.9235	29.1061	29.3805	29.1115
RPS15	40S ribosomal protein S15	P62841	P62841	0.732388	0.428698		5989500000	27.2266	28.4071	28.5003	28.07	28.0129	27.7091	27.9798	28.6824	27.5269	27.6821	23.5398	28.1206
RPS24	40S ribosomal protein S24	P62847	P62847	-0.0108115	0.0191952		13354000000	28.9538	28.4874	28.9515	29.4205	29.2432	29.1384	29.381	28.5563	28.9772	29.1187	29.4651	28.7614
RPS25	40S ribosomal protein S25	P62851	P62851	0.214666	0.397594		26587000000	30.1154	30.7762	30.9616	30.7708	29.6991	29.9676	30.1364	30.6387	29.7995	30.073	30.3679	29.9873
RPS26;RPS26P11	40S ribosomal protein S26;Putative 40S ribosomal protein S26-like 1	P62854;Q5JNZ5	P62854;Q5JNZ5	0.0810089	0.190706		12200000000	29.3803	28.4587	28.8459	28.9672	29.2451	29.0796	29.2159	28.7432	28.7693	29.228	28.9387	28.5956
RPS28	40S ribosomal protein S28	P62857	P62857	0.462983	0.965545		4730900000	28.059	27.8677	28.2487	27.5566	27.9753	27.6071	27.7675	28.0665	27.325	27.7993	26.4548	27.1234
RPL30	60S ribosomal protein L30	P62888	P62888	-0.239134	0.845622		18943000000	29.52	29.7043	30.1642	29.5135	29.2505	29.5231	29.911	29.5265	29.762	29.8209	30.1303	29.9597
RPL39;RPL39P5	60S ribosomal protein L39;Putative 60S ribosomal protein L39-like 5	P62891;Q59GN2	P62891;Q59GN2	0.226805	0.103885		832960000	25.0831	22.5194	22.2672	25.4287	25.6406	24.8789	22.1739	22.9973	25.5178	25.3214	23.8342	24.6125
RPL31	60S ribosomal protein L31	P62899	P62899	0.847003	1.35724		16949000000	28.8624	29.6058	30.3575	29.8779	29.565	29.5311	29.0967	29.1268	28.9352	28.935	27.2746	29.3494
RPL10A	60S ribosomal protein L10a	P62906	P62906	0.307757	0.731045		25157000000	30.5226	29.7601	30.11	30.6438	30.2674	30.1542	30.3871	29.2811	30.2155	30.2681	29.6882	29.7717
RPL32	60S ribosomal protein L32	P62910	P62910	0.349712	0.990593		7331900000	28.2175	28.1644	28.4376	27.9091	28.4916	28.3853	28.2703	27.2594	28.0533	28.0746	27.5389	28.3109
RPL11	60S ribosomal protein L11	P62913	P62913	0.614019	2.52165	+	26464000000	30.0105	30.2336	30.5007	30.4235	30.3613	30.0771	30.0904	29.5317	29.8546	29.8258	29.1606	29.4595
RPL8	60S ribosomal protein L8	P62917	P62917	0.295335	0.411492		40892000000	31.2323	29.9194	30.5438	30.3671	31.0282	30.8339	30.8642	29.8245	30.6598	30.7773	29.2985	30.7283
PPIA	Peptidyl-prolyl cis-trans isomerase A;Peptidyl-prolyl cis-trans isomerase A, N-terminally processed	P62937;F5H284;Q9Y536;P0DN26;A0A0B4J2A2;A0A075B767;A0A075B759;P0DN37	P62937	-0.0382732	0.0636476		10145000000	28.6618	28.1805	28.7291	28.0064	28.9452	29.4085	28.493	28.7498	28.9453	28.6567	28.6271	28.6892
RPS27A	Ubiquitin-40S ribosomal protein S27a;Ubiquitin;40S ribosomal protein S27a	P62979;P0CG48;P0CG47	P62979	1.111	0.732564		6918600000	28.5867	27.3208	28.1729	27.5973	28.4425	28.6219	28.1578	25.1481	28.0631	28.278	24.2113	28.2178
TRA2B	Transformer-2 protein homolog beta	P62995	P62995	-3.9581	7.94168	+	826430000	22.0448	23.0361	22.5684	22.0969	21.8991	23.208	26.362	26.3483	26.5011	26.5124	26.201	26.6771
YWHAZ	14-3-3 protein zeta/delta	P63104	P63104	-0.0471903	0.0320967		1679900000	25.986	24.6562	25.5937	25.7061	25.7654	26.9137	25.045	27.1025	26.2059	26.0324	24.1988	26.3195
PPP2R2A	Serine/threonine-protein phosphatase 2A 55 kDa regulatory subunit B alpha isoform	P63151;Q00005;Q9Y2T4	P63151	2.04873	2.7912	+	1985400000	26.5868	25.9279	25.8858	26.1751	27.4229	27.0833	23.0286	23.4135	25.2158	24.9589	24.8369	25.3357
RPL38	60S ribosomal protein L38	P63173	P63173	-0.250034	0.642139		6104400000	27.3764	27.4605	27.6806	27.2254	28.3257	27.7005	27.7039	27.8347	27.9224	27.9304	28.3539	27.524
RPS21	40S ribosomal protein S21	P63220	P63220	0.0793126	0.0973533		1006800000	25.1902	25.9824	24.8537	24.8923	25.155	25.731	24.6556	26.0594	25.1694	24.8681	25.8153	24.761
EIF5A;EIF5A2;EIF5AL1	Eukaryotic translation initiation factor 5A-1;Eukaryotic translation initiation factor 5A-2;Eukaryotic translation initiation factor 5A-1-like	P63241;Q9GZV4;Q6IS14	P63241;Q9GZV4;Q6IS14	0.379297	1.0396		2976800000	27.3083	27.2664	27.4448	26.3655	27.4464	27.608	26.5236	27.2198	26.8801	26.8605	26.8028	26.8769
GNB2L1	Guanine nucleotide-binding protein subunit beta-2-like 1;Guanine nucleotide-binding protein subunit beta-2-like 1, N-terminally processed	P63244	P63244	0.697012	1.67542	+	4154800000	27.4168	27.9861	27.8638	27.2506	27.8528	27.3925	27.1044	27.4443	27.0789	26.9902	25.868	27.0948
ACTG1	Actin, cytoplasmic 2;Actin, cytoplasmic 2, N-terminally processed	P63261	P63261	-0.419148	1.25701		52290000000	31.3151	30.716	30.7937	31.0355	30.852	31.0155	31.1887	30.7875	31.0912	31.577	31.6839	31.9144
TMSB10	Thymosin beta-10	P63313	P63313	0.279928	0.111992		875720000	25.1312	21.0341	24.7052	24.8001	22.7738	25.4458	24.6288	22.7385	20.9636	24.7537	24.6194	24.5068
YBX1	Nuclease-sensitive element-binding protein 1	P67809;Q9Y2T7	P67809	-0.239808	0.822861		16886000000	29.6629	28.7955	29.4932	29.5721	29.493	29.4163	29.7852	29.3292	29.8459	29.8426	29.4787	29.5902
TPM4	Tropomyosin alpha-4 chain	P67936	P67936	0.791327	0.449359		506020000	25.0012	22.0759	24.3729	22.7496	24.7887	25.1988	20.7954	23.006	25.0683	23.0087	22.9054	24.6551
EEF1A1;EEF1A1P5	Elongation factor 1-alpha 1;Putative elongation factor 1-alpha-like 3	P68104;Q5VTE0	P68104;Q5VTE0	3.94355	10.1526	+	392770000000	34.7228	33.9801	34.0645	34.3803	34.6384	34.5812	30.6576	30.4136	30.3882	30.5575	30.2517	30.4375
TUBA1B;TUBA4A	Tubulin alpha-1B chain;Tubulin alpha-4A chain	P68363;P68366;A6NHL2;Q9H853	P68363;P68366	0.626541	2.37182	+	37133000000	30.8676	30.7161	30.9062	31.0665	30.7207	30.9881	29.7262	30.6976	30.1605	29.9728	30.7089	30.2399
TUBB4B	Tubulin beta-4B chain	P68371	P68371	1.06824	4.6353	+	47321000000	30.9561	30.9213	30.583	30.4341	31.0655	31.1527	29.4636	30.1192	29.8401	29.814	29.7672	29.6993
NOP14	Nucleolar protein 14	P78316	P78316	-0.21666	0.508399		171820000	23.194	23.2378	23.5628	22.2977	23.2002	23.1621	23.0501	23.6187	23.4196	23.205	23.6025	23.0587
GTF2I	General transcription factor II-I	P78347	P78347	0.974791	1.33694	+	307960000	24.008	24.7075	24.7643	24.641	23.7181	23.0485	24.1298	22.2403	23.7325	23.1025	23.5931	22.2404
SRPK2	SRSF protein kinase 2;SRSF protein kinase 2 N-terminal;SRSF protein kinase 2 C-terminal	P78362	P78362	0.0454254	0.0779989		448480000	23.7752	24.6376	24.4459	24.5395	24.56	23.8236	24.0381	24.8955	24.0547	24.0142	24.406	24.1008
CCT2	T-complex protein 1 subunit beta	P78371	P78371	0.0171979	0.0588743		20131000000	29.6901	29.562	29.434	29.4727	29.8637	30.0762	29.6679	29.7532	29.6005	29.6559	29.5856	29.7324
GSTO1	Glutathione S-transferase omega-1	P78417	P78417	1.06326	1.0424		727150000	25.0852	25.9029	25.9471	25.1429	25.1437	25.2364	22.7166	22.6664	25.2366	25.2471	24.5442	25.6679
PRKDC	DNA-dependent protein kinase catalytic subunit	P78527	P78527	1.14462	2.09829	+	4370400000	27.6284	28.002	28.0153	27.5995	27.7294	27.9374	27.1939	26.4058	27.0712	26.9984	25.1045	27.2704
MRPS22	28S ribosomal protein S22, mitochondrial	P82650	P82650	0.569426	0.782496		334470000	24.1465	23.0514	24.2593	24.1974	23.9754	23.8941	21.8616	23.0894	23.7844	24.1095	23.3802	23.8824
MRPS35	28S ribosomal protein S35, mitochondrial	P82673	P82673	-0.785339	1.11525		231910000	24.1084	21.8715	22.8168	22.2367	22.4948	22.3006	23.6494	22.8177	23.9109	24.0367	22.6259	23.5001
MRPS34	28S ribosomal protein S34, mitochondrial	P82930	P82930	0.686302	1.33035		393020000	24.7405	24.5017	23.9242	23.7723	24.4815	24.1096	23.6552	22.4593	24.3741	23.8612	23.7051	23.3573
MRPS6	28S ribosomal protein S6, mitochondrial	P82932	P82932	0.515574	0.673633		233360000	23.8209	24.0995	22.5224	23.1765	24.2161	23.7897	23.49	23.1164	23.1281	23.4425	23.6274	21.7274
RPL24	60S ribosomal protein L24	P83731	P83731	0.184187	0.664462		17503000000	29.5752	29.5661	29.3598	29.4193	29.5408	29.7974	29.6927	28.8703	29.6187	29.5035	29.2266	29.2415
RPL36A;RPL36A-HNRNPH2	60S ribosomal protein L36a	P83881;H7BZ11	P83881;H7BZ11	0.399399	0.606094		7688800000	28.1679	29.3048	29.1265	29.2131	27.5963	28.0827	28.3189	28.4519	28.211	28.3298	27.5158	28.2676
ERH	Enhancer of rudimentary homolog	P84090	P84090	-0.403904	0.626655		11209000000	29.7625	27.9175	28.7268	29.0584	28.6546	28.2454	29.824	28.9039	28.8348	28.5729	29.326	29.327
RPL19	60S ribosomal protein L19	P84098	P84098	0.750248	1.24376		19101000000	30.4188	29.6074	29.2665	30.0872	29.8655	29.5778	29.8283	28.2162	29.3138	29.467	28.0116	29.4848
SRSF3	Serine/arginine-rich splicing factor 3	P84103	P84103	-0.466131	1.12347		6238200000	27.5928	27.2104	27.7889	27.5671	27.7385	28.147	28.1724	27.3668	28.297	28.0781	28.0492	28.8781
H3F3A;HIST1H3A;HIST2H3A;HIST3H3;H3F3C	Histone H3.3;Histone H3.1;Histone H3.2;Histone H3.1t;Histone H3.3C	P84243;P68431;Q71DI3;Q16695;Q6NXT2;Q5TEC6	P84243;P68431;Q71DI3;Q16695;Q6NXT2	0.244925	0.147746		1133200000	25.7662	22.8148	25.7344	25.5208	26.3793	25.7695	25.8599	23.7084	25.5093	25.5785	24.0749	25.7844
RBM10	RNA-binding protein 10	P98175	P98175	-0.4331	1.38968		80042000000	31.8556	31.495	31.5281	31.655	31.595	31.0874	32.2398	31.5258	32.1444	32.3126	31.4648	32.1272
RBM3	RNA-binding protein 3	P98179	P98179	-0.323544	0.385303		124390000	23.0247	22.8234	21.5366	22.4833	22.6479	23.7007	22.9646	22.6561	23.3955	22.3694	24.0142	22.7581
TFAM	Transcription factor A, mitochondrial	Q00059	Q00059	0.680662	1.02814		1653600000	26.4824	26.6891	26.4396	26.035	26.4688	26.4626	25.9694	24.8526	26.6518	26.2087	24.4812	26.3299
SLC25A3	Phosphate carrier protein, mitochondrial	Q00325	Q00325	0.332093	0.868393		1656800000	25.7992	26.7057	26.5892	26.0782	26.0858	26.5874	26.0179	26.2399	25.8805	25.9474	25.394	26.3731
HDLBP	Vigilin	Q00341	Q00341	0.664765	1.53789	+	2404800000	26.7872	26.9015	26.9611	26.8904	26.4821	26.6851	26.7771	25.3358	26.3834	26.3124	25.373	26.5372
PURA	Transcriptional activator protein Pur-alpha	Q00577	Q00577	-1.10224	1.73198	+	125740000	21.4812	21.8051	22.9213	23.0517	23.6179	22.0619	23.6221	22.698	23.5292	23.8021	24.1421	23.759
CLTC	Clathrin heavy chain 1	Q00610;P53675	Q00610	0.65745	1.37377		1896000000	26.8146	26.9185	25.7731	26.3283	26.3327	27.0326	25.3166	25.3111	26.1928	26.1167	25.7663	26.5514
HNRNPU	Heterogeneous nuclear ribonucleoprotein U	Q00839	Q00839	0.271495	1.12693		25205000000	30.273	30.2171	29.9607	29.9292	29.8292	29.9445	30.1044	29.531	29.7345	29.8511	29.3365	29.9672
SPTBN1	Spectrin beta chain, non-erythrocytic 1	Q01082;P11277;O15020	Q01082	-1.59561	2.5295	+	2279100000	25.929	26.8113	26.3379	26.2352	25.4337	25.5099	28.2896	27.2327	27.9315	27.9364	26.0972	28.3435
HMGCS1	Hydroxymethylglutaryl-CoA synthase, cytoplasmic	Q01581	Q01581	0.258783	0.255559		129710000	22.3381	24.3629	22.7964	22.8805	22.9093	22.9277	21.8876	23.8924	22.3097	23.3143	23.1027	22.1554
EXOSC10	Exosome component 10	Q01780	Q01780	1.30828	1.28509	+	895700000	25.3786	26.0476	26.0298	25.3357	25.7745	25.0941	25.2535	22.6196	24.8642	25.8169	22.5097	24.7467
OTUD4	OTU domain-containing protein 4	Q01804	Q01804	-0.290293	0.291754		2997800000	27.4708	27.0084	26.8744	27.0721	27.0655	26.2706	27.7391	26.9327	27.8439	27.8647	25.4107	27.7125
PFKP	ATP-dependent 6-phosphofructokinase, platelet type	Q01813	Q01813	0.51185	0.613296		858850000	24.4422	25.5133	25.4117	25.7394	25.3376	25.1004	24.9475	25.5006	24.8232	24.8384	22.99	25.3738
EWSR1	RNA-binding protein EWS	Q01844	Q01844	-0.405832	1.12177		2479200000	26.5813	26.0592	26.0961	26.223	26.7674	26.7343	27.1738	26.4876	27.0282	26.7453	26.2628	27.1985
RPL18A	60S ribosomal protein L18a	Q02543	Q02543	0.638553	1.48435		19252000000	30.1759	29.8141	29.9372	29.9516	29.9596	29.8673	29.9107	28.4813	29.6525	29.7666	28.5895	29.4737
FKBP4	Peptidyl-prolyl cis-trans isomerase FKBP4;Peptidyl-prolyl cis-trans isomerase FKBP4, N-terminally processed	Q02790	Q02790	-0.386775	0.388108		472010000	24.4549	23.9903	23.1931	24.4597	24.2996	24.9227	24.4769	24.0825	25.2065	25.4459	23.0605	25.3688
RPL6	60S ribosomal protein L6	Q02878	Q02878	0.282093	0.766423		56480000000	31.6285	31.2651	31.1825	31.0975	31.3684	31.3208	31.355	30.7003	31.2871	31.2729	30.2961	31.2588
SLC25A11	Mitochondrial 2-oxoglutarate/malate carrier protein	Q02978	Q02978	-0.0021677	0.00368877		1076900000	25.6149	25.1587	26.4916	26.0906	25.6741	25.5391	25.7783	25.6152	25.6293	25.7724	25.7589	26.0278
EIF4G1	Eukaryotic translation initiation factor 4 gamma 1	Q04637	Q04637	-0.0354137	0.0825318		3385500000	27.0424	27.3761	27.3099	27.2993	27.2062	27.057	27.5718	26.961	27.2608	27.2695	26.7402	27.7
YWHAH	14-3-3 protein eta	Q04917	Q04917	-1.2558	1.20186		362010000	24.3943	22.3275	21.4322	21.4958	24.192	24.3424	24.1659	23.8077	24.642	24.5938	24.2698	24.2399
SRSF11	Serine/arginine-rich splicing factor 11	Q05519	Q05519	-1.36035	1.22498	+	726870000	24.2557	21.8632	24.5399	24.5245	23.8838	23.8297	25.6726	25.8463	25.2846	23.6903	23.812	26.753
EEF1A2	Elongation factor 1-alpha 2	Q05639	Q05639	3.84021	4.91308	+	5068200000	28.0707	27.2867	28.2283	27.7998	28.3642	28.2754	23.3729	22.7625	24.5854	25.3712	23.5045	25.3873
CALD1	Caldesmon	Q05682;REV__Q13136;REV__O75334	Q05682	-0.0198917	0.0223567		190000000	21.5822	23.211	23.2398	22.7733	22.9611	22.6842	22.4098	23.5445	22.2772	22.6857	22.8133	22.8403
FMR1	Fragile X mental retardation protein 1	Q06787	Q06787	-1.93087	2.315	+	597950000	24.368	24.0163	23.9563	24.3323	21.3666	24.1861	25.8634	25.1784	26.5485	25.7862	24.734	25.7005
PRDX1	Peroxiredoxin-1	Q06830	Q06830	0.929548	2.12865	+	6927400000	28.4798	27.7171	27.8492	28.2987	29.0765	29.0522	27.0999	27.2621	27.8087	27.5665	27.1782	27.9808
RPL18	60S ribosomal protein L18	Q07020	Q07020	0.278845	0.678788		27463000000	29.9699	30.3475	30.6606	30.5745	30.1724	30.0307	30.3767	29.8543	30.24	30.2046	29.2269	30.1801
C1QBP	Complement component 1 Q subcomponent-binding protein, mitochondrial	Q07021	Q07021	-0.236276	0.176015		943340000	24.9906	24.7435	25.3965	25.7904	25.2407	26.0698	25.1782	26.955	25.8792	26.1338	23.4334	26.0695
CKAP4	Cytoskeleton-associated protein 4	Q07065	Q07065	-0.176627	0.209882		827310000	24.9075	24.7049	24.2952	24.7605	24.8621	25.4529	25.6997	25.0409	25.2218	25.1903	23.5464	25.3437
KHDRBS1	KH domain-containing, RNA-binding, signal transduction-associated protein 1	Q07666;Q5VWX1	Q07666	0.549121	0.310569		3547200000	27.1598	26.4566	27.5478	27.3966	26.5707	26.3455	27.3413	26.667	27.0766	27.0654	22.7229	27.3092
SRSF1	Serine/arginine-rich splicing factor 1	Q07955	Q07955	-1.39304	2.3682	+	1861900000	25.1657	24.8526	25.3931	25.8986	25.5916	25.5178	27.1635	26.3067	27.169	26.8856	25.3858	27.867
DHX9	ATP-dependent RNA helicase A	Q08211	Q08211	0.0115379	0.0284352		9409300000	28.5302	28.5697	28.7364	29.0953	28.6235	28.2705	28.7895	28.7791	28.6745	28.7533	28.2374	28.5226
GOLGA3	Golgin subfamily A member 3	Q08378	Q08378	-1.97825	2.78302	+	146180000	21.0056	23.3893	22.1009	22.9214	22.272	22.6841	24.9586	24.1089	24.7309	24.6257	22.9003	24.9184
SSRP1	FACT complex subunit SSRP1	Q08945	Q08945	-1.59208	1.76007	+	317480000	23.9345	22.5856	22.7107	22.9105	21.369	23.7645	23.556	25.5862	24.224	23.4644	24.1663	25.8304
NSUN2	tRNA (cytosine(34)-C(5))-methyltransferase	Q08J23	Q08J23	1.36433	2.18535	+	5580300000	27.5227	28.2591	28.1917	28.2006	27.9064	27.7475	26.7519	26.5785	27.1484	27.0321	24.7913	27.3399
NCBP1	Nuclear cap-binding protein subunit 1	Q09161	Q09161	-0.656265	0.967232		110370000	22.9128	23.1785	23.8628	22.5112	22.3758	21.9305	23.654	24.3798	23.5051	23.5838	22.6384	22.9481
HSPA14	Heat shock 70 kDa protein 14	Q0VDF9	Q0VDF9	0.883307	1.48554	+	244280000	23.3721	24.2799	24.0228	24.1733	23.8497	24.1012	23.3919	23.9504	23.5511	23.0484	22.9577	21.5994
SF3A3	Splicing factor 3A subunit 3	Q12874	Q12874	-1.11782	3.01958	+	1261600000	25.385	26.0603	25.5509	24.9674	25.7756	24.7544	26.7183	25.9919	26.385	26.4616	26.689	26.9548
AIMP1	Aminoacyl tRNA synthase complex-interacting multifunctional protein 1;Endothelial monocyte-activating polypeptide 2	Q12904	Q12904	0.44179	1.05334		933450000	24.7592	26.0794	25.7306	24.9218	25.4341	25.5168	24.7758	25.3171	25.1186	24.958	24.5041	25.1176
ILF2	Interleukin enhancer-binding factor 2	Q12905	Q12905	-0.42569	1.26455		1365200000	25.6112	26.0334	25.5469	26.0151	25.5286	26.3106	26.5491	25.9384	26.5976	26.2592	25.7503	26.5054
ILF3	Interleukin enhancer-binding factor 3	Q12906	Q12906	-0.0444689	0.0497751		3162500000	27.1337	26.9811	26.7511	26.9131	26.897	27.0394	27.7056	26.5436	27.4737	27.5339	25.6816	27.0436
TRAP1	Heat shock protein 75 kDa, mitochondrial	Q12931	Q12931	-0.196438	0.175178		142980000	21.5529	23.7279	22.5948	23.765	23.2112	23.3619	21.8268	23.4103	23.4775	23.603	23.5242	23.5504
FLII	Protein flightless-1 homolog	Q13045	Q13045	0.625013	0.700326		167460000	22.5076	24.1906	23.0373	23.7372	23.5049	23.5002	21.6961	23.6989	22.1777	23.3262	23.8637	21.965
IK	Protein Red	Q13123	Q13123	0.404	0.401146		300460000	23.7248	23.905	24.0839	24.0898	24.081	21.6639	23.7003	22.4676	22.5132	23.8448	23.294	23.3045
TARDBP	TAR DNA-binding protein 43	Q13148	Q13148	0.863195	1.29477		401730000	24.2587	24.3762	24.5924	24.2356	24.4771	24.5921	24.288	24.2715	23.5923	21.8819	23.1404	24.179
HNRNPA0	Heterogeneous nuclear ribonucleoprotein A0	Q13151	Q13151	0.0188694	0.0295849		2168600000	27.0724	26.1032	26.6671	26.8065	25.7129	26.4169	26.6484	26.3948	26.5604	26.1428	26.2213	26.698
AIMP2	Aminoacyl tRNA synthase complex-interacting multifunctional protein 2	Q13155	Q13155	-0.659269	0.524295		420330000	24.4002	25.1767	21.7571	24.099	22.0906	22.2313	23.7789	23.9163	24.3385	24.249	23.4598	23.9683
CBX3	Chromobox protein homolog 3	Q13185;P83916	Q13185	4.61695	4.47332	+	2563400000	27.659	28.4391	26.7576	27.8376	27.4036	27.1366	22.0422	23.3792	21.4464	21.9507	23.1688	25.5444
PSMD2	26S proteasome non-ATPase regulatory subunit 2	Q13200	Q13200	-0.854034	0.87224		275840000	21.5803	22.8732	21.7531	23.5101	24.341	24.2542	24.303	23.7922	24.1418	23.2145	23.5943	24.3903
SRSF9	Serine/arginine-rich splicing factor 9	Q13242	Q13242	-1.13558	1.60941	+	191530000	22.1092	22.7148	24.5136	22.9684	22.3586	21.6089	23.6383	24.377	23.6714	23.5316	24.0908	23.7778
SRSF5	Serine/arginine-rich splicing factor 5	Q13243	Q13243	0.00769011	0.00396432		721630000	25.5378	22.4655	24.4997	25.1785	24.6815	25.0696	25.0401	22.592	25.4502	25.3686	23.6184	25.3172
SRSF6	Serine/arginine-rich splicing factor 6	Q13247	Q13247	-0.685444	1.58987	+	4516000000	27.7651	27.1861	27.2875	27.1929	27.1584	27.0559	28.4763	27.694	28.3283	28.1843	26.8817	28.194
TRIM28	Transcription intermediary factor 1-beta	Q13263	Q13263	0.731959	1.5799	+	7681700000	28.4647	28.3012	28.4229	28.7335	28.7132	28.6192	28.0911	27.7831	28.0489	28.1234	26.4965	28.3199
G3BP1	Ras GTPase-activating protein-binding protein 1	Q13283	Q13283	-0.471267	0.859747		4045100000	26.9181	26.4497	27.0996	26.8867	27.381	27.2359	28.0342	26.867	27.9846	27.7727	26.4895	27.6505
PABPC4	Polyadenylate-binding protein 4	Q13310	Q13310	-0.835668	4.27177	+	1520900000	25.6808	25.369	26.2089	25.9131	25.9587	25.8098	26.7028	26.638	26.8553	26.5464	26.657	26.5547
MTA1	Metastasis-associated protein MTA1	Q13330	Q13330	-0.397044	0.782825		163530000	22.1046	22.2268	22.1499	22.8707	23.0432	23.1625	23.29	22.3752	22.811	23.2415	22.6988	23.5237
EIF3I	Eukaryotic translation initiation factor 3 subunit I	Q13347	Q13347	-0.752098	0.486432		639150000	24.8233	22.7291	23.8265	23.9401	24.7775	24.1859	26.4331	22.7014	26.0237	25.2832	22.8742	25.4794
DYNC1I2	Cytoplasmic dynein 1 intermediate chain 2	Q13409	Q13409	0.560966	0.611964		186610000	23.5225	23.682	23.6995	22.8267	21.4198	24.0679	22.5343	22.6438	22.4261	22.6411	23.6438	21.9635
SF3B2	Splicing factor 3B subunit 2	Q13435	Q13435	-0.281226	0.323632		5912300000	27.7662	27.5602	27.7842	27.7043	27.9966	27.6535	28.6936	27.683	28.668	28.6023	26.3345	28.171
ROCK1	Rho-associated protein kinase 1	Q13464	Q13464	-1.83522	3.17883	+	250360000	22.7959	22.2202	22.6102	22.8135	21.703	23.6843	24.439	23.6067	24.3096	24.6459	24.2575	25.5798
PRPF4B	Serine/threonine-protein kinase PRP4 homolog	Q13523	Q13523	-1.50602	3.01416	+	154600000	22.4754	22.8983	23.0914	22.8466	21.2835	21.9812	24.0882	23.4898	24.5454	24.1907	23.7775	23.521
PIN1	Peptidyl-prolyl cis-trans isomerase NIMA-interacting 1	Q13526;O15428	Q13526	-0.875867	1.12783		1077800000	25.2777	23.5667	25.1068	24.0665	24.6115	24.8692	26.0851	24.9126	26.2863	25.8303	24.0022	25.6371
HDAC1	Histone deacetylase 1	Q13547	Q13547	-1.57805	1.81529	+	328910000	21.9762	22.8076	24.3551	23.8736	21.7972	22.3152	24.8977	23.1594	24.6205	25.118	23.7116	25.0859
DCTN2	Dynactin subunit 2	Q13561	Q13561	0.913463	2.91134	+	1532200000	26.2468	26.828	26.6886	26.6714	26.2785	26.2092	25.682	25.6026	25.7525	25.5342	24.7996	26.0707
SNW1	SNW domain-containing protein 1	Q13573	Q13573	-0.0293957	0.0269295		660790000	24.6064	25.9263	25.4671	25.3593	24.6828	23.5607	24.7594	25.6694	24.4373	24.9823	25.0366	24.8939
TRA2A	Transformer-2 protein homolog alpha	Q13595	Q13595	-0.892905	0.900782		78287000	23.73	22.4557	21.6151	22.5629	22.3928	22.1057	22.8617	24.1852	21.5381	23.6873	24.6778	23.2696
FHL3	Four and a half LIM domains protein 3	Q13643	Q13643	2.36127	3.62759	+	544950000	24.9748	25.4427	25.2033	25.5889	25.4791	25.1356	22.3613	23.5925	22.2859	22.1577	24.7141	22.5452
SPTAN1	Spectrin alpha chain, non-erythrocytic 1	Q13813	Q13813	-1.55772	2.01079	+	1213100000	25.2959	25.7264	25.8722	24.6409	23.9369	24.6048	27.0171	25.7964	27.3348	26.9497	25.0376	27.2876
GNL2	Nucleolar GTP-binding protein 2	Q13823	Q13823	0.486483	0.749048		212160000	24.1984	22.1748	23.9347	23.8743	23.6301	23.326	22.4533	22.7423	23.4842	23.2012	23.3685	22.9698
DDX39B	Spliceosome RNA helicase DDX39B	Q13838	Q13838	-0.230822	0.382324		833490000	24.52	25.9375	25.81	25.1446	24.9846	25.1791	25.2592	25.3673	24.9618	25.4472	26.0178	25.9075
BYSL	Bystin	Q13895	Q13895	-0.294139	0.422724		1470800000	26.6642	26.0316	26.0907	26.2269	25.1766	25.2761	26.3973	25.5834	26.8145	26.4683	25.5206	26.447
CKAP5	Cytoskeleton-associated protein 5	Q14008	Q14008	-0.463489	1.86047		3919000000	27.022	26.7579	27.1775	27.1823	26.9926	26.868	27.5676	27.5818	27.5741	27.6097	26.7708	27.6771
CIRBP	Cold-inducible RNA-binding protein	Q14011	Q14011	-0.384783	0.559716		1992700000	26.5223	25.5032	25.1872	25.3759	26.3396	26.0419	26.4511	25.4585	26.8529	26.641	25.4585	26.4167
HNRNPD	Heterogeneous nuclear ribonucleoprotein D0	Q14103	Q14103	-0.00536855	0.00587929		4553200000	27.7176	26.9906	26.8904	26.8852	27.6412	27.3715	27.6191	26.6056	27.8316	27.5252	26.2451	27.7023
EIF3A	Eukaryotic translation initiation factor 3 subunit A	Q14152	Q14152	-0.461065	1.085		12313000000	29.1179	28.2535	28.8692	28.6584	29.1605	28.9193	29.6395	28.9313	29.5735	29.5845	28.4747	29.5416
TTLL12	Tubulin--tyrosine ligase-like protein 12	Q14166	Q14166	7.61719	6.89085	+	16724000000	29.8104	30.1231	30.0571	30.0813	29.6827	29.9231	20.7655	23.0137	20.4636	22.4683	23.9505	23.3131
DCTN1	Dynactin subunit 1	Q14203;E7EWF7	Q14203	1.31557	1.6131	+	580760000	25.0354	25.0088	25.2771	25.0222	24.7377	24.9709	24.4128	24.2492	24.2851	21.469	23.1412	24.6014
DYNC1H1	Cytoplasmic dynein 1 heavy chain 1	Q14204	Q14204	1.22623	1.93911	+	814700000	25.4336	25.6365	24.9005	24.4504	25.3052	26.3149	23.5981	24.8691	24.0059	24.3135	23.0109	24.8863
RCN2	Reticulocalbin-2	Q14257	Q14257	-0.829139	1.23586		228070000	23.9582	22.1044	23.0034	22.536	22.7931	24.1775	23.8259	24.0029	24.3374	24.2851	23.0022	24.0939
TRIM25	E3 ubiquitin/ISG15 ligase TRIM25	Q14258	Q14258	0.437544	0.932463		1510800000	25.9375	26.3771	25.9676	26.1355	25.8937	26.1753	25.7701	26.1389	25.7976	25.8498	24.4557	25.8495
CAPRIN1	Caprin-1	Q14444	Q14444	-0.816531	4.09127	+	2294800000	26.1467	26.174	26.3871	26.5965	26.1941	25.9525	26.9874	27.3372	27.1693	27.216	26.7415	26.8986
RBM39	RNA-binding protein 39	Q14498;Q86U06	Q14498	-0.992772	3.24201	+	4713200000	26.7799	27.2513	27.2533	27.0415	26.9195	27.1746	27.9876	28.3804	27.7093	27.4929	28.7426	28.0639
KCTD2	BTB/POZ domain-containing protein KCTD2	Q14681	Q14681	-0.204358	0.176741		1705000000	26.358	25.5501	26.3913	25.2853	26.2751	25.508	26.5655	26.3308	26.4982	26.2048	24.0991	26.8956
SMC1A	Structural maintenance of chromosomes protein 1A	Q14683	Q14683	0.688034	0.903885		2967400000	26.7332	26.6737	27.0026	26.968	27.0054	26.7585	26.7852	24.9222	27.0503	26.3577	24.9239	26.9739
RRP1B	Ribosomal RNA processing protein 1 homolog B	Q14684	Q14684	-0.662007	0.568657		208060000	21.1289	23.8973	24.0715	23.2922	21.3927	23.6166	23.2235	24.5181	23.2923	23.2838	23.6181	23.4355
BMS1	Ribosome biogenesis protein BMS1 homolog	Q14692	Q14692	-0.655758	1.94877	+	2523400000	26.4586	26.4933	26.7532	26.3991	26.3105	26.7046	27.6112	27.1087	27.4958	27.4002	26.257	27.181
USP10	Ubiquitin carboxyl-terminal hydrolase 10	Q14694	Q14694	-1.63538	3.57318	+	156500000	21.6027	22.2461	21.2058	21.6184	22.2207	23.1911	23.7867	23.3309	23.7126	23.6018	23.9127	23.5523
GANAB	Neutral alpha-glucosidase AB	Q14697	Q14697	-1.06625	0.808889		406790000	24.8071	23.053	23.8442	24.4692	20.6339	24.7156	24.4903	24.4457	25.2174	25.5547	23.9977	24.2146
LBR	Lamin-B receptor	Q14739	Q14739	-0.210691	0.18111		769410000	25.4003	24.9871	25.7173	25.0485	25.1061	24.6929	25.4548	26.1454	25.7529	25.5927	23.2346	26.036
CHD4;CHD5	Chromodomain-helicase-DNA-binding protein 4;Chromodomain-helicase-DNA-binding protein 5	Q14839;Q8TDI0	Q14839;Q8TDI0	-0.453566	1.07014		416820000	23.781	23.2785	23.6779	23.8973	23.6549	24.0841	24.6248	23.5659	24.4715	24.5697	23.4917	24.3715
KPNB1	Importin subunit beta-1	Q14974	Q14974	0.00126235	0.00154176		1589200000	26.3464	26.9131	25.7547	26.1776	25.8635	26.6185	25.3733	26.5183	26.0595	26.3205	26.8528	26.5417
SART3	Squamous cell carcinoma antigen recognized by T-cells 3	Q15020	Q15020	-0.0267982	0.0133708		229460000	21.5691	24.2742	24.3875	24.3643	20.8152	23.9407	22.5626	24.1132	23.2017	23.4779	22.9285	23.228
EFTUD2	116 kDa U5 small nuclear ribonucleoprotein component	Q15029	Q15029	-0.561694	1.29971		319540000	23.3971	23.2641	23.0374	23.5025	22.6184	23.0516	24.547	23.4915	23.7022	24.0833	23.2989	23.1186
KARS	Lysine--tRNA ligase	Q15046	Q15046	0.980068	2.07719	+	709740000	24.7634	25.3843	25.5667	25.5288	25.1356	24.7683	23.1515	25.0247	24.5564	24.3481	23.8926	24.2934
PDIA6	Protein disulfide-isomerase A6	Q15084	Q15084	-0.653932	0.909558		172870000	23.6244	22.8195	21.7236	22.354	22.8481	24.1246	23.3097	23.4249	23.399	23.1541	24.1877	23.9426
PPA1	Inorganic pyrophosphatase	Q15181	Q15181	0.0029014	0.00208112		454850000	24.4015	24.0581	22.519	23.6464	24.3342	24.9992	23.6642	22.5461	24.5338	24.1388	24.4588	24.5992
STK38	Serine/threonine-protein kinase 38	Q15208	Q15208	-0.729914	2.78809	+	14310000000	29.3127	29.4242	29.1115	28.6992	29.1076	28.8514	30.0987	29.1872	29.8988	29.9094	29.8858	29.9061
NONO	Non-POU domain-containing octamer-binding protein	Q15233	Q15233	-0.13796	0.218872		8921600000	28.0191	28.2992	27.8977	27.8934	28.8236	28.5197	28.9988	27.7719	28.4586	28.8248	27.809	28.4174
RNPS1	RNA-binding protein with serine-rich domain 1	Q15287	Q15287	-1.65771	3.09582	+	236630000	22.9767	22.9956	21.5702	22.0774	21.8043	23.6013	24.7314	24.0014	24.1256	24.0771	24.2041	23.832
LRRC41	Leucine-rich repeat-containing protein 41	Q15345	Q15345	0.351475	0.300566		101010000	21.7108	23.961	22.8422	22.2599	22.1833	22.3219	21.4856	23.0515	22.3203	20.9241	23.4589	21.9298
PCBP1	Poly(rC)-binding protein 1	Q15365	Q15365	0.726441	2.06373	+	2199300000	26.3781	27.006	26.6715	26.5868	26.5643	26.8571	25.455	26.9033	25.7706	25.7139	25.9239	25.9385
PCBP2	Poly(rC)-binding protein 2	Q15366;P57721;P57723	Q15366	0.994142	1.89688	+	1482800000	25.7559	25.9958	25.9571	25.6995	26.6102	26.7939	25.1123	25.8104	25.1707	25.3621	23.8927	25.4993
SF3B3	Splicing factor 3B subunit 3	Q15393	Q15393	-2.18928	2.82785	+	1750100000	24.8303	23.8551	25.2821	24.7766	25.3227	25.2955	27.8694	26.1075	28.0631	27.9788	25.4285	27.0505
SF3A2	Splicing factor 3A subunit 2	Q15428	Q15428	-0.527413	0.404559		764390000	25.2526	25.4043	24.5663	22.6313	25.1377	24.9154	25.8307	24.0114	25.517	26.0741	23.7632	25.8757
SF3A1	Splicing factor 3A subunit 1	Q15459	Q15459	-1.00594	1.69511	+	1881200000	25.9243	25.5889	26.3353	26.0987	25.9454	24.9735	27.1373	26.2386	27.4333	27.2844	25.5457	27.2624
SF1	Splicing factor 1	Q15637	Q15637	-2.16428	1.08569		1669400000	21.3889	25.7355	26.2938	22.4957	22.5461	26.4455	26.6027	27.2022	26.6154	27.2685	23.1647	27.0377
TRIP6	Thyroid receptor-interacting protein 6	Q15654	Q15654	0.847227	1.17127		414530000	24.5031	23.04	24.4625	24.7732	24.4767	24.393	23.8482	22.8167	22.1099	24.1711	23.6181	24.0012
MAPRE1	Microtubule-associated protein RP/EB family member 1	Q15691	Q15691	-1.04772	1.40825	+	109530000	22.643	23.4979	23.6691	21.6411	22.2156	22.3875	22.8453	24.8039	23.0747	23.5082	24.3653	23.7432
ELAVL1	ELAV-like protein 1	Q15717	Q15717	-1.28917	1.65727	+	91155000	22.0311	22.998	22.466	22.4968	22.0418	22.2844	21.5389	24.3437	24.4903	24.2087	23.4319	24.0398
TAB1	TGF-beta-activated kinase 1 and MAP3K7-binding protein 1	Q15750	Q15750	-0.577112	1.59951		3397800000	27.4054	26.9269	27.338	27.3245	26.9584	26.4839	27.6739	27.7752	27.5841	27.8063	26.9198	28.1404
CSRP2	Cysteine and glycine-rich protein 2	Q16527	Q16527	-0.155274	0.123189		295330000	24.3108	23.7532	23.1836	21.7914	23.9828	23.7745	23.7484	24.1319	22.2872	23.2179	24.3255	24.0169
RBBP7	Histone-binding protein RBBP7	Q16576	Q16576	0.82844	1.16398		561670000	24.3496	24.4243	24.5957	24.0889	25.1546	25.1314	22.2775	24.6394	24.0166	24.2118	23.1967	24.4318
SRSF7	Serine/arginine-rich splicing factor 7	Q16629	Q16629	-2.1341	2.68283	+	377320000	22.0438	22.5692	22.3255	24.6149	22.0861	21.9182	25.0291	23.9693	25.0515	25.3765	23.5885	25.3471
CPSF6	Cleavage and polyadenylation specificity factor subunit 6	Q16630	Q16630	-1.78524	3.19706	+	220980000	21.9841	22.3806	22.8337	21.7502	20.9265	22.3159	24.0619	22.779	24.2233	24.2157	23.368	24.2545
SMN1	Survival motor neuron protein	Q16637	Q16637	0.141381	0.148385		894250000	24.5038	26.2692	26.1232	25.8259	24.3294	25.0986	24.9021	25.3721	24.7947	25.0603	25.4752	25.6974
PFKFB3	6-phosphofructo-2-kinase/fructose-2,6-bisphosphatase 3;6-phosphofructo-2-kinase;Fructose-2,6-bisphosphatase	Q16875	Q16875	-0.860683	3.97952	+	6410200000	27.8171	27.9474	27.957	27.9431	28.1464	27.6381	28.9476	28.5428	28.7545	28.9212	28.3179	29.1292
IMMT	MICOS complex subunit MIC60	Q16891	Q16891	1.16152	0.743635		410670000	25.0809	23.2049	22.8134	25.723	24.0833	24.9608	21.8648	24.2972	24.0674	20.8278	25.0616	22.7784
HNRNPUL2;HNRNPUL2-BSCL2	Heterogeneous nuclear ribonucleoprotein U-like protein 2	Q1KMD3;H3BQZ7	Q1KMD3;H3BQZ7	-0.598852	0.814507		78511000	22.5311	23.1635	21.8517	21.783	21.4349	21.2967	22.7673	23.6855	21.9311	22.2685	22.8201	22.1816
TSR1	Pre-rRNA-processing protein TSR1 homolog	Q2NL82	Q2NL82	0.730678	1.30527		1726900000	26.4679	26.228	27.1162	26.9959	26.3894	26.327	26.4877	24.7537	26.2209	26.2938	25.1822	26.202
SMU1	WD40 repeat-containing protein SMU1;WD40 repeat-containing protein SMU1, N-terminally processed	Q2TAY7	Q2TAY7	-0.550146	0.933113		261590000	22.7175	22.6538	24.0706	22.7207	24.1637	23.8881	23.7966	24.3172	23.7346	24.1689	23.7727	23.7253
LRRFIP1	Leucine-rich repeat flightless-interacting protein 1	Q32MZ4	Q32MZ4	1.27418	1.06112		606690000	25.0359	24.8051	21.6708	25.6682	25.1398	25.3508	24.1585	22.9325	22.8037	24.3516	22.6099	23.1694
MAP7D1	MAP7 domain-containing protein 1	Q3KQU3	Q3KQU3	-0.0146751	0.0101269		286270000	22.0959	24.201	23.6818	24.603	24.0948	24.2055	22.7358	25.0708	23.5738	23.2656	24.0072	24.3168
LSM12	Protein LSM12 homolog	Q3MHD2	Q3MHD2	-0.907304	0.518034		514290000	21.3515	24.8109	21.8828	24.8351	24.1164	24.4133	21.7818	25.4212	25.1029	24.6628	25.0885	24.7967
CCDC88A	Girdin	Q3V6T2	Q3V6T2	-1.92351	4.7811	+	117350000	21.6548	22.0887	23.033	22.2823	22.2063	21.4939	24.2033	23.7948	24.2348	24.2221	23.5955	24.2497
TIMM50	Mitochondrial import inner membrane translocase subunit TIM50	Q3ZCQ8	Q3ZCQ8	1.43965	1.08015		622180000	22.0642	24.2426	25.5461	25.7425	25.4761	26.0438	22.462	23.3999	24.2394	21.8885	23.8806	24.6068
FAM98B	Protein FAM98B	Q52LJ0	Q52LJ0	-0.156025	0.219517		503740000	24.0566	24.3452	24.0078	24.8372	24.2891	24.1444	24.8547	24.5714	24.6908	24.4205	23.1719	24.907
PDCD4	Programmed cell death protein 4	Q53EL6	Q53EL6	-0.325109	0.29143		164250000	23.5813	21.937	24.846	22.9643	23.8666	22.6669	22.9617	23.3804	23.2708	23.5443	24.4897	24.1657
USP39	U4/U6.U5 tri-snRNP-associated protein 2	Q53GS9	Q53GS9	-0.952482	1.74462	+	243350000	23.5785	22.5876	22.9236	21.5256	22.3314	22.6251	23.5223	22.7913	24.0419	23.4495	24.0722	23.4095
PYCRL	Pyrroline-5-carboxylate reductase 3	Q53H96	Q53H96	2.29802	2.43127	+	342100000	24.952	25.4425	21.8289	24.6134	24.3179	24.8555	22.1226	23.0307	21.2859	21.3065	22.8622	21.6141
HSP90AB2P	Putative heat shock protein HSP 90-beta 2	Q58FF8	Q58FF8	-0.162711	0.120336		306090000	24.2547	23.9873	22.1117	22.8206	24.1143	24.8561	24.6232	22.6469	24.2828	24.4198	23.4861	23.6622
FAM133B;FAM133A	Protein FAM133B;Protein FAM133A	Q5BKY9;Q8N9E0	Q5BKY9;Q8N9E0	-0.401981	0.157628		1720800000	25.8589	26.0191	25.9507	21.6118	25.8425	25.5639	22.242	27.1934	25.9111	25.9953	25.4515	26.4656
PRRC2B	Protein PRRC2B	Q5JSZ5	Q5JSZ5	-0.781647	1.73612	+	156620000	22.3426	22.146	23.4451	23.4778	22.7748	22.3236	23.3983	23.1963	23.8694	23.8508	23.1053	23.7795
RRP12	RRP12-like protein	Q5JTH9	Q5JTH9	0.0324415	0.0312622		832970000	25.1877	24.9732	25.4945	25.7621	25.3301	24.8807	25.4133	25.7084	25.6394	25.515	23.5662	25.5914
EXOSC6	Exosome complex component MTR3	Q5RKV6	Q5RKV6	0.33135	0.296982		229380000	22.5852	24.5306	23.6638	23.5184	23.8812	22.5186	21.3596	23.4688	23.6693	23.4435	23.5989	23.1698
CEP170	Centrosomal protein of 170 kDa	Q5SW79;Q96L14	Q5SW79	0.941426	1.49945	+	551570000	24.8263	25.5424	25.4041	25.6183	24.5303	24.6321	24.2423	24.7527	24.5927	24.4927	22.6001	24.2243
ATAD3B	ATPase family AAA domain-containing protein 3B	Q5T9A4	Q5T9A4	-0.264401	0.324187		357730000	24.3986	23.1923	22.9375	23.4238	24.6933	24.5355	24.0876	24.8624	24.3008	23.7534	23.7606	24.0026
MAP1S	Microtubule-associated protein 1S;MAP1S heavy chain;MAP1S light chain	Q66K74	Q66K74	-0.052702	0.0878713		525770000	24.5317	24.4441	24.0064	24.1598	24.5007	24.1585	25.0529	23.5215	24.4412	24.5097	24.2164	24.3758
ARL6IP4	ADP-ribosylation factor-like protein 6-interacting protein 4	Q66PJ3	Q66PJ3	-0.974203	2.3388	+	4572500000	27.5122	26.464	27.5085	27.0146	27.9107	27.6037	28.4735	28.1194	28.2391	28.3747	27.711	28.9414
NCBP2-AS2	Uncharacterized protein NCBP2-AS2	Q69YL0	Q69YL0	-1.29758	2.32339	+	107010000	23.077	22.3103	22.1169	21.5278	22.2561	22.9609	23.4621	23.127	24.3062	24.477	22.7796	23.8826
MRPL14	39S ribosomal protein L14, mitochondrial	Q6P1L8	Q6P1L8	0.0206728	0.0186064		181130000	23.4182	24.2578	24.176	23.0447	22.5047	22.4356	22.9092	22.9968	23.072	23.4078	24.2532	23.074
PRPF8	Pre-mRNA-processing-splicing factor 8	Q6P2Q9	Q6P2Q9	-1.15589	0.983037		902330000	23.0733	25.0787	24.7892	24.9435	25.1499	24.5848	26.9973	25.1424	26.3391	26.9337	23.3337	25.8084
SCYL2	SCY1-like protein 2	Q6P3W7	Q6P3W7	-0.812892	3.95942	+	13037000000	29.3066	29.0231	29.0119	28.7963	28.8216	28.9276	29.727	29.9316	29.599	29.4579	30.217	29.8319
ALKBH5	RNA demethylase ALKBH5	Q6P6C2	Q6P6C2	0.512765	0.667713		271740000	24.352	24.746	24.3262	24.0423	22.6538	23.5641	24.0717	23.4516	23.7527	22.3512	23.3538	23.6269
LARP1	La-related protein 1	Q6PKG0;Q659C4	Q6PKG0	-0.173807	0.471845		3475300000	27.0705	26.9934	27.6923	27.6358	27.2099	26.9361	27.3896	27.5355	27.6024	27.51	26.9172	27.6261
MTHFD1L	Monofunctional C1-tetrahydrofolate synthase, mitochondrial	Q6UB35	Q6UB35	-1.49698	2.71969	+	237790000	22.2623	22.3834	23.4908	21.5827	23.3757	23.6259	23.9315	24.7741	24.0982	24.3789	24.1707	24.3492
WDR82	WD repeat-containing protein 82	Q6UXN9	Q6UXN9	-0.888169	0.65856		311190000	21.1767	22.3354	22.5755	23.8553	25.3912	21.0991	23.6899	23.3144	23.6197	23.7668	23.5077	23.8637
GIGYF2	PERQ amino acid-rich with GYF domain-containing protein 2	Q6Y7W6	Q6Y7W6	0.538357	0.320944		355810000	22.1176	24.5688	23.8925	24.1977	24.7214	24.3815	20.4214	23.5242	24.0849	24.4451	24.0176	24.1562
LIN28B	Protein lin-28 homolog B	Q6ZN17	Q6ZN17	0.250931	0.150854		115410000	21.827	22.3423	23.9713	23.8019	21.1585	23.1907	22.2039	23.5972	22.0235	21.692	24.0575	21.2121
MOB2	MOB kinase activator 2	Q70IA6	Q70IA6	-1.0922	1.1579		598640000	24.9885	22.288	24.1131	23.1159	24.7993	24.0218	25.3304	23.6052	25.3929	25.8969	24.4232	25.231
LARP4	La-related protein 4	Q71RC2	Q71RC2	-1.21213	1.71509	+	184930000	21.2715	23.8372	22.269	23.5363	23.1107	21.6568	24.1827	24.022	23.6829	23.7595	23.657	23.6501
RPS27L	40S ribosomal protein S27-like	Q71UM5	Q71UM5	0.62052	0.561975		510920000	24.6263	24.9517	24.5028	25.0432	24.3491	24.0719	24.4819	23.2765	24.667	25.1239	24.5518	21.7208
SND1	Staphylococcal nuclease domain-containing protein 1	Q7KZF4	Q7KZF4	-0.236384	0.287947		1033800000	24.635	24.9461	25.4178	25.4428	25.1859	24.4404	25.3529	25.7671	25.4078	25.0201	23.8927	26.0458
DDX46	Probable ATP-dependent RNA helicase DDX46	Q7L014	Q7L014	-1.15369	4.28711	+	8230600000	27.758	28.2009	27.7129	27.6621	28.3153	28.0469	29.3945	29.1211	29.0455	28.8459	28.6904	29.5209
DHX30	Putative ATP-dependent RNA helicase DHX30	Q7L2E3	Q7L2E3	0.306371	0.36118		2391500000	26.507	27.2497	27.1102	26.394	26.8078	26.5365	27.2216	26.4908	26.8033	26.889	24.7993	26.5631
EIF3M	Eukaryotic translation initiation factor 3 subunit M	Q7L2H7	Q7L2H7	-1.93016	2.16296	+	348070000	21.304	24.1546	23.9822	23.3307	21.6831	21.2734	25.0917	24.5647	24.2636	24.4708	24.1582	24.76
PHF5A	PHD finger-like domain-containing protein 5A	Q7RTV0	Q7RTV0	-0.966652	0.693259		811440000	24.9336	25.8743	25.3424	25.4369	25.0971	21.2321	25.6305	25.2919	25.9731	25.8239	25.1697	25.8273
TRMT1L	TRMT1-like protein	Q7Z2T5	Q7Z2T5	1.00134	5.40682	+	563170000	24.66	24.9045	24.9381	24.8713	24.7009	24.4521	23.8173	23.7536	23.7131	23.6588	23.4907	24.0853
ZC3HAV1	Zinc finger CCCH-type antiviral protein 1	Q7Z2W4	Q7Z2W4	0.959951	2.26125	+	2108900000	26.6578	26.7991	26.9969	26.9304	26.5657	26.2458	26.1634	26.1608	25.8263	25.8329	24.5387	25.914
NUFIP2	Nuclear fragile X mental retardation-interacting protein 2	Q7Z417	Q7Z417	-0.965018	1.20626		275550000	22.0911	23.1542	24.2151	23.5393	22.7081	22.7677	24.6444	22.5965	24.685	24.3509	23.4212	24.5678
DHX29	ATP-dependent RNA helicase DHX29	Q7Z478	Q7Z478	-1.69538	4.5086	+	213910000	22.0713	22.347	21.9266	22.2956	21.9746	23.1578	24.3402	23.4153	24.2188	24.2021	23.6869	24.0819
HUWE1	E3 ubiquitin-protein ligase HUWE1	Q7Z6Z7	Q7Z6Z7	1.75304	2.2195	+	481640000	24.4635	22.7351	24.8848	24.6822	24.6135	25.2052	21.7756	23.2728	21.8432	22.0376	23.6739	23.4628
PABPN1	Polyadenylate-binding protein 2	Q86U42	Q86U42	-1.52097	2.57021	+	508130000	23.6934	24.7082	24.801	23.4292	23.0479	22.5596	25.17	25.6805	24.9731	25.0523	25.463	25.0262
MTDH	Protein LYRIC	Q86UE4	Q86UE4	0.264563	0.242392		1537100000	26.1577	26.8145	26.841	26.7763	26.1678	24.1293	25.9978	25.7661	26.2889	25.9404	25.1707	26.1351
ZNF598	Zinc finger protein 598	Q86UK7	Q86UK7	-0.0546796	0.0457104		220190000	24.2066	24.6199	24.0451	24.5647	24.101	22.2331	24.4826	24.1185	24.5282	23.0276	24.1535	23.788
KTN1	Kinectin	Q86UP2	Q86UP2	4.07575	5.34894	+	2309800000	26.3862	27.1814	27.0475	27.0791	26.9729	26.8523	23.1383	23.0191	22.555	21.687	24.7188	21.9467
ALYREF	THO complex subunit 4	Q86V81	Q86V81	0.518235	1.05532		6702300000	27.7177	28.4812	28.5495	28.6499	27.9871	27.6158	27.9281	26.9841	28.1003	28.1636	27.1566	27.5591
CAND1	Cullin-associated NEDD8-dissociated protein 1	Q86VP6	Q86VP6	0.744281	1.3106		475020000	24.3318	24.9906	24.627	25.4365	24.5151	24.4841	24.7221	22.9919	24.4046	24.1863	23.2343	24.3801
CARM1	Histone-arginine methyltransferase CARM1	Q86X55	Q86X55	0.510028	1.10311		153330000	23.0239	23.2881	23.3213	23.8805	23.3184	23.7538	22.3253	22.9631	22.8571	22.922	23.9258	22.5325
PHF6	PHD finger protein 6	Q8IWS0;REV__Q9NYV4	Q8IWS0	1.095	1.2241		2714700000	26.7222	26.3621	27.143	27.1023	26.724	26.6671	26.24	25.3084	26.259	26.5712	23.3517	26.4204
CHERP	Calcium homeostasis endoplasmic reticulum protein	Q8IWX8	Q8IWX8	-1.90096	1.55749	+	910250000	25.0929	24.0608	24.3633	22.277	23.4201	24.6118	27.1637	24.9812	26.6013	26.5993	23.1953	26.691
ANKHD1	Ankyrin repeat and KH domain-containing protein 1	Q8IWZ3;H7C0V5	Q8IWZ3	0.160339	0.0908254		113300000	21.4871	23.6572	23.5643	22.4951	23.2914	21.9213	21.1912	24.2054	21.5495	22.0639	24.218	22.2265
CCAR1	Cell division cycle and apoptosis regulator protein 1	Q8IX12	Q8IX12	-0.470989	1.13609		3003500000	26.495	26.9209	27.8338	26.8509	26.683	26.5506	27.5497	27.3665	27.3381	27.3686	26.8219	27.7154
SRRM1	Serine/arginine repetitive matrix protein 1	Q8IYB3	Q8IYB3	-0.559252	1.43934		967570000	25.0852	25.3941	26.2578	25.9789	25.5656	25.1359	25.9106	26.223	26.086	25.7066	26.6512	26.1957
CCAR2	Cell cycle and apoptosis regulator protein 2	Q8N163	Q8N163	-0.893926	3.7743	+	3377000000	26.8858	27.0038	27.2618	27.1682	26.8868	26.6641	27.8881	28.1721	27.971	27.8725	27.2849	28.0454
LRRC47	Leucine-rich repeat-containing protein 47	Q8N1G4	Q8N1G4	0.688935	1.85062	+	2071100000	26.1472	27.4047	27.3654	26.8789	26.4031	26.5956	26.2938	25.6967	26.3126	26.2064	25.93	26.2218
DOCK4	Dedicator of cytokinesis protein 4	Q8N1I0;Q8IZD9	Q8N1I0	-1.77641	2.02406	+	419880000	24.3234	22.4097	23.9563	23.2468	21.7041	24.3861	25.4824	24.7658	25.4766	25.377	23.6565	25.9267
ASCC3	Activating signal cointegrator 1 complex subunit 3	Q8N3C0	Q8N3C0	-1.11115	1.08387		384460000	23.3285	22.4372	24.9291	24.7805	22.0019	23.7342	25.2249	24.3987	24.8329	24.5886	23.3508	25.4824
TOMM5	Mitochondrial import receptor subunit TOM5 homolog	Q8N4H5	Q8N4H5	-1.08291	1.04944		114180000	20.8513	22.8239	22.2193	24.074	22.4172	23.4798	23.6298	24.3331	22.2598	23.8504	24.7845	23.5053
TAB3	TGF-beta-activated kinase 1 and MAP3K7-binding protein 3	Q8N5C8	Q8N5C8	-0.855539	1.01468		416670000	24.3525	24.1272	24.7805	24.1111	23.7471	22.0619	24.5531	24.9264	25.0063	25.0285	23.502	25.2971
KCTD17	BTB/POZ domain-containing protein KCTD17	Q8N5Z5	Q8N5Z5	-2.86349	4.52169	+	351120000	22.2895	21.2366	22.4955	21.8397	22.5516	23.9427	24.823	25.9101	25.1686	25.0185	25.2976	25.3187
CPSF7	Cleavage and polyadenylation specificity factor subunit 7	Q8N684	Q8N684	-0.544092	0.603324		271720000	22.8832	24.349	22.8717	24.3153	22.9434	23.8205	23.3815	25.2053	23.739	23.384	25.0192	23.7186
SERBP1	Plasminogen activator inhibitor 1 RNA-binding protein	Q8NC51	Q8NC51	0.292546	0.728484		43227000000	30.829	30.3859	31.2343	31.18	30.9499	30.5462	30.8847	30.5672	30.6845	30.7954	29.8349	30.6033
FAM98A	Protein FAM98A	Q8NCA5	Q8NCA5	-0.766659	1.77169	+	212580000	22.8786	23.2765	22.0611	22.5652	23.7017	23.2549	23.5348	23.2612	23.9421	23.8613	24.0783	23.6604
LSM14A	Protein LSM14 homolog A	Q8ND56	Q8ND56	-0.75534	0.368075		720140000	24.7775	21.6461	24.9307	21.6931	25.2339	25.1166	25.6672	21.9269	25.2169	25.4403	24.2812	25.3975
SLAIN1	SLAIN motif-containing protein 1	Q8ND83	Q8ND83	0.0220369	0.0163076		174740000	22.1044	23.2001	23.9615	23.4808	23.4404	23.2738	23.2748	23.5465	23.9659	21.3356	23.7901	23.4157
ABCF1	ATP-binding cassette sub-family F member 1	Q8NE71	Q8NE71	0.687881	1.46324		4408400000	27.2911	27.838	27.6708	28.1822	27.2814	27.1974	27.1939	26.3467	27.2895	27.2401	25.9951	27.2684
CMAS	N-acylneuraminate cytidylyltransferase	Q8NFW8	Q8NFW8	0.324299	0.639464		205360000	23.3269	23.5077	23.8464	23.4621	23.6047	22.8468	22.8438	23.4886	22.2568	23.222	23.7489	23.0888
THOC2	THO complex subunit 2	Q8NI27	Q8NI27	-1.04459	2.71787	+	106930000	22.1132	22.9763	23.2038	22.5886	22.0355	22.7857	23.7497	23.5057	23.6277	23.4395	24.3948	23.2532
DDX54	ATP-dependent RNA helicase DDX54	Q8TDD1	Q8TDD1	0.450392	0.333995		217260000	23.7856	23.1806	21.8816	24.6432	23.8464	23.7212	23.8895	23.3381	22.639	22.0674	24.6636	21.7587
BRIX1	Ribosome biogenesis protein BRX1 homolog	Q8TDN6	Q8TDN6	0.432351	0.725538		1184900000	26.1584	24.5873	26.0908	26.2247	26.1063	25.6624	25.679	25.2236	25.6312	25.8609	24.8787	24.9624
RNASEH2C	Ribonuclease H2 subunit C	Q8TDP1	Q8TDP1	-0.701285	0.788289		93190000	23.0909	22.0343	21.4962	21.9504	22.2068	21.2969	22.6662	22.5181	22.3283	21.7462	24.5407	22.4835
GEMIN5	Gem-associated protein 5	Q8TEQ6	Q8TEQ6	0.0676616	0.0663956		601960000	24.6213	24.4396	25.027	24.1112	24.9209	25.2731	25.1893	23.2901	25.2563	25.177	24.1014	24.973
IPO4	Importin-4	Q8TEX9	Q8TEX9	0.597541	0.790088		104150000	23.249	24.141	22.4015	22.4613	22.7956	23.0977	22.924	23.4702	21.9204	21.6534	22.7533	21.8394
ZC3H15	Zinc finger CCCH domain-containing protein 15	Q8WU90	Q8WU90	0.358693	0.717823		1191800000	25.8258	26.0578	26.6713	25.3042	25.7333	25.5568	25.2508	25.8049	25.9372	25.5452	24.8071	25.652
SNRNP27	U4/U6.U5 small nuclear ribonucleoprotein 27 kDa protein	Q8WVK2	Q8WVK2	-1.73181	1.80816	+	323120000	22.0668	24.0465	21.538	22.9278	23.4608	22.7961	25.5991	22.4335	24.3843	25.1825	24.4017	25.2258
CKAP2	Cytoskeleton-associated protein 2	Q8WWK9	Q8WWK9	-0.374028	0.210597		232740000	21.7394	24.2087	20.9359	24.6235	22.0208	23.2568	21.366	23.8922	23.4875	22.7762	24.0738	23.4335
ATXN2L	Ataxin-2-like protein	Q8WWM7	Q8WWM7	-0.349708	0.529992		1040000000	25.1434	25.6961	25.8586	26.1977	24.6723	24.6289	25.8239	25.5624	26.0112	25.9385	24.9297	26.0297
PRPF31	U4/U6 small nuclear ribonucleoprotein Prp31	Q8WWY3	Q8WWY3	-0.847966	4.59206	+	6016200000	28.0204	27.985	28.0211	27.7836	27.6691	27.4533	28.9269	28.8244	28.6145	28.5186	28.5787	28.5571
GATAD2B	Transcriptional repressor p66-beta	Q8WXI9	Q8WXI9	-0.447005	0.48414		190960000	23.1539	24.0044	24.2227	23.4428	22.4291	21.4484	23.4857	23.9255	23.334	23.6456	23.705	23.2876
DDX1	ATP-dependent RNA helicase DDX1	Q92499	Q92499	-0.910671	2.33903	+	2868300000	26.8599	27.0385	25.8468	26.4114	26.1385	26.7045	27.9601	27.0834	27.5978	27.6705	26.8293	27.3225
H1FX	Histone H1x	Q92522	Q92522	0.909337	2.96367	+	9282200000	28.614	29.0296	29.5254	29.3528	28.949	28.5059	28.3209	27.599	28.2346	28.0684	28.3585	27.9394
HSPH1	Heat shock protein 105 kDa	Q92598	Q92598	3.65406	7.02382	+	3501200000	27.7253	27.4696	27.251	27.4286	27.6925	27.5631	22.9002	23.5429	24.5989	24.1975	23.5809	24.3854
LARP4B	La-related protein 4B	Q92615	Q92615	-0.484715	0.965341		362280000	24.5049	24.104	24.4915	22.8685	23.8395	23.6611	24.8084	24.3924	24.5413	24.4071	24.2473	23.9814
GCN1L1	Translational activator GCN1	Q92616	Q92616	0.51777	2.00658	+	328680000	24.266	23.9954	24.7569	23.5857	24.2595	24.3724	23.6211	23.6401	23.6472	23.6736	23.718	23.8292
MRPS31	28S ribosomal protein S31, mitochondrial	Q92665	Q92665	0.115759	0.0932504		230010000	23.8757	23.585	21.5116	22.5263	23.5522	23.328	23.1869	23.3962	23.2724	22.8689	23.3819	21.5778
DDX17	Probable ATP-dependent RNA helicase DDX17	Q92841	Q92841	0.0511961	0.16934		6364800000	27.9553	28.0849	28.2517	28.2885	27.8643	27.6887	28.0186	27.626	28.1261	28.0872	27.9737	27.9946
UPF1	Regulator of nonsense transcripts 1	Q92900	Q92900	-1.13145	1.12564		604450000	24.0317	24.7145	25.0802	24.8352	23.471	22.515	24.786	25.4887	25.7543	26.2678	23.4653	25.6742
KHSRP	Far upstream element-binding protein 2	Q92945	Q92945	0.488619	1.4849		1895900000	26.8118	27.0833	26.6844	26.7236	26.4924	26.4071	26.1541	26.7836	26.0457	26.1117	25.598	26.578
ARHGEF2	Rho guanine nucleotide exchange factor 2	Q92974	Q92974	0.472215	1.05464		1858700000	26.1819	25.8843	26.2572	26.2007	26.4306	26.4652	26.0284	24.8233	26.2406	26.2335	25.3006	25.9602
ZNF622	Zinc finger protein 622	Q969S3	Q969S3	0.171039	0.204584		363750000	24.5691	24.3748	23.7639	22.8855	23.7686	23.9814	23.4852	22.7571	23.8026	23.8707	24.5321	23.8694
LRRC59	Leucine-rich repeat-containing protein 59	Q96AG4	Q96AG4	0.222547	0.37751		5427900000	28.131	27.5419	27.8718	28.6022	28.2619	27.9458	27.9635	28.3121	28.0509	27.8835	26.7827	28.0267
E2F7	Transcription factor E2F7	Q96AV8	Q96AV8	-0.325733	0.201241		1258200000	25.4081	26.3442	25.0685	25.621	25.5395	25.475	27.0923	25.067	26.5435	26.7357	23.11	26.8623
CHCHD1	Coiled-coil-helix-coiled-coil-helix domain-containing protein 1	Q96BP2	Q96BP2	0.111962	0.0536036		699140000	25.3678	23.2454	25.7956	26.0225	25.1864	23.0795	25.3094	23.088	25.6224	25.6136	22.9186	25.4733
CCDC124	Coiled-coil domain-containing protein 124	Q96CT7	Q96CT7	0.733253	1.09575		1338400000	25.5437	25.4464	26.3204	25.8339	25.902	25.8026	25.8225	23.4261	25.5989	25.4516	24.8625	25.2881
AP2M1	AP-2 complex subunit mu	Q96CW1	Q96CW1	-0.732033	1.77168	+	176170000	22.1192	22.609	22.8659	22.2142	23.54	22.5959	23.2367	23.1818	23.2519	23.479	24.0793	23.1077
DNAJC19	Mitochondrial import inner membrane translocase subunit TIM14	Q96DA6	Q96DA6	-0.526344	0.534424		291830000	23.6805	24.2565	24.3029	22.6066	22.8462	23.6074	24.9298	22.6899	24.2554	23.5337	23.8652	25.184
CMBL	Carboxymethylenebutenolidase homolog	Q96DG6	Q96DG6	-0.272319	0.153618		1121500000	26.2982	24.8566	24.0685	25.7872	26.7493	24.5141	27.0026	24.3323	25.8323	27.0205	23.8598	25.8603
PTCD3	Pentatricopeptide repeat domain-containing protein 3, mitochondrial	Q96EY7	Q96EY7	-1.13994	2.13566	+	207040000	21.531	21.8744	21.7328	22.7399	23.2033	23.2873	23.632	23.3661	23.4429	23.267	24.0896	23.4109
LTV1	Protein LTV1 homolog	Q96GA3;A0A075B6Q4	Q96GA3	0.408877	0.311934		385270000	24.5097	25.654	24.9284	21.7122	24.3209	24.3852	23.9672	23.8915	23.3974	24.4748	23.7449	23.5814
PGAM5	Serine/threonine-protein phosphatase PGAM5, mitochondrial	Q96HS1	Q96HS1	-3.2688	4.11855	+	1537000000	24.2355	24.7079	23.0225	25.3584	23.9967	23.0782	28.5048	26.9514	27.581	27.8162	26.0131	27.1456
FUBP3	Far upstream element-binding protein 3	Q96I24	Q96I24	-1.34603	2.29615	+	133550000	22.0267	22.9904	21.7571	23.9548	21.6715	22.1113	24.1228	23.5865	23.9977	23.4533	23.657	23.7708
RBM17	Splicing factor 45	Q96I25	Q96I25	-0.439877	1.05092		1319600000	25.4683	26.1206	26.0942	25.5777	25.6814	25.1786	26.4721	25.4319	26.5475	26.2493	25.7554	26.3037
USMG5	Up-regulated during skeletal muscle growth protein 5	Q96IX5	Q96IX5	-0.996239	0.640446		603910000	21.2576	25.0027	21.9052	25.2126	25.1301	25.016	24.9172	25.2391	25.2468	24.9949	23.851	25.2527
RSRC1	Serine/Arginine-related protein 53	Q96IZ7	Q96IZ7	-0.920852	0.880441		398060000	24.1422	23.088	23.4701	21.518	24.7742	24.691	24.6167	23.5925	25.1903	24.8387	23.9647	25.0058
ELMO2	Engulfment and cell motility protein 2	Q96JJ3;Q92556	Q96JJ3	-1.74099	1.81888	+	233320000	22.4564	22.9046	22.6632	23.9221	21.6926	22.7651	25.7123	22.9079	24.7381	24.7038	22.9976	25.7904
DOCK7	Dedicator of cytokinesis protein 7	Q96N67;Q96HP0	Q96N67	-0.343603	0.300423		204730000	22.272	23.0049	24.0402	23.129	23.5914	22.0884	21.5535	23.7567	23.8874	23.1579	24.1304	23.7015
NSUN5	Probable 28S rRNA (cytosine-C(5))-methyltransferase	Q96P11;Q63ZY6	Q96P11	0.1252	0.0737994		152650000	20.6413	22.8174	23.2857	24.1032	23.4129	21.7495	22.5582	23.212	22.4006	22.7431	23.342	21.0028
RBM14	RNA-binding protein 14	Q96PK6;A0A0A0MSL8	Q96PK6	-0.194459	0.193241		278490000	23.1734	23.4703	24.6319	24.5419	22.3394	23.6296	23.8985	22.9736	23.9314	24.0245	24.4324	23.693
PPP1R10	Serine/threonine-protein phosphatase 1 regulatory subunit 10	Q96QC0	Q96QC0	0.572937	0.530553		98388000	22.1527	24.9053	23.6273	22.3476	22.9424	22.6785	22.3083	24.0112	21.9394	22.4946	22.4321	22.0304
SRPK1	SRSF protein kinase 1	Q96SB4	Q96SB4	-0.0333602	0.0558141		1967300000	26.4723	26.962	26.8689	26.6367	26.1783	25.8015	26.8767	26.7803	26.2669	26.5764	26.1253	26.4942
UHRF1	E3 ubiquitin-protein ligase UHRF1	Q96T88;Q96PU4	Q96T88	0.222653	0.148553		1319000000	25.9438	25.392	25.0736	25.6506	25.7452	25.5739	26.1234	25.7978	26.0377	26.0799	22.5377	25.4667
TBCB	Tubulin-folding cofactor B	Q99426	Q99426	0.145997	0.142842		501220000	24.1674	24.1446	24.9779	24.4286	24.1455	25.0107	23.9589	22.8716	25.354	24.8105	24.1591	24.8446
CDC5L	Cell division cycle 5-like protein	Q99459	Q99459	-0.0155792	0.0188148		1836000000	26.0939	26.4195	25.6967	26.0168	25.99	25.689	26.3588	25.7411	26.4026	26.2318	24.7969	26.468
DNAJC2	DnaJ homolog subfamily C member 2;DnaJ homolog subfamily C member 2, N-terminally processed	Q99543	Q99543	0.884043	2.34643	+	864890000	25.3312	25.0288	25.4657	25.7844	25.2779	24.8541	24.6321	24.8876	24.5671	24.6143	23.4814	24.2553
POP1	Ribonucleases P/MRP protein subunit POP1	Q99575	Q99575	0.239711	0.210855		168020000	22.4561	23.9016	24.2995	23.5082	23.6736	21.5183	23.3541	23.0314	23.1388	22.2003	23.4221	22.7722
EIF3C;EIF3CL	Eukaryotic translation initiation factor 3 subunit C;Eukaryotic translation initiation factor 3 subunit C-like protein	Q99613;B5ME19	Q99613;B5ME19	0.128083	0.120633		5952500000	28.1706	27.9475	28.3468	27.8733	28.1329	27.8815	28.6662	27.3716	28.4906	28.5222	26.1926	28.341
PHB2	Prohibitin-2	Q99623	Q99623	-0.444142	1.31101		1215700000	25.6531	25.9941	25.4478	25.827	25.791	26.05	25.7937	26.6398	26.524	26.3511	25.6045	26.5147
KIF2C	Kinesin-like protein KIF2C	Q99661	Q99661	0.351388	0.782664		415440000	24.185	24.5505	24.9503	24.6757	23.8469	24.2864	23.6722	24.6317	24.2529	24.2838	23.4939	24.0519
ATXN2	Ataxin-2	Q99700	Q99700	-0.674157	0.883533		400190000	24.5255	24.0505	24.4048	24.4098	24.3336	22.1901	24.3102	24.7161	25.3343	24.9165	24.0363	24.6458
HSD17B10	3-hydroxyacyl-CoA dehydrogenase type-2	Q99714	Q99714	2.64099	5.54661	+	2222200000	26.633	25.7642	26.9547	26.5564	27.1633	26.8881	24.324	23.6856	24.5161	23.5342	23.5348	24.5189
HNRNPAB	Heterogeneous nuclear ribonucleoprotein A/B	Q99729	Q99729	-0.0204029	0.00981339		2086600000	26.3959	25.2712	25.7687	25.9712	26.6161	26.0892	27.0213	25.7607	26.9926	26.8949	22.7606	26.8048
CCT7	T-complex protein 1 subunit eta	Q99832	Q99832	0.221955	0.649515		11285000000	28.8904	29.1805	29.1068	28.9099	28.8646	29.0172	28.9426	29.1907	28.6532	28.717	28.0711	29.0629
EBNA1BP2	Probable rRNA-processing protein EBP2	Q99848	Q99848	0.526479	1.25642		543960000	24.3375	25.7966	25.3403	25.0429	24.7145	24.8813	24.3012	25.005	24.6144	24.215	24.6099	24.2087
PRMT1	Protein arginine N-methyltransferase 1	Q99873;Q9NR22	Q99873	-3.10647	3.27884	+	877810000	21.7817	23.7099	23.6264	23.1607	24.4003	21.949	26.7336	25.4912	27.0344	26.762	24.273	26.9723
DDX50	ATP-dependent RNA helicase DDX50	Q9BQ39	Q9BQ39	0.158893	0.304377		459620000	24.4007	24.9288	24.4623	24.0088	25.0537	24.0457	24.2195	24.3058	24.2083	23.9261	24.9465	24.3404
GRWD1	Glutamate-rich WD repeat-containing protein 1	Q9BQ67	Q9BQ67	-0.356657	0.186392		729580000	25.3088	21.995	25.4032	25.8305	26.2072	22.296	25.2045	24.6089	25.0494	24.7029	24.7045	24.9105
WDR77	Methylosome protein 50	Q9BQA1	Q9BQA1	-1.38709	6.6789	+	18641000000	28.6367	29.1638	28.4933	28.7712	28.8594	28.8481	30.2376	30.0462	29.9983	30.1877	30.202	30.4233
TUBA1C	Tubulin alpha-1C chain	Q9BQE3	Q9BQE3	0.239388	0.166669		160920000	22.8618	23.7003	23.4461	22.4088	21.764	23.2086	21.0463	24.2078	23.1214	23.3523	22.7263	21.4992
MYBBP1A	Myb-binding protein 1A	Q9BQG0	Q9BQG0	0.807654	0.96484		728010000	25.4047	25.8925	26.3667	25.857	25.3776	24.4507	24.9459	25.5746	24.6389	24.9967	23.0106	25.3365
C7orf50	Uncharacterized protein C7orf50	Q9BRJ6	Q9BRJ6	0.0504586	0.054356		294950000	23.9456	22.8926	23.5933	23.9791	23.6457	23.6827	24.0599	22.1617	23.9172	23.6551	23.6371	24.0052
PDCD2L	Programmed cell death protein 2-like	Q9BRP1	Q9BRP1	1.39805	1.43178	+	451780000	24.6033	24.7158	24.8802	22.6593	24.5954	24.6364	21.9168	24.3786	22.0241	24.0331	23.5017	21.8477
WIBG	Partner of Y14 and mago	Q9BRP8	Q9BRP8	0.870617	1.51058	+	1600500000	26.3772	26.3031	26.5544	26.7997	26.5467	25.705	25.7948	25.3948	25.9751	25.943	24.0169	25.9378
GPATCH1	G patch domain-containing protein 1	Q9BRR8	Q9BRR8	-1.23384	0.926001		446000000	22.5605	25.5491	25.788	24.1262	21.3821	23.8388	25.3422	25.4222	24.9404	25.5492	24.2042	25.1896
RIOK1	Serine/threonine-protein kinase RIO1	Q9BRS2	Q9BRS2	-0.620424	2.98491	+	15432000000	29.2445	28.9558	29.0567	28.8331	28.9533	29.1254	29.8447	29.4617	29.83	29.8552	29.1179	29.7819
NTPCR	Cancer-related nucleoside-triphosphatase	Q9BSD7	Q9BSD7	0.272057	0.402573		245750000	23.7194	23.6779	24.4387	23.7727	22.6876	24.1301	23.1514	22.949	23.348	23.2804	24.1047	23.9606
RBM42	RNA-binding protein 42	Q9BTD8	Q9BTD8	0.240972	0.55735		624750000	24.7049	24.0693	24.6464	25.2189	24.3728	24.9457	24.4896	24.8177	24.5692	24.4941	23.9032	24.2383
C11orf84	Uncharacterized protein C11orf84	Q9BUA3	Q9BUA3	-0.616886	1.6332	+	608100000	24.6421	25.029	24.424	25.2052	24.3623	24.3173	24.7225	25.6941	24.994	25.0529	25.7924	25.4253
TUBB2B	Tubulin beta-2B chain	Q9BVA1	Q9BVA1	1.72834	2.0476	+	764120000	25.4699	25.3495	24.5443	25.259	25.3306	26.0473	24.5249	22.3311	25.0703	24.3435	23.2004	22.1603
PBDC1	Protein PBDC1	Q9BVG4	Q9BVG4	5.4845	6.79839	+	6507700000	27.8152	26.8019	27.4123	27.0962	28.2646	28.5763	21.9463	23.1936	21.6736	21.4815	23.1749	21.5897
NOC4L	Nucleolar complex protein 4 homolog	Q9BVI4	Q9BVI4	-1.12831	2.28066	+	152140000	23.5911	22.9113	21.407	22.2159	22.6978	22.915	23.825	23.4763	23.6147	23.6298	24.1383	23.824
GNL3	Guanine nucleotide-binding protein-like 3	Q9BVP2	Q9BVP2	0.517297	2.26856	+	2063800000	26.8306	26.7932	26.7581	26.8142	26.5202	26.6827	26.5562	26.0004	26.3759	26.4165	25.6357	26.3106
RBM4;RBM4B	RNA-binding protein 4;RNA-binding protein 4B	Q9BWF3;Q9BQ04	Q9BWF3;Q9BQ04	0.439449	1.09314		903410000	25.2962	24.9885	25.2669	25.432	25.4894	24.7378	24.7611	23.9936	25.0928	25.1528	24.4185	25.1553
SF3B5	Splicing factor 3B subunit 5	Q9BWJ5	Q9BWJ5	-0.233977	0.130769		998180000	25.5796	21.8769	24.9144	25.7618	25.5833	25.6213	25.437	25.1722	25.568	25.8746	23.753	24.9364
SLC4A1AP	Kanadaptin	Q9BWU0	Q9BWU0	-2.06368	2.28504	+	587910000	24.7246	22.5008	25.3781	23.6613	23.5091	21.63	25.8758	25.4772	25.7814	25.5361	25.0897	26.026
SRRT	Serrate RNA effector molecule homolog	Q9BXP5	Q9BXP5	-0.826535	1.58952	+	787430000	24.5953	25.1926	25.1619	25.498	23.6299	24.813	25.7052	25.679	25.6188	26.1302	24.9081	25.8085
EIF2A	Eukaryotic translation initiation factor 2A;Eukaryotic translation initiation factor 2A, N-terminally processed	Q9BY44	Q9BY44	0.118276	0.377615		418460000	23.9324	24.1745	24.5168	24.0628	24.1594	23.9321	24.078	24.2982	23.7183	24.2535	23.6615	24.0589
POLDIP3	Polymerase delta-interacting protein 3	Q9BY77	Q9BY77	-0.526881	1.08942		1210500000	25.145	26.2644	26.099	26.1367	25.4842	24.8549	25.9216	26.7882	26.035	26.0251	26.2496	26.126
MRPS26	28S ribosomal protein S26, mitochondrial	Q9BYN8	Q9BYN8	-0.536927	0.389352		400330000	24.5163	21.7904	24.4673	23.62	21.4656	24.1834	23.8783	23.3074	24.143	24.5972	22.8836	24.4551
GTPBP4	Nucleolar GTP-binding protein 1	Q9BZE4	Q9BZE4	0.944325	2.05864	+	1213400000	26.0991	26.1647	26.3085	26.1078	25.7173	25.78	25.1832	25.7986	25.0012	25.5868	23.8644	25.0773
DDX24	ATP-dependent RNA helicase DDX24	Q9GZR7	Q9GZR7	-0.392683	0.391152		246780000	22.1546	22.8783	23.4061	21.7041	24.1898	21.9635	22.5979	23.4063	23.6399	22.3758	23.7163	22.9163
SLIRP	SRA stem-loop-interacting RNA-binding protein, mitochondrial	Q9GZT3	Q9GZT3	-0.0769606	0.194345		759950000	25.0928	25.6206	25.177	24.9791	24.8443	24.9381	25.4314	25.2007	25.3746	25.085	24.6868	25.3351
XRN2	5-3 exoribonuclease 2	Q9H0D6	Q9H0D6	1.6048	1.29591	+	2024200000	26.2893	27.0185	27.2529	26.9696	26.3141	26.0729	26.0132	22.2557	26.0558	26.1325	23.5877	26.2438
NSRP1	Nuclear speckle splicing regulatory protein 1	Q9H0G5	Q9H0G5	-0.439735	0.26977		169020000	22.1272	24.4092	21.8343	22.3836	23.1873	21.7803	22.2805	24.0114	24.9413	21.1807	23.4598	22.4866
DDX47	Probable ATP-dependent RNA helicase DDX47	Q9H0S4	Q9H0S4	-0.032183	0.0256339		295870000	23.9928	24.2983	24.354	23.861	21.6402	24.0733	23.8916	24.2004	23.5976	23.728	23.3175	23.6777
ASCC2	Activating signal cointegrator 1 complex subunit 2	Q9H1I8	Q9H1I8	-0.398339	0.306157		197510000	23.4429	22.4393	24.1673	24.3821	20.7404	23.481	23.2449	23.1384	23.4056	23.7404	23.8231	23.6906
DHX36	ATP-dependent RNA helicase DHX36	Q9H2U1	Q9H2U1	-0.548412	0.752874		400910000	24.1635	23.6434	24.1215	24.2532	22.6855	24.0648	24.9481	24.0575	24.8984	24.8866	23.1411	24.2907
PNN	Pinin	Q9H307	Q9H307	-2.20442	2.71421	+	298850000	23.4842	21.4517	22.2612	24.516	21.946	22.2	24.9451	24.713	25.1986	25.2254	23.6636	25.34
BOLA2	BolA-like protein 2	Q9H3K6;H3BVE0	Q9H3K6;H3BVE0	0.758871	1.51953	+	1240100000	25.8141	26.642	24.985	26.2724	25.9932	26.062	25.1105	25.7108	24.9462	24.4111	25.4487	25.5881
YTHDC2	Probable ATP-dependent RNA helicase YTHDC2	Q9H6S0	Q9H6S0	0.805311	1.06812		984720000	26.0308	26.0223	24.1646	26.009	25.4017	25.667	25.1362	23.9221	25.3542	25.1217	23.6825	25.2469
RPAP3	RNA polymerase II-associated protein 3	Q9H6T3	Q9H6T3	-0.105578	0.0687957		101960000	22.4452	23.6007	22.0741	22.7871	21.7886	22.9143	21.8871	24.14	22.22	21.5776	24.3221	22.0968
C8orf33	UPF0488 protein C8orf33	Q9H7E9	Q9H7E9	0.470007	0.781611		1057700000	26.2879	26.4159	25.7226	25.978	25.2515	25.2685	25.4372	26.0795	25.6122	25.3751	24.2959	25.3046
CACYBP	Calcyclin-binding protein	Q9HB71	Q9HB71	1.78612	2.70501	+	1016200000	26.078	25.6859	25.4377	26.847	25.989	26.08	25.1612	23.8862	24.2357	24.5207	22.5808	25.0164
MOV10	Putative helicase MOV-10	Q9HCE1	Q9HCE1	-1.06264	4.42785	+	571940000	24.1886	24.385	24.3496	24.1409	23.8886	24.044	25.4044	25.2967	25.2788	25.3669	24.5843	25.4414
SARS2	Serine--tRNA ligase, mitochondrial	Q9NP81;M0R2C6	Q9NP81;M0R2C6	1.39465	2.08215	+	1323200000	25.8971	25.7654	25.639	25.9016	26.4116	25.7153	25.1156	24.1275	25.3002	25.2858	22.6943	24.4387
EXOSC4	Exosome complex component RRP41	Q9NPD3	Q9NPD3	1.18463	2.54751	+	771060000	24.9657	25.5215	25.6573	26.1524	24.9747	24.8381	24.0717	23.9598	24.7102	24.4096	23.2586	24.5921
LUC7L	Putative RNA-binding protein Luc7-like 1	Q9NQ29	Q9NQ29	-0.571484	1.23467		328060000	23.4809	23.2899	23.9283	23.4324	22.8851	24.1924	24.3444	23.8166	24.3312	23.4972	23.8748	24.7736
COPRS	Coordinator of PRMT5 and differentiation stimulator	Q9NQ92	Q9NQ92	-0.61216	0.867729		4166800000	27.0784	27.8358	27.5205	27.5275	26.8146	26.7195	27.4059	29.2874	27.259	27.3144	28.3718	27.5307
EXOSC5	Exosome complex component RRP46	Q9NQT4	Q9NQT4	0.0142323	0.020472		271650000	23.8298	22.5989	24.0189	23.5029	23.6448	23.6486	23.5055	23.1027	23.4817	24.0033	23.7575	23.3077
EXOSC3	Exosome complex component RRP40	Q9NQT5	Q9NQT5	0.607448	1.33604		652310000	25.4113	25.3255	24.965	24.8989	25.1895	24.4287	24.962	23.9348	24.8257	24.567	23.5821	24.7027
DDX21	Nucleolar RNA helicase 2	Q9NR30	Q9NR30	0.703911	0.953836		1773700000	26.3973	25.7858	26.9936	26.6934	26.2213	26.3683	25.9016	25.8994	25.9872	26.4183	23.9183	26.1115
PNO1	RNA-binding protein PNO1	Q9NRX1	Q9NRX1	0.0541026	0.12115		811470000	25.2876	25.4982	25.8889	25.487	24.8681	24.963	25.4392	25.3486	25.3597	25.369	25.1809	24.9706
FARSB	Phenylalanine--tRNA ligase beta subunit	Q9NSD9	Q9NSD9	2.08089	2.9132	+	2721600000	26.8089	26.8779	27.2036	26.9192	27.4259	26.758	25.4581	23.7808	25.6979	25.7127	23.2259	25.633
SMC4	Structural maintenance of chromosomes protein 4	Q9NTJ3	Q9NTJ3	0.372006	0.232035		287720000	23.7365	24.0099	22.2393	22.6584	21.3953	24.259	22.591	23.7003	21.3534	21.2059	23.6775	23.5383
OLA1	Obg-like ATPase 1	Q9NTK5	Q9NTK5	0.0758537	0.0529224		278170000	22.0828	22.3079	24.4206	22.3068	23.7715	23.8097	22.9886	23.6561	23.8578	22.8959	23.1501	21.6958
ATAD3A	ATPase family AAA domain-containing protein 3A	Q9NVI7	Q9NVI7	0.177201	0.285258		4692600000	27.9645	27.0319	27.5342	28.1978	27.7811	27.9148	27.9925	26.6911	27.9534	27.7601	27.2388	27.7252
ARGLU1	Arginine and glutamate-rich protein 1	Q9NWB6	Q9NWB6	-0.216288	0.0906198		2905200000	26.375	27.1886	26.7221	27.0321	26.0743	26.4194	26.8777	22.9447	27.9079	27.9455	26.3989	29.0345
BABAM1	BRISC and BRCA1-A complex member 1	Q9NWV8	Q9NWV8	0.118533	0.0984164		152880000	22.0428	23.5613	23.8075	23.855	23.6379	23.6467	23.0091	24.3426	23.1243	22.8671	24.3216	22.1752
TRMT1	tRNA (guanine(26)-N(2))-dimethyltransferase	Q9NXH9	Q9NXH9	0.104895	0.0616786		477600000	22.6613	23.2847	25.1819	22.1621	24.9333	22.5364	22.6681	23.7439	23.5845	23.8093	24.1586	22.166
KCTD5	BTB/POZ domain-containing protein KCTD5	Q9NXV2	Q9NXV2	-1.54662	3.74224	+	2349100000	26.2292	26.5306	25.8971	26.1169	25.833	25.9945	27.738	27.8782	27.8156	27.7871	26.4585	28.2036
CDKN2AIP	CDKN2A-interacting protein	Q9NXV6	Q9NXV6	0.268727	0.215157		126310000	22.4443	24.0876	22.4786	23.6369	22.0096	22.7931	21.539	23.6151	22.9776	22.2843	23.7664	21.6553
DDX56	Probable ATP-dependent RNA helicase DDX56	Q9NY93	Q9NY93	0.536309	1.127		313650000	23.9051	24.3663	24.1513	24.1315	24.1721	23.7823	23.5097	24.342	23.7623	23.8553	22.4762	23.3452
BCLAF1	Bcl-2-associated transcription factor 1	Q9NYF8	Q9NYF8	-1.45	3.15112	+	23880000000	29.7115	29.0468	29.1244	29.1349	29.4343	28.8725	31.0532	30.1172	31.1342	31.0852	29.5507	31.0839
TAB2	TGF-beta-activated kinase 1 and MAP3K7-binding protein 2	Q9NYJ8	Q9NYJ8	-0.0160863	0.0211176		2415100000	26.828	27.6625	27.3921	27.019	26.5289	26.2261	26.8945	27.521	26.7761	26.8207	26.5016	27.2394
GTSE1	G2 and S phase-expressed protein 1	Q9NYZ3	Q9NYZ3	-0.828042	0.781542		161320000	22.8621	22.8613	21.2115	23.5089	21.4725	23.1038	23.1916	24.5495	21.5545	23.5536	23.5749	23.5642
TECR	Very-long-chain enoyl-CoA reductase	Q9NZ01	Q9NZ01	-0.181075	0.246517		277220000	23.9542	23.2918	22.4593	23.7298	23.4908	24.3981	23.8284	23.1009	24.1583	23.87	23.6218	23.8309
FAM120A	Constitutive coactivator of PPAR-gamma-like protein 1	Q9NZB2;Q5T035	Q9NZB2	-1.42584	2.70854	+	167370000	22.5401	22.4666	23.6742	22.3622	22.1101	22.6582	24.1245	23.1003	24.4903	24.1715	24.9006	23.5791
IGF2BP1	Insulin-like growth factor 2 mRNA-binding protein 1	Q9NZI8	Q9NZI8	-0.43209	1.73039		10707000000	28.3894	28.9655	28.9486	29.0565	28.2115	28.343	29.105	29.0893	29.0384	29.0785	29.0943	29.1014
MAT2B	Methionine adenosyltransferase 2 subunit beta	Q9NZL9	Q9NZL9	0.903507	0.973482		172800000	23.1702	24.3338	22.6785	21.727	23.6946	23.8063	21.5126	23.0466	21.9176	22.4984	23.5065	21.5076
CAMSAP3	Calmodulin-regulated spectrin-associated protein 3	Q9P1Y5	Q9P1Y5	-0.759503	2.40743	+	2893900000	26.7859	27.2719	27.1448	27.3915	26.6326	26.1442	27.6174	27.8671	27.5738	27.5979	27.4216	27.85
CCDC88C	Protein Daple	Q9P219	Q9P219	-2.24326	3.96716	+	406940000	23.5264	23.5589	23.313	21.9016	23.5902	23.2678	25.7671	25.9961	25.2428	25.1988	24.4082	26.0045
RCC2	Protein RCC2	Q9P258	Q9P258	0.38908	0.497289		4388000000	28.0194	27.0031	26.8953	26.9206	27.7338	27.8218	27.6088	26.2886	27.5244	27.191	25.8691	27.5776
SLAIN2	SLAIN motif-containing protein 2	Q9P270	Q9P270	-0.367284	0.662145		1510200000	25.7145	26.1044	26.6242	26.6743	25.6967	25.4091	26.5173	27.2447	26.1092	26.1634	26.101	26.2912
RRBP1	Ribosome-binding protein 1	Q9P2E9	Q9P2E9	2.19751	4.17185	+	948190000	25.6884	27.1852	25.6076	25.691	25.3525	25.6273	23.4726	22.9044	24.1622	24.1246	23.382	23.9212
LARS	Leucine--tRNA ligase, cytoplasmic	Q9P2J5	Q9P2J5	1.18442	1.71383	+	2048100000	26.5525	26.6324	26.4115	26.2944	26.9765	26.8441	26.2468	25.5733	25.7295	25.629	23.4374	25.9889
RBM27	RNA-binding protein 27	Q9P2N5;U3KPZ7	Q9P2N5;U3KPZ7	-0.142872	0.199119		340300000	23.6111	24.2055	24.2767	23.7649	23.6089	23.1445	24.323	22.7861	24.1101	23.9615	24.0051	24.2828
ANKFY1	Rabankyrin-5	Q9P2R3	Q9P2R3	-1.01745	3.4479	+	61682000	22.1481	22.8034	22.9173	22.1171	22.5027	21.8564	23.5485	23.4057	23.4621	22.9813	23.5018	23.55
TFIP11	Tuftelin-interacting protein 11	Q9UBB9	Q9UBB9	-1.66499	2.30898	+	561790000	23.894	23.3624	25.3986	24.517	23.7147	22.3867	25.8113	26.0837	25.3165	25.4707	24.7168	25.8643
METTL1	tRNA (guanine-N(7)-)-methyltransferase	Q9UBP6	Q9UBP6	2.65127	4.32542	+	917170000	25.8202	26.039	26.158	26.1127	25.5815	25.6085	22.2325	23.3141	22.0424	23.5554	23.932	24.3361
EIF3K	Eukaryotic translation initiation factor 3 subunit K	Q9UBQ5	Q9UBQ5	-0.373288	0.386698		226590000	23.7659	22.32	23.2085	24.3991	22.6054	23.5079	24.0319	24.8211	22.8652	22.9861	23.375	23.9672
UBA2	SUMO-activating enzyme subunit 2	Q9UBT2	Q9UBT2	-0.863688	2.19029	+	120510000	23.3217	22.9828	23.1235	22.285	22.2134	22.9637	23.0222	24.3195	23.5924	23.7718	23.6634	23.7029
ABCF2	ATP-binding cassette sub-family F member 2	Q9UG63	Q9UG63	0.339643	0.308375		788700000	24.7341	22.7333	25.3875	24.6681	25.0034	25.2814	24.7331	23.4641	25.0377	24.7524	23.6987	24.0839
DDX20	Probable ATP-dependent RNA helicase DDX20	Q9UHI6	Q9UHI6	-0.312369	1.35032		1246000000	25.6936	25.7249	25.4361	25.9272	25.4739	25.8584	26.2551	26.294	25.7748	25.653	25.8712	26.1403
PUF60	Poly(U)-binding-splicing factor PUF60	Q9UHX1	Q9UHX1	-0.712738	2.39265	+	2549000000	26.0862	26.3678	26.796	26.4413	26.3672	26.2391	26.9958	27.2283	26.6859	26.6218	27.6672	27.375
EIF2B4	Translation initiation factor eIF-2B subunit delta	Q9UI10	Q9UI10	0.166324	0.197782		232200000	23.4606	23.3855	24.2862	23.3594	23.479	22.0235	23.3354	23.233	22.666	23.5092	23.5608	22.692
TRMT112	Multifunctional methyltransferase subunit TRM112-like protein	Q9UI30	Q9UI30	0.0951249	0.091705		152250000	23.8895	23.8492	24.2961	24.091	22.058	22.796	22.8763	23.6091	23.0916	23.4223	23.7608	23.6488
TRMT6	tRNA (adenine(58)-N(1))-methyltransferase non-catalytic subunit TRM6	Q9UJA5	Q9UJA5	0.398539	0.480832		363570000	24.1625	22.039	24.219	24.2326	24.0894	23.9024	23.2411	22.6147	23.6554	23.3855	23.7496	23.6074
SLC25A13	Calcium-binding mitochondrial carrier protein Aralar2	Q9UJS0;O75746	Q9UJS0	1.25274	1.91266	+	253950000	23.9271	24.4521	23.156	23.896	23.9817	24.0724	22.3776	23.7514	21.5338	21.8927	23.6743	22.7391
DDX41	Probable ATP-dependent RNA helicase DDX41	Q9UJV9	Q9UJV9	-0.143461	0.113624		327260000	21.58	24.1652	24.4086	24.3665	24.1174	23.95	24.1159	23.1879	24.2396	23.7458	23.7615	24.3977
STOML2	Stomatin-like protein 2, mitochondrial	Q9UJZ1	Q9UJZ1	1.05743	1.1093		486970000	24.6998	24.7214	24.1362	24.6251	24.6425	25.202	21.156	23.3738	24.4239	24.0493	24.5769	24.1026
HN1	Hematological and neurological expressed 1 protein;Hematological and neurological expressed 1 protein, N-terminally processed	Q9UK76	Q9UK76	-0.708413	0.898501		384630000	24.4644	22.8834	23.7387	24.3678	22.2562	24.7479	23.8847	24.8638	24.4816	24.5903	24.3191	24.5694
MRTO4	mRNA turnover protein 4 homolog	Q9UKD2	Q9UKD2	-0.386544	0.458511		48165000	22.8583	22.4554	22.6126	21.5755	22.7933	22.8272	22.1495	22.6676	22.7215	22.5083	24.5218	22.8728
MCTS1	Malignant T-cell-amplified sequence 1	Q9ULC4	Q9ULC4	0.534012	0.706854		529020000	24.1867	25.0313	24.163	24.5519	24.2176	24.7529	24.8318	22.9906	23.8736	24.3679	22.8399	24.7957
CORO1C	Coronin-1C	Q9ULV4;Q6QEF8	Q9ULV4	-2.65402	1.99126	+	755580000	25.5003	23.9395	21.9836	22.9767	21.0536	25.0592	26.4257	24.9261	24.7529	26.7708	25.9497	27.6118
NOB1	RNA-binding protein NOB1	Q9ULX3	Q9ULX3	-0.64837	0.804317		896910000	25.5992	24.4646	25.5434	26.1331	25.1966	24.8521	25.4336	25.4795	25.5881	25.839	27.661	25.6779
MYO6	Unconventional myosin-VI	Q9UM54	Q9UM54	0.378742	0.293087		1905300000	26.4083	25.6965	26.7693	26.1005	26.541	26.4352	26.5296	24.91	26.5192	26.9449	23.7885	26.9861
PRPF19	Pre-mRNA-processing factor 19	Q9UMS4	Q9UMS4	-0.00532786	0.0137325		8324100000	28.4357	28.678	28.713	28.4269	28.3092	27.9479	28.4819	28.1258	28.5659	28.5732	28.3339	28.462
G3BP2	Ras GTPase-activating protein-binding protein 2	Q9UN86	Q9UN86	-1.76145	1.82292	+	337880000	21.7611	22.7783	20.8744	22.3929	24.6546	22.6729	24.3998	23.5153	24.8169	25.1016	23.1954	24.6738
STUB1	E3 ubiquitin-protein ligase CHIP	Q9UNE7	Q9UNE7	2.92326	5.9231	+	690400000	25.7898	25.8647	25.2386	25.49	25.4808	25.5242	22.8831	22.2806	21.9595	22.1699	23.7582	22.7973
MAGED2	Melanoma-associated antigen D2	Q9UNF1	Q9UNF1	0.0493237	0.0450689		285930000	23.455	24.3247	23.9349	24.2037	23.8748	22.3743	22.7901	24.5568	23.6574	23.7625	23.1152	23.9895
DIMT1	Probable dimethyladenosine transferase	Q9UNQ2	Q9UNQ2	0.557719	1.14062		411510000	24.5068	25.1269	25.0844	25.3592	24.1246	24.0012	24.1005	24.6951	24.3254	24.0164	23.5637	24.1556
ZC3H4	Zinc finger CCCH domain-containing protein 4	Q9UPT8	Q9UPT8	-0.184359	0.184694		227290000	24.2893	24.1722	23.7938	23.5014	22.135	22.398	23.1418	23.2425	23.8932	23.7994	23.3878	23.9312
SRRM2	Serine/arginine repetitive matrix protein 2	Q9UQ35	Q9UQ35	-1.30424	3.4475	+	7364400000	27.8057	28.3364	28.441	28.5096	27.4765	27.0542	29.152	29.4657	29.1525	29.2832	29.1354	29.2601
PA2G4	Proliferation-associated protein 2G4	Q9UQ80;H0YIN7	Q9UQ80	0.165748	0.3065		1088300000	25.0172	25.7158	25.934	25.9041	25.9952	26.2101	24.8545	25.6717	25.6754	25.7709	25.9417	25.8677
SMC3	Structural maintenance of chromosomes protein 3	Q9UQE7	Q9UQE7	0.435052	1.04404		2608400000	26.6533	26.8	27.0187	26.1534	26.7479	27.0199	26.7703	26.1332	26.6228	25.7716	25.7597	26.7253
C14orf166	UPF0568 protein C14orf166	Q9Y224	Q9Y224	-1.29064	0.821704		439370000	24.4904	22.2045	21.0621	22.078	24.5503	24.4777	25.4926	21.9206	24.6998	24.144	25.0588	25.291
RUVBL2	RuvB-like 2	Q9Y230	Q9Y230	0.94387	2.83296	+	1238600000	25.6418	26.7854	26.48	26.3334	26.025	25.9875	24.9079	25.8644	25.2351	24.9643	25.3864	25.2318
HIGD1A	HIG1 domain family member 1A, mitochondrial	Q9Y241;C9JAW5	Q9Y241;C9JAW5	-0.173703	0.322274		1295400000	25.3565	26.3783	26.2368	26.311	25.4283	25.6899	25.4836	26.4323	26.106	26.0762	26.3739	25.9709
EIF3L	Eukaryotic translation initiation factor 3 subunit L	Q9Y262	Q9Y262	-0.928703	2.31833	+	1732700000	25.843	25.19	25.6546	25.4472	26.3012	25.7557	26.8411	26.8993	26.9579	26.8533	25.6285	26.5839
RUVBL1	RuvB-like 1	Q9Y265	Q9Y265	1.02236	3.79635	+	1373300000	26.1634	26.3963	26.9156	26.0629	26.1432	26.4909	24.9899	25.1221	25.4865	25.5972	25.1549	25.6874
NUDC	Nuclear migration protein nudC	Q9Y266	Q9Y266	1.47034	1.11235		635830000	25.7084	23.3916	21.7423	24.1992	25.6223	25.8443	21.4463	23.0164	23.7449	23.0354	23.5806	22.8624
FARSA	Phenylalanine--tRNA ligase alpha subunit	Q9Y285	Q9Y285	1.26727	3.41408	+	3522900000	27.026	28.2686	27.3714	27.3902	27.375	27.2427	25.938	26.7971	25.8172	26.0853	26.5852	25.8475
MRPS33	28S ribosomal protein S33, mitochondrial	Q9Y291	Q9Y291	0.327945	0.229331		310160000	24.2924	24.761	24.0514	21.3837	23.9423	24.2257	24.021	24.549	22.9479	22.2898	23.4463	23.4348
DRG1	Developmentally-regulated GTP-binding protein 1	Q9Y295	Q9Y295	0.284928	0.863911		2516900000	26.4326	27.092	27.2452	26.8609	26.5574	26.3503	26.3264	26.8114	26.4095	26.2544	26.6978	26.3295
STK38L	Serine/threonine-protein kinase 38-like	Q9Y2H1	Q9Y2H1	-0.803301	1.27585		2768600000	26.8914	25.0892	27.0887	26.7471	26.7243	26.6576	27.8492	26.4217	27.3257	27.711	27.0713	27.6393
EPB41L3	Band 4.1-like protein 3;Band 4.1-like protein 3, N-terminally processed	Q9Y2J2	Q9Y2J2	-0.249147	0.338197		356480000	24.2978	24.6716	24.0026	23.4031	24.2098	23.8863	24.3851	24.0031	25.0189	24.2468	23.2696	25.0424
RCL1	RNA 3-terminal phosphate cyclase-like protein	Q9Y2P8	Q9Y2P8	-1.39477	1.34876	+	574930000	24.2198	24.2741	24.6047	24.9361	23.8642	21.0411	25.2827	24.6114	25.7637	25.7338	24.7599	25.1571
MRPS28	28S ribosomal protein S28, mitochondrial	Q9Y2Q9;H0YC42	Q9Y2Q9	0.46887	0.250447		434250000	22.4791	24.3358	25.5751	24.7449	24.4963	20.9571	24.2652	23.1115	22.1927	22.9418	22.8789	24.3851
THRAP3	Thyroid hormone receptor-associated protein 3	Q9Y2W1	Q9Y2W1	-1.01853	3.12898	+	27203000000	30.0624	29.4167	30.1878	29.9917	29.8611	29.588	31.0261	30.5489	31.1979	31.2218	30.1467	31.0775
SUGT1	Suppressor of G2 allele of SKP1 homolog	Q9Y2Z0	Q9Y2Z0	-0.431997	0.29697		449700000	22.3274	22.3463	22.3657	22.6111	22.2636	24.6151	21.6779	23.6729	22.1884	24.5883	22.5477	24.4461
LUC7L2	Putative RNA-binding protein Luc7-like 2	Q9Y383	Q9Y383	-0.650161	2.45035	+	16180000000	29.0228	28.8525	28.7579	28.5751	28.8474	29.3423	29.6829	29.5506	29.4487	29.3693	29.1389	30.1085
EXOSC1	Exosome complex component CSL4	Q9Y3B2	Q9Y3B2	0.63344	0.951872		276030000	23.4682	22.5836	24.5567	24.3941	24.3582	23.0113	23.2013	22.5462	22.959	23.4598	23.3623	23.043
SF3B6	Splicing factor 3B subunit 6	Q9Y3B4	Q9Y3B4	-2.91458	1.69201	+	727560000	23.1148	22.1557	25.8414	21.458	21.5476	23.3576	26.4982	27.1717	26.3861	26.5923	26.5538	21.7606
MRPL11	39S ribosomal protein L11, mitochondrial	Q9Y3B7	Q9Y3B7	0.33094	0.73699		379130000	24.6227	23.2006	24.1457	24.3415	24.1493	23.9226	23.6241	23.2251	23.6535	23.9885	23.9666	23.9389
MRPS23	28S ribosomal protein S23, mitochondrial	Q9Y3D9	Q9Y3D9	0.281999	0.465168		535200000	24.0007	25.5786	24.0142	24.8498	24.5889	24.1432	23.9969	23.9499	24.1992	24.1356	24.809	24.3927
STRAP	Serine-threonine kinase receptor-associated protein	Q9Y3F4	Q9Y3F4	1.16603	1.55146	+	785640000	25.9759	26.534	25.5562	25.0614	24.7361	25.5568	24.5111	22.879	25.0996	25.0997	23.7688	25.0662
RTCB	tRNA-splicing ligase RtcB homolog	Q9Y3I0	Q9Y3I0	-0.461413	0.938048		4152400000	26.919	26.6326	27.0608	26.6709	27.3301	27.3133	28.0296	27.0467	27.7595	27.5539	26.4797	27.8258
RPL36	60S ribosomal protein L36	Q9Y3U8	Q9Y3U8	0.349792	0.718335		13931000000	29.7198	28.5025	29.4049	29.1427	29.4809	29.0885	29.2358	28.2699	29.2279	29.2887	28.4595	28.7587
CHTOP	Chromatin target of PRMT1 protein	Q9Y3Y2	Q9Y3Y2	-1.43591	3.2011	+	759320000	24.3108	24.8334	24.9416	25.0271	24.4244	23.9593	25.8717	26.7296	26.3002	26.4918	25.3002	25.4185
TBL2	Transducin beta-like protein 2	Q9Y4P3	Q9Y4P3	0.795547	0.486716		279580000	20.6	24.6416	24.966	24.0786	24.5696	24.4649	23.3838	23.3011	21.6944	22.2126	23.9487	24.007
PRRC2C	Protein PRRC2C	Q9Y520	Q9Y520	-0.665272	0.755805		1504800000	25.4374	25.901	26.1672	26.3661	25.0756	24.8745	26.4574	26.4104	26.8346	26.9273	24.4285	26.7552
PAXBP1	PAX3- and PAX7-binding protein 1	Q9Y5B6	Q9Y5B6	-2.10802	4.7502	+	215450000	22.5289	23.5195	22.8239	23.3284	22.7363	22.3044	24.8879	24.7503	24.9154	25.0372	24.4161	25.8827
SUPT16H	FACT complex subunit SPT16	Q9Y5B9	Q9Y5B9	-0.401929	0.303213		2144000000	26.1005	26.4872	26.2603	25.2952	25.8632	25.8496	27.1602	26.7077	26.913	26.894	23.6661	26.9266
CD2AP	CD2-associated protein	Q9Y5K6	Q9Y5K6	0.299669	0.248653		163290000	22.0717	24.1666	22.37	23.3581	23.3028	23.3122	21.4812	21.6609	23.5093	23.4089	23.0885	23.6347
SRPRB	Signal recognition particle receptor subunit beta	Q9Y5M8	Q9Y5M8	0.886918	1.15002		308100000	24.3487	23.8174	23.8871	24.3608	23.8567	23.8775	23.4934	23.9004	21.132	23.7047	23.7106	22.8855
GTF3C5	General transcription factor 3C polypeptide 5	Q9Y5Q8	Q9Y5Q8	0.197935	0.12061		152950000	22.201	24.4261	24.2096	24.5617	22.3511	21.6418	22.5428	23.2848	22.0554	22.9535	24.4053	22.9618
RBM8A	RNA-binding protein 8A	Q9Y5S9	Q9Y5S9	-1.23836	1.12111		429600000	24.4862	23.9882	24.0491	22.8614	20.8145	24.6831	24.9214	24.6993	25.1426	25.1517	23.8545	24.5432
SPIN1	Spindlin-1	Q9Y657	Q9Y657	-0.203177	0.570088		1886400000	26.5658	26.7234	26.5972	25.9459	26.3587	26.2736	26.737	26.4502	26.7819	26.5459	26.1185	27.0501
MRPS18B	28S ribosomal protein S18b, mitochondrial	Q9Y676	Q9Y676	-0.709323	1.24309		168590000	23.197	22.4779	21.4055	21.9498	23.2533	22.9072	22.9823	23.4077	23.3261	23.3202	23.6756	22.7347
IGF2BP2	Insulin-like growth factor 2 mRNA-binding protein 2	Q9Y6M1	Q9Y6M1	-0.60222	1.80803	+	584310000	23.9783	24.3498	24.7947	25.184	24.6567	24.2952	24.8893	25.6409	25.0635	25.1416	24.9099	25.2267
IVNS1ABP	Influenza virus NS1A-binding protein	Q9Y6Y0	Q9Y6Y0	-2.12936	2.62026	+	1052400000	24.7712	24.1008	24.4171	23.2076	24.2899	24.9295	27.4653	26.1187	26.435	26.2437	24.5166	27.7129
HSPE1-MOB4;HSPE1	10 kDa heat shock protein, mitochondrial	S4R3N1;P61604;Q9Y3A3	S4R3N1;P61604	-1.22695	1.14561		524610000	24.7367	22.0683	22.0487	24.7714	24.6462	25.0106	25.2587	25.6043	25.0374	25.1554	24.2399	25.3479
