# Supplementary material for: The dual methyltransferase METTL13 targets N terminus and Lys55 of eEF1A and modulates codon-specific translation rates
Source: Nat Commun. 2018 Aug 24;9:3411. doi: 10.1038/s41467-018-05646-y (PMC6109062; doi:10.1038/s41467-018-05646-y)
Supplement: Supplementary file 8 — Supplementary Data 6 [file 41467_2018_5646_MOESM8_ESM.xlsx]

## Sheet: Supplementary Data 6
Supplementary Data 6. Summary of eEF1A-5KR interactome data (Related to Supplementary Fig 14)
Gene names	Protein names	Protein IDs	Majority protein IDs	Ratio Difference	(-) Log10 (P-value of t-test)	Significant	Intensity	LFQ intensity eEF1A-5KR_Rep1	LFQ intensity eEF1A-5KR_Rep2	LFQ intensity eEF1A-5KR_Rep3	LFQ intensity eEF1A-5KR_Rep4	LFQ intensity eEF1A-5KR_Rep5	LFQ intensity eEF1A-5KR_Rep6	LFQ intensity NoBait_Rep1	LFQ intensity NoBait_Rep2	LFQ intensity NoBait_Rep3	LFQ intensity NoBait_Rep4	LFQ intensity NoBait_Rep5	LFQ intensity NoBait_Rep6
IGKV2D-24		A0A075B6R9	A0A075B6R9	-0.288194	0.0814269		6544000000	23.0048	26.3486	26.824	28.1511	28.5441	28.1721	28.6509	22.6121	28.4425	28.283	26.0797	28.7055
IGKV A18;IGKV2D-26;IGKV2D-29;IGKV2D-30;IGKV2D-28;IGKV2-40	Ig kappa chain V-II region Cum;Ig kappa chain V-II region FR	A2NJV5;A0A0A0MRZ7;A0A075B6S2;P01614;A0A075B6S6;A0A075B6P5;A0A087WW87;P01615	A2NJV5;A0A0A0MRZ7;A0A075B6S2;P01614;A0A075B6S6;A0A075B6P5;A0A087WW87;P01615	-1.0027	1.35647	+	13152000000	28.259	28.5527	27.8936	28.5362	29.0999	29.417	30.15	28.3984	30.3689	30.7072	28.9313	29.2188
RPL17;RPL17-C18orf32	60S ribosomal protein L17	P18621;A0A0A6YYL6	P18621;A0A0A6YYL6	0.446334	1.27503		18849000000	29.5264	29.46	29.253	29.7971	30.2334	29.7346	29.643	28.8857	29.4106	29.5041	28.7138	29.1692
HIST2H2AA3;HIST1H2AG;HIST1H2AJ;H2AFJ;HIST2H2AC;HIST1H2AH;HIST1H2AD	Histone H2A type 2-A;Histone H2A type 1;Histone H2A type 1-J;Histone H2A.J;Histone H2A type 2-C;Histone H2A type 1-H;Histone H2A type 1-D	Q6FI13;P0C0S8;Q99878;Q9BTM1;Q16777;Q96KK5;P20671;A0A0U1RRH7;P16104;Q96QV6;Q8IUE6	Q6FI13;P0C0S8;Q99878;Q9BTM1;Q16777;Q96KK5;P20671;A0A0U1RRH7	0.471423	0.902763		4009900000	27.8643	28.7066	27.5663	27.6332	27.6833	27.686	27.5108	27.9532	27.4289	27.3866	27.6679	26.3637
SMCHD1	Structural maintenance of chromosomes flexible hinge domain-containing protein 1	A6NHR9	A6NHR9	-1.92443	3.33814	+	4425700000	27.241	26.693	25.6213	26.2022	26.8601	27.0859	29.3546	27.826	28.8763	29.0256	27.5923	28.5753
CEBPZOS	Protein CEBPZOS	A8MTT3	A8MTT3	-1.30197	2.05232	+	166850000	22.9224	22.6754	21.4723	23.005	21.6831	22.694	23.9164	22.8656	24.4675	24.3562	22.7674	23.8909
		B4DLN1;Q9UBX3	B4DLN1	0.0478245	0.0495295		2887100000	27.5054	25.3305	26.5078	26.1513	26.6596	26.6786	26.6748	25.9442	26.7459	26.4338	25.8275	26.9202
NACA	Nascent polypeptide-associated complex subunit alpha, muscle-specific form	E9PAV3	E9PAV3	-0.516328	0.612911		150070000	22.7211	22.8347	22.487	21.9268	22.814	22.0986	21.9198	24.3031	21.8826	23.5459	23.1337	23.1951
ATP5J2-PTCD1		G3V325;O75127	G3V325	-1.68821	3.0124	+	1094400000	26.1475	24.5309	24.621	24.604	25.4534	24.3925	25.9606	26.4612	26.5658	26.3426	27.6191	26.9293
MRPS17;hCG_1984214	28S ribosomal protein S17, mitochondrial	Q9Y2R5;I3L0E3	Q9Y2R5;I3L0E3	0.295927	0.142017		398950000	24.0629	25.5087	26.0941	20.8154	23.8292	24.5197	23.882	22.5066	23.8017	24.1589	24.5504	24.1548
KIF2A	Kinesin-like protein KIF2A	O00139	O00139	0.858753	2.62848	+	1204100000	25.8753	26.1911	26.4338	26.2031	26.1345	26.0257	25.8058	24.7889	25.6779	25.5487	24.6244	25.2651
PDLIM1	PDZ and LIM domain protein 1	O00151	O00151	-0.906322	0.746577		81962000	21.2992	23.0746	21.2238	22.3223	21.5989	21.6193	20.5609	23.4842	22.3909	23.008	24.6662	22.4659
ACOT7	Cytosolic acyl coenzyme A thioester hydrolase	O00154	O00154	-0.228617	0.381533		135580000	22.7098	23.7557	22.8684	22.2956	22.6398	22.7335	22.2974	23.5304	22.9179	22.9843	23.3539	23.2905
MYO1C	Unconventional myosin-Ic	O00159	O00159	-1.25754	1.21326		469880000	23.6933	22.3146	23.5645	22.46	23.1789	23.7777	25.6385	22.5445	24.8259	25.579	23.0438	24.9026
GTPBP1	GTP-binding protein 1	O00178	O00178	0.76518	1.99329	+	1175300000	25.5574	25.8858	25.8929	26.2535	26.5051	25.9394	25.9977	24.8051	24.9057	24.9387	25.7141	25.0816
SMAP	Small acidic protein	O00193	O00193	0.554299	0.578585		359470000	24.1154	23.1572	23.7836	23.6342	24.0303	24.4299	23.5998	23.2002	22.703	22.4585	25.2818	22.5816
PSMD11	26S proteasome non-ATPase regulatory subunit 11	O00231	O00231	-0.803969	0.632872		762680000	25.2084	25.3607	26.1714	21.9454	24.6902	25.4136	25.6562	26.5306	25.2717	25.3382	25.4639	25.353
PGRMC1	Membrane-associated progesterone receptor component 1	O00264	O00264	-0.0798368	0.0918136		237730000	23.6901	22.3612	22.6224	22.8319	22.8272	23.391	22.698	22.1077	23.7175	23.2251	23.6421	22.8124
CLIC1	Chloride intracellular channel protein 1	O00299	O00299	-0.427405	0.393116		229480000	23.079	24.0298	24.2262	24.1977	21.6132	23.0747	22.8573	24.7787	23.5103	23.6961	23.7249	24.2176
EIF3F	Eukaryotic translation initiation factor 3 subunit F	O00303;A0A0D9SEZ9	O00303	-1.96494	2.30338	+	774780000	24.8273	22.8353	25.06	22.022	24.2433	25.0064	26.0673	26.2642	25.8456	25.8136	26.4959	25.2974
POLRMT	DNA-directed RNA polymerase, mitochondrial	O00411	O00411	0.111338	0.0934051		345600000	24.1054	24.2207	24.4749	21.8747	24.0132	23.3945	24.0875	22.6963	23.7288	23.5638	24.0188	23.3202
IGF2BP3	Insulin-like growth factor 2 mRNA-binding protein 3	O00425	O00425	-0.582181	2.13265	+	1433500000	26.1523	26.5695	25.8532	26.369	25.8385	25.7264	26.5377	27.0145	26.6203	26.6906	26.8727	26.2662
DDX3X;DDX3Y	ATP-dependent RNA helicase DDX3X;ATP-dependent RNA helicase DDX3Y	O00571;O15523;Q9NQI0	O00571;O15523	-0.0394351	0.182879		13142000000	29.2082	29.3653	29.4255	29.2471	29.24	29.166	29.336	29.1381	29.3263	29.3023	29.6465	29.1396
IRS4	Insulin receptor substrate 4	O14654	O14654	1.07954	2.05316	+	6196100000	28.4816	28.3524	28.3204	28.2062	27.9526	27.7802	27.4135	27.5595	27.3443	27.3895	25.5356	27.3737
PDCD5	Programmed cell death protein 5	O14737	O14737	-0.930412	1.38879	+	333740000	24.1406	22.7401	24.9432	23.79	22.5245	23.2285	24.3962	24.9583	24.0547	24.5019	24.2568	24.7814
PRMT5	Protein arginine N-methyltransferase 5;Protein arginine N-methyltransferase 5, N-terminally processed	O14744	O14744	-1.2437	5.00668	+	107030000000	31.7244	31.1638	31.4221	31.761	31.756	32.2103	32.9045	32.8061	32.7594	32.9542	33.0308	33.0446
UQCRQ	Cytochrome b-c1 complex subunit 8	O14949	O14949	-2.71812	1.60024	+	1938300000	21.1789	23.138	23.7839	24.9303	25.0023	25.5398	27.6877	23.0693	27.5948	27.8362	25.6685	28.0253
HNRNPDL	Heterogeneous nuclear ribonucleoprotein D-like	O14979	O14979	-1.08352	1.06922		295930000	22.0486	22.571	21.8104	22.6043	24.1287	23.9897	24.5036	22.172	24.4571	24.4625	23.3718	24.6868
ARHGEF10	Rho guanine nucleotide exchange factor 10	O15013	O15013	-1.76626	2.1807	+	337730000	23.8071	23.6902	22.6754	21.3406	22.652	24.593	25.0754	24.7355	25.449	25.1117	23.8854	25.0988
U2SURP	U2 snRNP-associated SURP motif-containing protein	O15042	O15042	-0.5143	1.63319		2149000000	27.3352	26.7244	26.6524	26.526	26.7052	26.3299	27.3985	27.2839	27.3217	27.6058	26.6486	27.1003
PFAS	Phosphoribosylformylglycinamidine synthase	O15067	O15067	-0.230695	0.19927		186970000	22.6963	23.4474	22.5709	24.0328	21.7355	21.2988	21.9558	22.6355	23.1637	22.9526	23.0207	23.4376
ARPC1B	Actin-related protein 2/3 complex subunit 1B	O15143	O15143	-1.95359	3.73325	+	84746000	22.3847	22.9475	21.7031	21.9566	21.8938	21.0691	23.514	24.0262	23.3144	24.4263	23.6984	24.6971
OGT	UDP-N-acetylglucosamine--peptide N-acetylglucosaminyltransferase 110 kDa subunit	O15294	O15294	-0.475463	0.525874		254820000	22.4264	22.1785	21.8949	24.3485	23.8695	23.8096	23.6536	23.1529	23.674	23.6064	23.5688	23.7244
PPM1G	Protein phosphatase 1G	O15355	O15355	2.51719	4.44518	+	1201300000	26.1801	26.3675	26.53	25.95	25.5025	26.2484	22.2059	24.3318	23.7414	23.5203	23.4608	24.4151
EIF3D	Eukaryotic translation initiation factor 3 subunit D	O15371	O15371	-0.580702	1.88395	+	5501800000	27.2597	27.658	26.8429	26.8764	27.64	27.7524	28.1773	27.4999	28.058	28.0122	27.8048	27.9615
EIF3H	Eukaryotic translation initiation factor 3 subunit H	O15372	O15372	-1.5762	0.843724		963440000	21.063	25.2138	26.0243	26.6895	22.6483	26.1154	26.4177	27.8901	25.7716	25.763	25.2645	26.1046
DHX15	Pre-mRNA-splicing factor ATP-dependent RNA helicase DHX15	O43143	O43143	-0.97704	1.81275	+	3299900000	26.9931	26.1742	25.9848	26.7729	26.7474	27.4512	28.14	27.7797	27.8529	27.765	26.4339	28.0145
PRPF4	U4/U6 small nuclear ribonucleoprotein Prp4	O43172	O43172	-0.750643	0.866218		349440000	23.1093	22.8928	22.6854	23.2556	24.7442	24.0439	24.6164	22.5719	24.5065	24.7259	24.6024	24.2121
PHGDH	D-3-phosphoglycerate dehydrogenase	O43175	O43175	-0.337502	0.271705		2175000000	25.6937	25.8239	26.0895	25.2497	25.7417	25.9165	26.0267	27.252	26.2525	26.5294	23.6819	26.7975
PSMD3	26S proteasome non-ATPase regulatory subunit 3	O43242	O43242	-0.178584	1.03528		400780000	24.1399	23.9576	24.2269	24.1501	23.7905	24.3664	24.35	24.4002	24.2702	24.1877	24.3869	24.108
SART1	U4/U6.U5 tri-snRNP-associated protein 1	O43290	O43290	0.299254	0.607468		454860000	25.0125	25.5245	25.2548	24.8997	24.67	24.1493	24.6533	24.7885	24.9746	24.6512	23.9355	24.7122
MAP3K7	Mitogen-activated protein kinase kinase kinase 7	O43318	O43318	-0.58533	2.54457	+	4293900000	27.6266	27.4284	27.3354	26.9388	27.039	26.9915	27.6738	27.9383	27.8806	28.0001	27.392	27.9869
EEF1E1;EEF1E1-BLOC1S5	Eukaryotic translation elongation factor 1 epsilon-1	O43324;C9J1V9	O43324;C9J1V9	1.27694	1.46005	+	2709600000	27.5214	28.371	28.1961	26.2034	27.2826	27.0862	26.4758	27.4554	26.0119	26.5425	24.3923	26.121
HNRNPR	Heterogeneous nuclear ribonucleoprotein R	O43390	O43390	-0.409709	0.488581		467890000	24.7138	22.8912	23.2843	24.2198	24.2516	24.4945	24.7402	24.7886	24.7137	24.6105	23.1042	24.3562
PRPF3	U4/U6 small nuclear ribonucleoprotein Prp3	O43395	O43395	0.233168	0.323698		174870000	23.5178	23.3131	23.3354	22.2763	23.8072	23.5259	23.3389	22.1414	23.645	23.4476	23.1083	22.6955
EIF4G3	Eukaryotic translation initiation factor 4 gamma 3	O43432	O43432	0.30782	0.588539		164080000	23.6336	23.6172	23.8544	23.3526	23.3864	23.0623	23.2221	22.0933	23.614	23.4964	23.5223	23.1115
PLRG1	Pleiotropic regulator 1	O43660	O43660	0.00892289	0.00544151		82071000	23.1154	24.0764	23.8408	22.7007	21.979	21.2364	22.6688	21.8108	23.6787	22.3398	23.939	22.458
BUB3	Mitotic checkpoint protein BUB3	O43684	O43684	0.652704	1.05187		1169200000	25.7282	25.2604	26.2324	25.5095	25.7899	25.481	25.0952	23.483	25.5433	25.5238	25.0512	25.3886
HTATSF1	HIV Tat-specific factor 1	O43719	O43719	0.0264514	0.0249627		399190000	24.8371	22.8425	24.9773	24.8623	24.7758	24.8438	24.2751	25.1627	24.3634	24.1434	24.6157	24.4198
NUDT21	Cleavage and polyadenylation specificity factor subunit 5	O43809	O43809	0.0690209	0.042465		236710000	22.0043	24.2952	24.1624	24.5208	23.6744	23.9347	23.5101	23.983	23.5992	21.8743	25.1868	24.0243
SYNCRIP	Heterogeneous nuclear ribonucleoprotein Q	O60506	O60506	0.241117	0.329349		4377300000	27.8988	27.6196	27.7589	27.0564	27.9597	27.9547	28.2576	27.3507	27.8966	27.5269	26.1882	27.5815
NEMF	Nuclear export mediator factor NEMF	O60524	O60524	1.51518	2.51203	+	230720000	24.257	24.6141	22.8798	23.8649	24.5691	23.865	22.2672	22.5912	21.2853	22.788	23.4476	22.5794
DPM1	Dolichol-phosphate mannosyltransferase subunit 1	O60762	O60762	-0.823731	0.733734		576460000	21.8557	22.583	22.8363	24.775	24.6553	24.9809	24.9415	24.1856	24.5593	24.5479	23.6949	24.6993
PFKFB2	6-phosphofructo-2-kinase/fructose-2,6-bisphosphatase 2;6-phosphofructo-2-kinase;Fructose-2,6-bisphosphatase	O60825	O60825	-0.445847	1.50098		3333400000	27.2452	27.6267	27.7674	27.1875	26.7798	26.7489	27.8353	27.6581	27.5422	27.5487	27.6547	27.7915
EIF5B	Eukaryotic translation initiation factor 5B	O60841	O60841	-0.313838	0.537972		3306200000	27.1688	26.9148	26.5527	26.8085	27.1576	26.9637	27.7516	27.2453	27.6536	27.4561	25.9746	27.368
PFDN1	Prefoldin subunit 1	O60925	O60925	0.722262	0.448945		401650000	24.8914	23.9758	23.2264	24.7244	20.7593	21.8369	21.9854	23.7492	21.9791	21.8107	23.2067	22.3496
CLASP2	CLIP-associating protein 2	O75122	O75122	-0.818432	1.37236		145300000	22.881	22.6914	22.064	22.5603	22.7865	21.8278	23.0041	23.0771	23.2939	22.8616	24.7658	22.719
ZC3H11A	Zinc finger CCCH domain-containing protein 11A	O75152;A0A1B0GUI2	O75152	-0.422508	0.453349		44721000	22.6104	24.2848	23.2079	22.3927	21.2586	22.0868	22.8551	23.451	22.8454	22.8642	23.1093	23.2511
ZPR1	Zinc finger protein ZPR1	O75312	O75312	3.769	4.86268	+	2207900000	26.1628	25.3297	25.7348	26.031	26.4899	26.8757	20.3507	22.9352	22.6107	22.1237	23.237	22.7527
TBCA	Tubulin-specific chaperone A	O75347	O75347	-0.648936	0.477339		1262600000	26.53	23.0286	25.5388	24.5779	25.3828	25.0722	25.8424	26.182	26.1706	25.8232	23.6036	26.4021
PSIP1	PC4 and SFRS1-interacting protein	O75475	O75475	1.101	0.325468		3974300000	27.6072	23.4903	22.761	23.2703	28.3615	20.4245	21.2059	22.8288	22.7704	21.8162	24.0501	26.6376
SRSF10	Serine/arginine-rich splicing factor 10	O75494;Q8WXF0	O75494	-1.83001	3.22172	+	100800000	21.1549	23.5131	22.9791	21.6986	21.9596	22.6133	24.3576	23.8024	24.1345	24.0864	24.0019	24.5159
SF3B1	Splicing factor 3B subunit 1	O75533	O75533	-0.972902	4.30918	+	6936400000	28.0165	27.8281	28.0025	28.1463	27.9842	28.2308	29.2074	29.2232	29.1269	29.1551	28.3779	28.9554
CSDE1	Cold shock domain-containing protein E1	O75534	O75534	1.22937	2.86586	+	821420000	25.339	26.0384	25.4446	26.4644	25.844	25.3701	24.3717	24.6404	24.6844	24.7072	23.5866	25.1339
PRKRA	Interferon-inducible double-stranded RNA-dependent protein kinase activator A	O75569	O75569	0.647662	0.457623		289250000	21.0151	24.2954	22.3346	24.5088	23.983	24.1763	21.2112	22.9167	23.271	22.6967	22.8462	23.4854
SNRNP200	U5 small nuclear ribonucleoprotein 200 kDa helicase	O75643	O75643	-0.886718	1.01035		1107300000	25.0709	25.1266	23.9226	24.9594	24.9682	25.6757	26.7501	25.6224	26.2659	26.3288	23.8432	26.2334
PPM1B	Protein phosphatase 1B	O75688	O75688	-1.23981	5.26329	+	22083000000	28.9731	29.3099	29.1982	29.1203	29.3144	29.7835	30.484	30.559	30.5016	30.3825	30.3	30.9113
RNASEH2A	Ribonuclease H2 subunit A	O75792	O75792	0.680535	0.973372		105160000	23.3773	22.3912	24.2244	23.5581	22.6996	23.2503	22.7803	22.9913	21.8302	21.9161	23.5921	22.3079
EIF3G	Eukaryotic translation initiation factor 3 subunit G	O75821	O75821	-1.79747	1.29278	+	731030000	25.4225	21.8552	22.2996	22.2437	22.3284	25.6589	25.6302	24.1572	25.6676	25.7925	23.6319	25.7139
BCAS2	Pre-mRNA-splicing factor SPF27	O75934	O75934	0.840247	1.15428		936040000	25.9948	26.9747	26.1267	26.0069	26.2248	25.4239	25.3048	25.0553	25.903	26.1448	23.6713	25.6313
DCTN3	Dynactin subunit 3	O75935	O75935	0.283693	0.149442		347880000	22.7951	24.3334	23.6181	23.5666	24.2659	20.6486	20.8597	22.7427	23.8743	23.9081	23.68	22.4608
SMNDC1	Survival of motor neuron-related-splicing factor 30	O75940	O75940	-0.0292578	0.0158194		183090000	23.3435	22.8507	21.303	22.4123	23.6835	21.4277	23.1513	23.8449	21.4513	21.8795	23.7763	21.0929
ATP5L	ATP synthase subunit g, mitochondrial	O75964	O75964	-2.93834	2.57796	+	432700000	20.3993	21.5952	24.3026	24.0029	23.9904	23.7694	25.5438	26.2614	25.6691	24.8377	27.3015	26.0765
PRPF6	Pre-mRNA-processing factor 6	O94906	O94906	-1.03106	0.761979		569370000	25.2416	26.0484	25.89	22.7323	21.9801	24.5593	25.1799	25.791	25.7564	25.0629	25.2375	25.6105
FRYL	Protein furry homolog-like	O94915	O94915	-1.70778	2.73953	+	167010000	22.6302	23.5686	23.8691	23.8179	22.549	21.4259	24.3784	24.8031	24.6142	24.3826	25.0894	24.8398
ZRANB2	Zinc finger Ran-binding domain-containing protein 2	O95218	O95218	-0.835704	1.4643	+	5880900000	27.1049	27.3663	27.3748	27.338	27.8573	27.7225	28.5285	27.8864	28.7036	28.6415	26.9048	29.1131
LUC7L3	Luc7-like protein 3	O95232	O95232	-0.892294	0.659389		535110000	24.158	23.7032	23.048	22.4592	24.5998	25.5554	25.4437	22.5339	25.2016	25.2809	24.3475	26.0697
SBF1	Myotubularin-related protein 5	O95248	O95248	0.446925	1.27355		265630000	23.8959	24.1177	24.0575	24.6248	23.4985	23.6838	23.7023	23.9294	23.3507	23.2409	23.193	23.7804
SNAPIN	SNARE-associated protein Snapin	O95295	O95295	-0.352295	0.385988		59794000	22.1018	22.864	22.0224	22.725	21.6657	23.5254	22.5073	23.8016	22.2319	22.149	23.7356	22.5926
SMC2	Structural maintenance of chromosomes protein 2	O95347	O95347	1.68751	1.97478	+	304200000	24.7626	25.2152	25.2579	24.3223	24.2948	23.8097	21.6154	22.9386	24.0704	21.3804	23.4258	24.1067
SGPL1	Sphingosine-1-phosphate lyase 1	O95470	O95470	0.250717	0.226308		172820000	23.7875	23.7982	21.8806	23.5234	23.4772	22.8331	21.4629	23.2491	22.9152	23.1576	24.0041	23.0067
HSPA4L	Heat shock 70 kDa protein 4L	O95757	O95757	0.476713	0.683246		158010000	22.9741	24.2434	23.0601	23.6388	22.2288	22.8369	22.7792	21.8592	23.0874	22.6428	23.3265	22.4267
STAU1	Double-stranded RNA-binding protein Staufen homolog 1	O95793	O95793	1.12451	1.31538	+	3000100000	27.4732	27.4105	27.6035	27.2887	27.3931	27.2542	26.8227	26.4051	26.8983	26.9158	23.8208	26.8135
AIFM1	Apoptosis-inducing factor 1, mitochondrial	O95831	O95831	1.07102	0.955622		506930000	23.4602	22.8985	25.2126	25.802	24.0109	22.4715	22.1523	23.6769	23.6838	22.654	23.225	22.0376
LDHA	L-lactate dehydrogenase A chain	P00338;Q6ZMR3	P00338	-1.2554	3.49727	+	2404800000	26.5882	25.5313	26.0518	25.4492	26.0347	25.8013	26.8784	27.7341	27.2281	27.2584	26.5803	27.3096
GLUD1;GLUD2	Glutamate dehydrogenase 1, mitochondrial;Glutamate dehydrogenase 2, mitochondrial	P00367;P49448	P00367;P49448	-1.3894	2.6126	+	315520000	22.95	22.6245	22.7254	23.6932	21.4601	22.743	23.2683	24.5992	24.0324	24.2578	24.1378	24.2371
PGK1	Phosphoglycerate kinase 1	P00558;P07205	P00558	-1.40925	1.77933	+	1687900000	25.5581	23.409	25.5102	25.5506	24.6381	24.6218	26.5063	25.6291	26.3457	26.6315	25.0856	27.5452
ALDOA	Fructose-bisphosphate aldolase A	P04075;P09972	P04075	-1.30592	0.907307		4004500000	27.2467	23.1568	26.4778	26.2279	26.0597	27.0542	27.7092	27.3948	27.7998	28.1945	24.9746	27.9858
CSTB	Cystatin-B	P04080	P04080	0.875341	0.565608		669050000	23.9707	26.0222	25.5815	25.6294	24.6636	22.0581	21.6995	24.8859	24.2701	24.3389	23.7037	23.7754
OAT	Ornithine aminotransferase, mitochondrial;Ornithine aminotransferase, hepatic form;Ornithine aminotransferase, renal form	P04181	P04181	-1.65146	2.35476	+	208430000	22.5259	22.3754	22.2975	21.4192	23.3198	21.7051	24.5678	22.7716	24.5226	24.4195	22.8027	24.4673
GAPDH	Glyceraldehyde-3-phosphate dehydrogenase	P04406;O14556	P04406	-0.494666	0.407657		7631000000	28.2976	26.1318	26.6887	28.3421	27.7372	27.9406	28.5238	28.6379	27.8731	28.306	26.0667	28.6985
RPN1	Dolichyl-diphosphooligosaccharide--protein glycosyltransferase subunit 1	P04843	P04843	-0.824793	1.02425		554490000	24.5253	22.3713	23.3017	22.9093	24.5265	24.7752	24.5482	24.37	24.6356	25.0001	23.8376	24.9666
ATP1A1	Sodium/potassium-transporting ATPase subunit alpha-1	P05023;P13637;P50993;Q13733;P54707	P05023	-1.06877	2.04146	+	337790000	21.7973	22.3817	22.5745	23.6116	23.5142	23.4296	23.9905	24.2672	23.3958	23.7618	24.0712	24.2348
SLC25A5	ADP/ATP translocase 2;ADP/ATP translocase 2, N-terminally processed	P05141;Q9H0C2	P05141	0.165173	0.782061		18811000000	30.2847	30.0057	30.1439	30.5116	30.0814	30.1721	30.0021	30.2281	30.0033	29.684	30.2404	30.0506
EIF2S1	Eukaryotic translation initiation factor 2 subunit 1	P05198	P05198	0.999886	1.82847	+	2190600000	26.5177	26.8987	27.0077	26.6356	27.0294	27.1818	25.9282	26.4774	26.2264	26.1427	24.2976	26.1994
RPLP1	60S acidic ribosomal protein P1	P05386	P05386	0.639259	2.59822	+	7416000000	28.3415	28.3624	28.914	28.3289	28.5736	28.3634	27.3301	28.1138	27.6578	28.0244	28.1463	27.7757
RPLP2	60S acidic ribosomal protein P2	P05387	P05387	0.832007	2.22256	+	2037500000	26.6607	26.4953	26.7429	26.4782	26.4173	27.3685	25.4672	26.2646	25.9056	25.6431	25.3457	26.5448
RPLP0;RPLP0P6	60S acidic ribosomal protein P0;60S acidic ribosomal protein P0-like	P05388;Q8NHW5	P05388;Q8NHW5	-0.0534039	0.1515		16508000000	29.7522	29.6228	29.4529	29.0752	29.6792	29.8073	29.2999	29.806	29.7668	29.494	29.7795	29.5638
SSB	Lupus La protein	P05455	P05455	-1.37192	1.28246	+	1016100000	25.0937	24.2091	22.3174	21.8754	24.9407	24.9362	24.4299	25.9456	25.4596	25.0903	25.5787	25.1
PTMA	Prothymosin alpha;Prothymosin alpha, N-terminally processed;Thymosin alpha-1	P06454	P06454	-0.493876	0.547431		3386900000	27.9051	27.3067	27.4893	27.5041	26.5642	26.0936	26.7542	29.1096	27.5618	27.929	27.091	27.3806
CDK1	Cyclin-dependent kinase 1	P06493;Q00526	P06493	-0.850901	1.87984	+	1089000000	25.4225	25.4216	24.961	24.7962	25.3486	25.2145	26.1516	26.3998	26.1028	26.2552	24.7828	26.5776
ATP5B	ATP synthase subunit beta, mitochondrial	P06576	P06576	-0.857141	2.81727	+	4217800000	27.1349	26.4235	27.4995	26.7053	26.7749	26.7958	27.1776	28.1073	27.8478	27.717	27.8585	27.7686
ENO1	Alpha-enolase	P06733;P13929	P06733	-0.942531	2.45747	+	17177000000	29.3195	28.033	29.1416	29.0033	28.8471	29.5654	29.7005	30.2093	30.0073	30.1153	29.4328	30.0999
GPI	Glucose-6-phosphate isomerase	P06744;CON__Q3ZBD7	P06744	-1.70121	2.16008	+	1960500000	26.111	22.9156	24.559	25.5377	25.0188	25.9001	26.4136	26.9351	26.2827	26.9457	26.4583	27.2143
NPM1	Nucleophosmin	P06748	P06748	0.0788047	0.162087		23404000000	29.8777	29.3127	29.2402	29.593	29.6097	29.8897	29.9495	28.9767	29.7329	29.626	29.1102	29.6548
LDHB	L-lactate dehydrogenase B chain	P07195;P07864	P07195	-0.888516	0.867715		9468100000	28.0034	26.6127	27.914	27.6235	27.7287	28.1789	28.6449	29.2088	29.1061	29.2558	26.1157	29.0611
ANXA2;ANXA2P2	Annexin A2;Putative annexin A2-like protein	P07355;A6NMY6	P07355;A6NMY6	0.374887	0.332986		388810000	24.3881	23.6483	24.2964	22.0186	24.123	24.6212	23.6182	22.8904	23.7955	22.4262	23.5613	24.5546
TUBB	Tubulin beta chain	P07437;A6NNZ2;Q9H4B7;CON__ENSEMBL:ENSBTAP00000025008	P07437	0.471434	1.41154		15578000000	28.9679	29.2193	29.3761	29.0895	28.6217	29.0639	28.0966	29.2639	28.5826	28.2939	28.8142	28.4587
PFN1	Profilin-1	P07737;CON__P02584	P07737	-1.88002	1.72081	+	1870100000	25.7383	23.1719	22.8113	24.4393	24.5358	25.087	26.0615	27.2173	26.6154	26.8204	23.8276	26.5214
APRT	Adenine phosphoribosyltransferase	P07741	P07741	-0.937872	0.676104		337430000	24.3158	24.1136	24.8431	24.1821	22.0553	21.1438	23.8022	26.1215	24.0524	24.2061	23.818	24.2807
EPRS	Bifunctional glutamate/proline--tRNA ligase;Glutamate--tRNA ligase;Proline--tRNA ligase	P07814	P07814	1.02379	2.39045	+	13394000000	29.0618	29.1642	29.0331	28.9903	29.3183	29.2313	28.4893	27.5486	28.4951	28.46	27.0179	28.6454
HSP90AA1	Heat shock protein HSP 90-alpha	P07900;Q14568;Q58FG0;Q58FF6;Q58FG1	P07900	-0.539314	0.665778		7138100000	28.1037	26.2305	27.9565	27.8357	27.9053	27.8126	28.0746	28.5694	28.5723	28.5212	26.7746	28.568
HNRNPC	Heterogeneous nuclear ribonucleoproteins C1/C2	P07910;O60812;B7ZW38;B2RXH8;P0DMR1;A0A0G2JPF8	P07910	-0.525941	1.16947		4003100000	27.7072	28.4166	28.1212	27.8827	27.2757	27.1464	28.3462	28.195	28.1455	28.1212	29.0299	27.8676
HSP90AB1	Heat shock protein HSP 90-beta	P08238;Q58FF7	P08238	-0.716727	2.8915	+	14100000000	28.8047	28.3754	29.1774	28.8401	28.736	28.6942	29.1513	29.9278	29.7036	29.5902	29.2837	29.2715
SRPR	Signal recognition particle receptor subunit alpha	P08240	P08240	0.711901	1.66132	+	276730000	23.999	23.8299	23.6722	24.274	23.9303	23.871	22.5718	23.8427	22.4025	23.4694	23.7889	23.2296
SNRNP70	U1 small nuclear ribonucleoprotein 70 kDa	P08621	P08621	-0.374249	0.468701		266530000	24.2195	22.9828	22.8307	24.3566	24.1709	23.6487	24.1735	22.961	24.577	23.9842	24.7611	23.9978
VIM	Vimentin	P08670;P17661;P41219;P07197;P14136;O43790;Q14533;P78386;Q16352;P78385;CON__Q61726;CON__O43790;CON__Q6NT21;CON__P78385;CON__Q14533;CON__P78386	P08670	-1.5045	2.92333	+	4937600000	27.3608	25.8038	26.0914	26.4539	27.3015	27.1854	28.2842	28.0924	28.4342	28.2269	27.3754	28.8105
RPS17	40S ribosomal protein S17	P08708;H3BNC9	P08708	0.227559	0.540101		23181000000	30.1396	29.6738	29.3308	29.2975	30.0149	30.1779	29.6615	29.2136	29.6458	29.6664	29.1545	29.9275
RPSA	40S ribosomal protein SA	P08865	P08865	-0.0452251	0.0586039		2654100000	26.8116	26.8541	27.1097	26.981	26.7411	26.5922	26.6764	27.2671	27.4324	27.1392	25.6598	27.1862
HMGB1	High mobility group protein B1	P09429;B2RPK0;P23497	P09429	-0.883377	0.485776		867470000	25.3365	22.6011	22.4293	24.7727	22.3341	26.0663	25.5774	22.6849	25.2771	25.5941	23.7908	25.916
CNP	2,3-cyclic-nucleotide 3-phosphodiesterase	P09543	P09543	0.556183	0.827651		422050000	24.3976	24.6875	24.6942	24.2452	24.4152	24.3489	24.4954	22.6591	24.101	24.5116	23.0347	24.6498
HNRNPA1;HNRNPA1L2	Heterogeneous nuclear ribonucleoprotein A1;Heterogeneous nuclear ribonucleoprotein A1, N-terminally processed;Heterogeneous nuclear ribonucleoprotein A1-like 2	P09651;Q32P51	P09651;Q32P51	0.51381	0.434943		17213000000	30.1787	28.5657	28.8122	29.48	30.0112	29.6138	29.838	28.1063	29.6427	29.6227	26.9157	29.4533
SNRPA1	U2 small nuclear ribonucleoprotein A	P09661	P09661	0.253521	0.378739		524180000	24.7916	25.217	25.212	25.3731	24.6675	24.5926	24.7338	25.5741	25.3243	24.4708	23.7503	24.4793
COX6C	Cytochrome c oxidase subunit 6C	P09669	P09669	-2.50576	1.66224	+	895260000	22.4187	23.3232	23.4968	21.4957	21.9835	25.6904	26.4933	26.4688	26.4642	25.875	25.9838	22.1577
PARP1	Poly [ADP-ribose] polymerase 1	P09874	P09874	0.641647	3.23522	+	39249000000	30.9889	30.9982	30.92	30.8853	30.9497	30.8264	30.5773	29.9912	30.4464	30.4328	29.8044	30.4665
UCHL1	Ubiquitin carboxyl-terminal hydrolase isozyme L1	P09936	P09936	-0.598635	0.399016		858950000	22.4934	23.6148	24.9327	22.8555	24.8872	25.0222	22.6944	25.0466	25.5376	24.7737	23.5142	25.8313
C4A;C4B	Complement C4-A;Complement C4 beta chain;Complement C4-A alpha chain;C4a anaphylatoxin;C4b-A;C4d-A;Complement C4 gamma chain;Complement C4-B;Complement C4 beta chain;Complement C4-B alpha chain;C4a anaphylatoxin;C4b-B;C4d-B;Complement C4 gamma chain	P0C0L4;P0C0L5;CON__P01030;CON__ENSEMBL:ENSBTAP00000007350	P0C0L4;P0C0L5	-2.28612	2.53713	+	473030000	21.8963	22.2349	22.3643	22.2664	24.9225	22.1846	25.6225	25.2985	25.1575	25.4763	23.2228	24.8082
CHTF8	Chromosome transmission fidelity protein 8 homolog isoform 2	P0CG12	P0CG12	-1.96289	2.51025	+	481530000	21.342	23.281	24.629	24.2061	24.0208	23.605	24.8008	26.1075	25.6754	25.2952	25.4064	25.576
HSPA1A;HSPA1B	Heat shock 70 kDa protein 1A;Heat shock 70 kDa protein 1B	P0DMV8;P0DMV9	P0DMV8;P0DMV9	0.105709	0.593576		72693000000	30.6083	30.7597	30.808	30.7096	30.9595	30.8155	30.6672	30.3592	30.7157	30.7788	30.6176	30.888
U2AF1	Splicing factor U2AF 35 kDa subunit	Q01081;P0DN76;Q8WU68;M0R2N4	Q01081;P0DN76	-1.01859	0.64515		873750000	25.5321	25.9519	23.8004	21.1719	25.2709	26.2011	25.7559	26.2282	25.4232	25.3478	25.9269	25.3578
HIST1H1E	Histone H1.4	P10412;Q02539;P16401;P22492	P10412	0.314613	0.930109		29994000000	30.3791	30.7465	30.4539	30.4306	30.5575	29.9702	30.386	30.0414	30.2847	30.1825	29.4	30.3556
PRKAR1A	cAMP-dependent protein kinase type I-alpha regulatory subunit;cAMP-dependent protein kinase type I-alpha regulatory subunit, N-terminally processed	P10644;P31321	P10644	-0.1055	0.129732		132220000	23.1613	23.3803	22.0159	23.345	22.5719	23.7256	23.4585	23.0734	22.4904	22.9414	23.1131	23.7562
ESD	S-formylglutathione hydrolase	P10768	P10768	-0.147572	0.12117		261500000	24.2498	24.0266	22.2977	23.1399	23.8925	22.4489	22.6687	24.0066	23.9123	23.8969	22.3661	24.0903
HSPD1	60 kDa heat shock protein, mitochondrial	P10809	P10809	-0.194508	0.593956		19022000000	28.8714	28.8622	28.8873	28.8354	28.5312	28.8397	28.618	29.2959	28.9546	28.9915	28.5975	29.5369
HSPA5	78 kDa glucose-regulated protein	P11021	P11021	1.50534	4.48421	+	9568800000	28.4419	28.1795	28.6028	28.4769	28.3199	28.5536	26.8405	26.0114	27.2083	27.2179	26.8764	27.388
HSPA8	Heat shock cognate 71 kDa protein	P11142;P54652	P11142	2.02505	8.76367	+	63352000000	31.4817	31.3825	31.4475	31.4638	31.4967	31.6801	29.4463	29.2412	29.6666	29.5533	29.1787	29.7159
TOP1	DNA topoisomerase 1	P11387;Q969P6	P11387	1.0905	1.57747	+	1825600000	26.9753	27.1866	26.7156	26.6684	26.3106	26.1653	26.1673	25.9312	26.1426	25.6416	23.6763	25.9197
MTHFD1	C-1-tetrahydrofolate synthase, cytoplasmic;Methylenetetrahydrofolate dehydrogenase;Methenyltetrahydrofolate cyclohydrolase;Formyltetrahydrofolate synthetase;C-1-tetrahydrofolate synthase, cytoplasmic, N-terminally processed	P11586	P11586	1.30892	2.62394	+	2124700000	26.599	26.8249	26.8988	26.3839	26.4337	26.565	25.6424	24.1785	25.6748	25.9904	24.5036	25.8623
CDK4	Cyclin-dependent kinase 4	P11802	P11802	-0.307165	0.1959		216440000	22.1876	23.1127	21.7854	22.5164	23.3404	21.8016	22.0127	23.6621	23.4457	20.6746	24.5751	22.2169
PABPC1	Polyadenylate-binding protein 1	P11940;Q9H361;Q4VXU2;Q5JQF8;Q96DU9	P11940	-0.649746	3.68147	+	5738700000	27.5054	28.0038	28.2077	28.0242	27.9534	28.0308	28.5233	28.3424	28.7436	28.6002	28.7127	28.7014
PCNA	Proliferating cell nuclear antigen	P12004	P12004	-0.279331	0.666139		2452700000	26.6125	26.2274	26.8663	25.9293	26.1972	26.5183	26.484	27.1627	26.7044	26.6391	26.0462	26.9905
SLC25A6	ADP/ATP translocase 3;ADP/ATP translocase 3, N-terminally processed	P12236	P12236	0.519932	0.344685		2655000000	26.2173	26.7428	26.7483	26.3766	26.3791	26.5744	27.2564	23.6489	26.9686	26.7609	24.2036	27.0806
IMPDH2	Inosine-5-monophosphate dehydrogenase 2	P12268	P12268	-1.01005	0.978217		499960000	25.1919	22.4125	22.6585	22.3856	24.7474	24.4684	24.7638	24.62	24.7669	24.854	23.7061	25.2137
CKB	Creatine kinase B-type	P12277	P12277	-0.369839	0.825491		13438000000	28.7477	27.6302	28.7218	28.855	28.1562	28.8392	29.0205	29.2106	28.7514	28.9487	28.3255	28.9125
XRCC6	X-ray repair cross-complementing protein 6	P12956	P12956	0.778301	1.47129	+	12747000000	29.0231	28.9829	29.2569	28.771	29.49	28.9853	28.9415	27.0395	28.8772	28.6683	27.8557	28.4571
XRCC5	X-ray repair cross-complementing protein 5	P13010	P13010	0.718656	1.64502	+	10716000000	28.7525	29.2198	29.1977	28.9779	28.993	29.2245	28.652	28.7777	28.6478	28.5637	27.1043	28.3079
EEF2	Elongation factor 2	P13639	P13639	0.296295	0.779688		7390900000	28.2541	28.0672	27.7911	28.222	27.937	28.0381	27.7387	28.2984	27.4361	27.8489	27.0674	28.1421
PDIA4	Protein disulfide-isomerase A4	P13667	P13667	0.927888	0.931692		185610000	23.4512	23.2275	24.1735	23.8691	22.9048	22.9582	21.2606	23.3458	21.5062	21.4721	24.0612	23.3712
MIF	Macrophage migration inhibitory factor	P14174	P14174	-0.635381	0.45372		839690000	25.07	24.8601	25.7292	22.2107	23.8282	24.8389	25.6203	23.1099	25.4863	25.688	25.5508	24.8941
PKM	Pyruvate kinase PKM	P14618;P30613	P14618	-0.228134	0.96717		11559000000	28.7981	28.6525	28.8211	29.1272	28.4203	28.9315	28.8354	29.3626	28.8986	28.9226	28.922	29.1782
HSP90B1	Endoplasmin	P14625;Q58FF3	P14625	-1.27286	2.14679	+	3586700000	27.1837	25.2381	26.5289	26.2185	26.0809	26.6627	27.2989	27.8969	28.1884	27.928	26.3971	27.8405
CCNB1	G2/mitotic-specific cyclin-B1	P14635	P14635	-0.733571	1.14816		81962000	22.9955	23.2586	21.6579	21.8305	21.578	21.9229	22.2316	23.3045	23.2138	22.5853	23.5938	22.7159
SNRPB;SNRPN	Small nuclear ribonucleoprotein-associated proteins B and B;Small nuclear ribonucleoprotein-associated protein N	P14678;P63162	P14678;P63162	-0.125047	0.256621		1954900000	26.8561	26.6855	26.5975	26.7002	26.5277	26.7604	26.8829	27.0403	26.6837	26.2408	27.6068	26.4234
HNRNPL	Heterogeneous nuclear ribonucleoprotein L	P14866;M0QYT0	P14866;M0QYT0	-0.68983	0.419331		1295800000	26.2189	23.1708	24.5346	25.2067	26.1868	25.671	26.3701	25.6772	26.6411	26.5044	23.0593	26.8756
DARS	Aspartate--tRNA ligase, cytoplasmic	P14868	P14868	0.964721	3.53862	+	5407800000	28.149	28.3969	28.1391	28.1781	28.1104	28.3443	27.5755	26.9738	27.5322	27.4835	26.5264	27.4383
RPS2	40S ribosomal protein S2	P15880	P15880	0.0857099	0.242739		30603000000	30.3347	30.2334	30.391	30.7905	30.7057	30.7017	30.6925	30.1398	30.8211	30.4524	30.1865	30.3505
CBR1	Carbonyl reductase [NADPH] 1	P16152	P16152	-1.79402	2.1424	+	280120000	24.11	23.5385	22.7873	22.3871	20.9939	21.1711	24.0663	24.8493	24.1073	24.3001	23.809	24.62
HIST1H1C	Histone H1.2	P16403	P16403	0.556332	1.8534	+	3310700000	27.1823	27.7154	27.6129	27.2447	27.2623	26.9797	26.6313	27.3208	26.4696	26.3401	26.8961	27.0014
STMN1	Stathmin	P16949	P16949	-1.51569	2.13953	+	908410000	25.4819	22.709	25.2109	25.4513	24.487	24.4846	25.9198	26.2631	25.7329	25.9505	26.3317	26.7208
YBX3	Y-box-binding protein 3	P16989	P16989	-0.00170549	0.00190222		2140300000	26.7494	27.5924	27.3258	27.2935	26.4165	26.1615	26.5859	27.2513	26.7242	26.6516	27.7589	26.5776
HSPA6;HSPA7	Heat shock 70 kDa protein 6;Putative heat shock 70 kDa protein 7	P17066;P48741	P17066;P48741	-1.31222	0.550333		1732000000	20.9467	22.0492	22.8082	22.6596	23.0449	27.0389	21.676	25.1637	25.8288	25.9995	25.4881	22.2649
HMGA1	High mobility group protein HMG-I/HMG-Y	P17096	P17096	0.573892	2.70301	+	1211900000	26.5793	26.0304	26.2292	26.1427	26.283	25.9243	25.5982	25.1992	25.8472	25.5711	25.6224	25.9076
UBTF	Nucleolar transcription factor 1	P17480	P17480	0.874365	1.95223	+	782480000	24.7747	25.3572	24.9684	25.3935	25.6707	25.5667	24.571	24.2471	24.7032	24.8127	23.2851	24.866
CTPS1	CTP synthase 1	P17812	P17812	1.08779	1.6915	+	1035500000	24.714	24.7154	23.1143	24.4021	24.5699	25.2976	23.3098	23.5504	22.2828	23.3049	23.6041	24.2346
DDX5	Probable ATP-dependent RNA helicase DDX5	P17844	P17844	0.524439	2.23264	+	12119000000	29.2119	29.7542	29.4008	29.3862	29.2022	29.2447	29.207	28.5516	29.0487	28.9562	28.4104	28.8793
PSMC3	26S protease regulatory subunit 6A	P17980	P17980	-0.299936	0.288538		408110000	24.9363	24.0234	23.4531	22.2445	24.5232	24.8221	24.214	24.2615	24.3372	24.2196	23.8046	24.9653
TCP1	T-complex protein 1 subunit alpha	P17987	P17987	-0.286231	1.61553		9960500000	28.6275	28.7511	28.6738	28.1925	28.3885	28.6701	28.8161	28.8309	28.591	28.7776	29.0055	28.9998
RPL35A	60S ribosomal protein L35a	P18077	P18077	0.772764	1.42965	+	18464000000	29.8275	30.063	30.132	30.2666	30.3357	29.5005	29.7708	28.6369	29.8718	29.7433	28.0961	29.3699
RPL7	60S ribosomal protein L7	P18124	P18124	0.604929	2.03276	+	50609000000	31.2514	31.3119	31.3288	31.5704	31.5934	31.3342	31.1449	30.5517	30.985	31.0804	30.0077	30.9908
NELFE	Negative elongation factor E	P18615	P18615	0.0559918	0.0758204		151320000	23.4896	23.1634	22.5464	23.8858	23.5715	23.6661	22.9006	23.3942	23.3489	22.9256	24.1658	23.2516
PGAM1;PGAM4	Phosphoglycerate mutase 1;Probable phosphoglycerate mutase 4	P18669;Q8N0Y7;P15259	P18669;Q8N0Y7	-1.33325	3.67371	+	2347100000	26.1206	25.3818	26.1462	25.6907	25.2688	26.0327	26.5543	26.9682	27.4852	27.5623	26.6869	27.3834
NCL	Nucleolin	P19338	P19338	0.0534636	0.162959		38058000000	30.6232	30.3466	30.4221	30.577	30.9253	30.8674	30.6794	30.1744	30.7649	30.5741	30.5331	30.7149
TRIM21	E3 ubiquitin-protein ligase TRIM21	P19474	P19474	-1.76322	6.75812	+	1734200000	25.5268	25.6978	25.6852	25.1026	25.6194	25.7077	26.9792	27.6837	27.3484	27.4432	27.1084	27.356
EIF2AK2	Interferon-induced, double-stranded RNA-activated protein kinase	P19525	P19525	0.461716	1.2306		802100000	24.8311	24.7463	25.1033	24.9222	25.7194	25.392	24.8306	23.9509	24.8116	24.8689	24.5183	24.9638
EIF2S2	Eukaryotic translation initiation factor 2 subunit 2	P20042	P20042	0.845646	2.37771	+	3851800000	28.0001	27.8509	27.3859	27.6362	27.4665	27.8171	27.0565	26.5292	27.3071	27.006	25.9667	27.2172
FLNA	Filamin-A	P21333;Q14315	P21333	-0.271606	1.25466		15277000000	29.1196	29.416	29.5288	29.3061	29.1415	29.6531	29.5783	29.701	29.5289	29.5039	29.4351	30.0475
VDAC1	Voltage-dependent anion-selective channel protein 1	P21796	P21796	-0.492893	0.885011		233660000	23.3224	24.2401	23.6461	23.5346	22.9085	23.4007	23.6502	24.8334	24.3162	24.166	23.1219	23.9219
SDHB	Succinate dehydrogenase [ubiquinone] iron-sulfur subunit, mitochondrial	P21912	P21912	1.18336	1.3174	+	435320000	24.1958	21.2255	23.2488	24.2221	24.0936	24.0038	22.0757	22.6587	22.4795	21.5883	23.097	21.9903
PCMT1	Protein-L-isoaspartate(D-aspartate) O-methyltransferase	P22061	P22061	-0.331589	0.388614		402060000	24.372	23.2045	22.8395	23.0073	23.8833	24.63	24.2104	23.2377	23.8957	24.031	23.6265	24.9248
FBL	rRNA 2-O-methyltransferase fibrillarin	P22087	P22087	1.17602	1.26831	+	2169500000	26.4966	26.4897	27.045	27.0115	27.5514	27.3016	26.6714	23.296	26.2758	26.3959	26.1257	26.0747
GART	Trifunctional purine biosynthetic protein adenosine-3;Phosphoribosylamine--glycine ligase;Phosphoribosylformylglycinamidine cyclo-ligase;Phosphoribosylglycinamide formyltransferase	P22102	P22102	-0.0362247	0.0315082		2809400000	26.2214	25.4312	27.266	26.4301	26.3309	26.7704	26.8797	26.7419	26.5012	26.8544	24.8903	26.7998
PAICS	Multifunctional protein ADE2;Phosphoribosylaminoimidazole-succinocarboxamide synthase;Phosphoribosylaminoimidazole carboxylase	P22234	P22234	0.580146	1.33412		1878200000	26.0827	26.8157	26.6695	27.0421	25.886	26.3772	25.7116	26.5107	25.4034	25.5965	25.8086	26.3614
UBA1	Ubiquitin-like modifier-activating enzyme 1	P22314	P22314	-0.242837	0.327992		1931700000	26.6532	26.3145	26.8558	26.544	25.8294	25.6879	25.475	27.2897	26.4796	26.4077	27.1151	26.5748
NME2;NME2P1	Nucleoside diphosphate kinase B;Putative nucleoside diphosphate kinase	P22392;O60361	P22392;O60361	-0.226565	0.221409		1840100000	26.1517	24.675	25.0194	25.5819	25.3888	26.1533	25.8176	25.8085	25.7849	26.2047	24.1389	26.5749
HNRNPA2B1	Heterogeneous nuclear ribonucleoproteins A2/B1	P22626	P22626	0.232758	0.2856		7779100000	28.639	28.7801	28.4159	28.5405	28.4334	28.1817	28.663	28.3106	28.7717	28.7017	26.613	28.534
TCEA1	Transcription elongation factor A protein 1	P23193	P23193	0.208285	0.284067		102320000	23.3949	22.5205	23.5623	23.1417	23.3494	22.7315	22.6847	23.0428	22.8156	21.9633	23.9651	22.9791
SFPQ	Splicing factor, proline- and glutamine-rich	P23246	P23246	-0.215194	0.257581		7074400000	28.3958	27.5049	28.1274	27.3523	28.2961	28.0113	28.7201	27.8067	28.6332	28.7401	26.8319	28.2469
WARS	Tryptophan--tRNA ligase, cytoplasmic;T1-TrpRS;T2-TrpRS	P23381	P23381	-0.0103439	0.0124377		304920000	23.8841	24.2014	24.1524	23.3592	23.557	23.8938	23.5859	24.8699	23.8241	23.8737	22.9754	23.981
RPS3	40S ribosomal protein S3	P23396	P23396	0.24259	1.54639		45482000000	31.295	30.9913	31.2197	30.9547	30.9751	30.9869	31.172	30.6598	30.8514	30.7424	30.7636	30.778
JAK1	Tyrosine-protein kinase JAK1	P23458;O60674;P29597	P23458	-2.65962	3.48751	+	1544500000	24.1421	25.3194	23.3283	24.8417	24.6043	25.2436	28.431	25.7894	27.6305	27.2393	26.4929	27.8541
AHCY	Adenosylhomocysteinase	P23526	P23526	0.0141891	0.0218419		949950000	25.1507	25.0678	25.3955	25.3536	25.3691	24.3033	25.005	25.4508	25.3894	25.0859	24.4414	25.1822
CFL1	Cofilin-1	P23528	P23528	0.0533412	0.0739846		5830900000	27.8653	28.1025	28.0415	27.5968	27.1328	27.5054	26.9761	27.6368	27.3471	27.5919	28.5572	27.8153
EIF4B	Eukaryotic translation initiation factor 4B	P23588;REV__P23588	P23588	0.124658	0.112864		149750000000	33.4101	32.0874	31.7457	32.3388	33.2005	32.6609	32.8072	31.7896	32.8248	32.8636	31.1693	33.241
EEF1B2	Elongation factor 1-beta	P24534	P24534	3.58498	7.03239	+	62997000000	32.0586	30.8453	30.9346	31.4294	31.687	30.9077	27.6285	28.4168	27.6278	27.9246	27.5865	27.1685
ACAT1	Acetyl-CoA acetyltransferase, mitochondrial	P24752	P24752	-0.450746	0.467043		221070000	22.4031	22.4735	23.1883	23.3618	22.9637	22.9686	21.475	24.6171	23.1598	23.5486	23.5488	23.7142
MCM3	DNA replication licensing factor MCM3	P25205	P25205	-0.108883	0.229495		3957900000	27.9653	28.3429	28.1621	27.6954	27.5374	27.5252	28.3958	28.4181	27.8072	27.6678	27.7363	27.8564
RPS12	40S ribosomal protein S12	P25398	P25398	0.319465	0.535841		7396500000	28.6874	29.049	28.7452	28.139	28.4985	28.2847	28.3389	28.6934	27.6046	27.787	29.2118	27.8513
ATP5A1	ATP synthase subunit alpha, mitochondrial	P25705	P25705	-0.52151	3.37775	+	2080200000	25.7894	25.9576	26.0317	26.1072	25.9225	25.9894	26.2563	26.5113	26.4664	26.4674	26.329	26.8966
PSMA4	Proteasome subunit alpha type-4	P25789	P25789	-1.35577	4.08924	+	8567900000	27.9048	28.6219	28.209	28.174	27.5436	27.3037	29.6002	29.3369	29.3071	29.4295	28.9948	29.2231
DNMT1	DNA (cytosine-5)-methyltransferase 1	P26358	P26358	0.0860297	0.0343134		500630000	20.2922	25.2271	25.1361	24.9836	25.6629	24.7041	24.6014	22.9583	24.7394	24.755	23.5745	24.8611
U2AF2	Splicing factor U2AF 65 kDa subunit	P26368	P26368	-0.208367	0.340938		535330000	24.3959	25.2442	25.11	25.0178	24.3921	24.4571	24.5864	24.899	24.6811	24.5725	25.9416	25.1867
RPL13	60S ribosomal protein L13	P26373	P26373	0.546181	1.04945		52092000000	31.4544	31.2277	30.9426	31.0821	32.0082	31.622	31.4557	30.24	31.1604	31.2184	29.9734	31.0119
PTBP1	Polypyrimidine tract-binding protein 1	P26599	P26599	-0.0489756	0.362898		11764000000	29.0924	29.2068	29.2397	29.4047	29.195	29.0577	29.3219	29.2275	29.3152	29.243	29.1021	29.2805
TARS	Threonine--tRNA ligase, cytoplasmic	P26639;A2RTX5	P26639	-0.846432	1.13825		252510000	23.5519	23.8081	22.3961	23.8589	22.3272	21.5581	23.5459	23.3489	23.8174	24.233	23.4007	24.2329
VARS	Valine--tRNA ligase	P26640	P26640	6.0625	8.47533	+	165050000000	32.6458	32.462	32.4101	32.6029	32.7932	32.9065	27.0458	26.1663	26.7474	26.9969	25.2386	27.2505
EEF1G	Elongation factor 1-gamma	P26641	P26641	4.19992	9.87984	+	171880000000	32.9131	32.6251	32.5479	32.8706	33.1745	32.762	28.4885	29.0308	28.872	28.5914	28.1235	28.5874
YWHAQ	14-3-3 protein theta	P27348	P27348	-0.696134	0.407898		845490000	22.7373	25.3003	25.4295	24.3166	22.4304	21.1418	24.8015	23.4142	24.4102	23.3273	24.1897	25.3898
MAPK3	Mitogen-activated protein kinase 3	P27361	P27361	0.642995	0.696206		233070000	22.7764	23.7861	22.9743	22.1487	24.1747	23.6281	22.6269	22.4961	21.9147	23.4297	23.7346	21.4284
RPL10	60S ribosomal protein L10	P27635;Q96L21	P27635	0.324307	0.579357		23527000000	30.0197	28.9449	29.5871	29.3151	30.198	29.9538	29.9703	28.8432	29.6038	29.6122	28.7803	29.263
APEX1	DNA-(apurinic or apyrimidinic site) lyase;DNA-(apurinic or apyrimidinic site) lyase, mitochondrial	P27695	P27695	-0.190814	0.102979		366450000	24.3823	23.3083	22.7706	21.5575	24.9805	24.5735	22.4768	22.3555	24.2393	24.3355	25.0105	24.3
CAD	CAD protein;Glutamine-dependent carbamoyl-phosphate synthase;Aspartate carbamoyltransferase;Dihydroorotase	P27708	P27708	2.42234	3.61025	+	2066100000	26.3624	26.2178	25.1151	26.0175	26.0866	26.8648	23.0711	22.6515	24.1035	23.0995	24.137	25.0674
MAP4	Microtubule-associated protein 4	P27816	P27816	0.555669	1.07298		3380400000	27.294	27.6892	27.3082	27.5082	27.339	27.0968	26.56	27.9394	26.8366	26.982	25.8362	26.7471
CANX	Calnexin	P27824	P27824	-1.47516	1.4198	+	582930000	24.9689	22.9682	23.4967	21.6715	23.5578	24.5299	25.0474	24.9875	25.8316	25.4717	23.1601	25.5457
TPP2	Tripeptidyl-peptidase 2	P29144	P29144	0.857327	0.760546		1938100000	27.1273	27.3041	27.606	26.7127	26.9708	27.0149	25.878	27.2314	26.134	27.3938	23.7188	27.2358
TKT	Transketolase	P29401	P29401	-0.353892	0.485164		262100000	24.1247	23.5248	23.4923	22.4941	23.3623	23.4917	24.0951	22.8818	23.4367	24.1563	23.3581	24.6852
EEF1D	Elongation factor 1-delta	P29692	P29692	5.23523	9.19385	+	121350000000	32.337	32.2276	32.2657	32.4361	32.6591	33.0432	27.7234	27.1753	27.4514	27.2697	26.3782	27.5594
PRDX6	Peroxiredoxin-6	P30041	P30041	-0.240808	0.246294		698010000	24.6606	25.6426	25.6734	25.4634	24.18	23.7471	24.4805	26.0995	25.2306	25.2553	24.6766	25.0697
RPL12	60S ribosomal protein L12	P30050	P30050	0.556151	1.61367		6160900000	28.7661	29.0763	29.0694	28.7155	27.9662	28.5607	28.0432	27.904	28.1195	27.908	28.741	28.1016
PDIA3	Protein disulfide-isomerase A3	P30101	P30101	-0.466509	0.517267		764750000	24.8128	24.2066	24.3906	24.9828	24.185	24.3198	24.9562	25.6078	24.8859	25.3919	23.0452	25.8098
PPP2R1A	Serine/threonine-protein phosphatase 2A 65 kDa regulatory subunit A alpha isoform	P30153	P30153	1.74484	3.97114	+	2611200000	26.7244	26.7124	27.1201	26.631	26.6439	27.0147	23.978	25.7284	25.2307	25.2483	24.5923	25.5998
SDHA	Succinate dehydrogenase [ubiquinone] flavoprotein subunit, mitochondrial	P31040	P31040	1.398	2.55277	+	1261200000	25.6415	25.3018	24.954	25.7404	25.3896	25.6835	24.5684	23.025	24.4668	24.8895	23.0237	24.3494
MAT2A	S-adenosylmethionine synthase isoform type-2	P31153;Q00266	P31153	-0.304568	0.556922		5250100000	27.7573	27.2286	27.4009	27.4293	27.8053	27.7475	28.2445	27.6108	28.2079	28.0966	26.743	28.2935
ATIC	Bifunctional purine biosynthesis protein PURH;Phosphoribosylaminoimidazolecarboxamide formyltransferase;IMP cyclohydrolase	P31939	P31939	-0.705081	1.71808	+	248550000	23.2108	23.2088	22.6966	23.9185	22.9376	23.6014	23.4677	24.7776	23.969	23.8365	23.8934	23.8598
HNRNPH1	Heterogeneous nuclear ribonucleoprotein H;Heterogeneous nuclear ribonucleoprotein H, N-terminally processed	P31943	P31943	-0.689228	2.50362	+	10485000000	28.7695	28.6726	29.0542	28.3079	28.1611	28.8315	29.5636	29.4007	29.2612	28.8077	29.5577	29.3413
YWHAB	14-3-3 protein beta/alpha;14-3-3 protein beta/alpha, N-terminally processed	P31946	P31946	-0.29949	0.315878		1302800000	25.3366	24.5275	25.3962	24.7852	25.2634	26.129	25.57	25.8945	26.1636	26.0217	23.8786	25.7064
STIP1	Stress-induced-phosphoprotein 1	P31948	P31948	-0.882089	0.814238		193070000	22.6147	23.0094	22.8314	22.5108	20.5338	23.077	21.8642	23.7937	23.7064	22.2204	24.4361	23.8489
PRDX2	Peroxiredoxin-2	P32119	P32119	-0.948548	1.27365		178100000	21.2852	23.3144	22.9623	23.0797	21.9384	23.7056	23.0971	23.7233	23.8306	23.7807	23.0475	24.4977
RPL9	60S ribosomal protein L9	P32969	P32969	0.126038	0.277313		25068000000	29.8718	29.6193	29.4232	29.2797	30.1847	30.1718	29.955	29.3062	29.8361	29.6198	29.7826	29.2944
KIF5B	Kinesin-1 heavy chain	P33176;O60282;Q12840	P33176	0.630992	0.540962		330870000	24.004	22.6265	24.4685	24.2415	24.3456	24.0942	23.8629	24.54	21.5054	22.1937	23.7694	24.123
DUT	Deoxyuridine 5-triphosphate nucleotidohydrolase, mitochondrial	P33316	P33316	-0.773713	0.844668		411350000	23.0412	22.7784	24.4631	22.9649	24.583	22.3808	24.4107	24.2055	24.329	24.5961	22.6436	24.6688
MCM5	DNA replication licensing factor MCM5	P33992	P33992	-0.0444489	0.143258		3066200000	27.2415	27.4492	27.3643	27.2369	27.2668	27.3172	27.5963	27.0621	27.2837	27.19	27.8027	27.2077
MCM7	DNA replication licensing factor MCM7	P33993	P33993	-0.686566	0.555926		774420000	24.7211	21.8668	22.5743	23.7656	24.9211	24.9044	24.9817	24.0907	23.9597	24.9894	23.6378	25.2133
SHMT2	Serine hydroxymethyltransferase, mitochondrial	P34897	P34897	-1.59969	2.33012	+	451200000	23.8539	22.9017	21.9748	23.866	23.4358	23.5268	24.1787	25.2502	25.3457	25.4252	23.5332	25.4242
HSPA4	Heat shock 70 kDa protein 4	P34932	P34932	-0.505159	0.393868		566090000	21.6064	24.2125	24.6584	24.976	23.374	23.6312	24.2382	24.8221	24.7801	24.424	22.7974	24.4279
PHB	Prohibitin	P35232	P35232	-1.03891	3.03682	+	1105000000	25.1002	24.8401	25.2443	25.0266	24.9525	24.7098	25.5182	26.752	26.3269	25.8423	25.4215	26.246
RFC4	Replication factor C subunit 4	P35249	P35249	-0.34156	0.232385		455920000	24.9823	24.194	21.7792	22.3322	24.8861	24.6084	23.8122	24.6787	24.646	24.4399	23.367	23.888
RFC2	Replication factor C subunit 2	P35250	P35250	0.0981954	0.0796675		360380000	24.2415	24.2849	21.9338	25.0986	24.1715	24.0096	23.9885	24.1128	23.5432	23.3803	24.0221	24.1037
RFC1	Replication factor C subunit 1	P35251	P35251	0.558688	0.423357		316490000	24.285	24.7163	24.415	22.8439	24.1661	22.499	22.0577	21.781	23.9919	24.4749	22.9808	24.2869
RPL22	60S ribosomal protein L22	P35268;Q6P5R6	P35268	0.807296	1.46387	+	21919000000	30.0325	29.9885	29.8235	29.9813	30.4638	30.2938	30.0238	28.8011	29.6159	29.5927	27.9509	29.7551
GTF2F1	General transcription factor IIF subunit 1	P35269	P35269	0.0486053	0.0446862		258060000	23.2083	23.1518	24.7593	24.8158	23.7766	23.7878	24.0992	22.7665	23.8065	24.1482	23.8327	24.5549
MYH9	Myosin-9	P35579;P12883;P12882;Q9UKX2;P13533;P13535;P11055;A7E2Y1	P35579	0.78271	0.682328		1323500000	25.1903	24.4357	25.1703	25.7702	26.4081	26.4506	24.595	22.9769	25.502	25.6236	23.9211	26.1104
FUS	RNA-binding protein FUS	P35637	P35637	0.354803	0.187418		1207300000	25.7152	23.4984	24.835	25.2337	26.6932	26.1189	25.8296	22.8317	25.9966	26.0441	23.3611	25.9025
KRT2	Keratin, type II cytoskeletal 2 epidermal	P35908	P35908	-0.788728	1.32402		13929000000	28.2684	28.4926	29.2053	29.0898	29.3248	29.8651	28.9639	29.9665	29.272	30.1047	29.9467	30.7245
PSMC2	26S protease regulatory subunit 7	P35998	P35998	0.000739098	0.000716434		791500000	25.4412	24.3919	24.4569	25.416	24.6824	25.7056	24.8221	25.5805	25.2593	24.8037	23.9518	25.6721
ATP5C1	ATP synthase subunit gamma, mitochondrial	P36542	P36542	0.054876	0.114905		964500000	24.945	25.4851	25.732	25.8922	25.82	25.9496	25.4904	25.3917	25.3038	25.8339	25.8752	25.5996
RPL4	60S ribosomal protein L4	P36578	P36578	0.583697	4.0832	+	67214000000	31.6789	31.8361	31.6811	31.7731	31.9243	31.6144	31.4217	31.0616	31.3303	31.2491	30.9867	30.9564
SRP14	Signal recognition particle 14 kDa protein	P37108	P37108	-0.411312	0.849997		2333900000	27.0734	26.1523	25.754	25.4278	26.4953	26.6112	26.5559	26.748	26.6428	26.4418	27.0029	26.5904
TAGLN2	Transgelin-2	P37802;Q9UI15	P37802	-0.272329	0.326082		1241600000	25.6627	26.1803	26.4113	25.3539	25.3651	25.0947	25.2439	27.2159	25.8833	25.9584	25.243	26.1574
TALDO1	Transaldolase	P37837	P37837	-0.735603	0.626934		168280000	22.6296	23.203	23.5278	22.333	21.9789	22.8979	23.0103	25.2084	24.297	24.197	22.6828	21.5884
HSPA9	Stress-70 protein, mitochondrial	P38646	P38646	1.74452	5.64168	+	18581000000	29.4738	29.3089	29.5642	29.44	29.7281	29.1881	27.6533	27.9912	27.9288	27.7144	26.9416	28.0068
EIF4A3	Eukaryotic initiation factor 4A-III;Eukaryotic initiation factor 4A-III, N-terminally processed	P38919	P38919	-0.515624	0.801013		1100000000	26.2798	25.7822	26.0392	26.2131	24.4227	25.149	26.1459	26.6971	25.7046	25.8947	26.5829	25.9547
RPS19	40S ribosomal protein S19	P39019	P39019	0.187624	0.89025		28650000000	30.7505	30.3419	30.4269	30.4665	30.5134	30.1768	30.5	30.1585	30.3309	30.4284	29.9491	30.1834
RPL3	60S ribosomal protein L3	P39023;Q92901	P39023	0.475293	0.892308		48092000000	31.2816	30.6385	30.6657	30.8348	31.5771	31.2693	31.1266	30.2052	30.9375	30.9342	29.5679	30.6438
ANP32A	Acidic leucine-rich nuclear phosphoprotein 32 family member A	P39687	P39687	-0.589172	0.447759		383800000	21.8321	23.2604	22.6201	23.5135	22.5758	24.4358	22.9098	23.0313	22.4279	25.4549	23.2031	24.7457
TXLNA	Alpha-taxilin	P40222	P40222	0.746076	1.14862		296990000	22.2311	23.3641	23.0741	23.6174	23.7869	23.6289	23.127	22.7276	21.572	21.7839	22.7573	23.2584
CCT6A	T-complex protein 1 subunit zeta	P40227;Q92526	P40227	0.120255	0.193713		10248000000	28.6546	28.7359	28.5818	28.5861	28.4763	28.6787	28.9175	28.0395	28.6728	28.8259	27.4948	29.0412
RPL13A	60S ribosomal protein L13a	P40429;Q6NVV1	P40429	0.573108	1.96326	+	24525000000	30.1996	30.8913	30.7013	30.27	30.1812	29.869	29.9905	30.1703	29.6729	29.5996	29.708	29.5324
MDH1	Malate dehydrogenase, cytoplasmic	P40925	P40925	0.150109	0.14656		584490000	25.066	24.2585	25.0017	24.6769	24.0267	24.1825	24.1902	24.7831	24.7999	25.0156	22.7087	24.8142
MDH2	Malate dehydrogenase, mitochondrial	P40926	P40926	-1.18431	1.52019	+	1260300000	25.6546	24.6684	24.1908	24.4264	24.2586	25.2669	25.5363	26.8431	26.1914	26.84	24.2069	25.9538
RFC5	Replication factor C subunit 5	P40937	P40937	0.804056	1.54003	+	508930000	25.2712	25.3239	24.9052	25.3981	23.6953	24.3183	23.8739	24.2306	24.0722	24.3579	23.3494	24.2037
RFC3	Replication factor C subunit 3	P40938	P40938	0.46512	0.809824		380570000	24.3426	24.3052	22.6946	24.4086	24.3194	24.2277	23.9009	23.8365	23.7167	23.0447	23.3702	23.6383
HADHA	Trifunctional enzyme subunit alpha, mitochondrial;Long-chain enoyl-CoA hydratase;Long chain 3-hydroxyacyl-CoA dehydrogenase	P40939	P40939	1.13096	2.65942	+	366520000	24.3016	24.595	24.4067	24.5062	24.5436	24.0774	23.4985	22.5485	23.8769	23.8723	23.4587	22.3898
EIF2S3;EIF2S3L	Eukaryotic translation initiation factor 2 subunit 3;Putative eukaryotic translation initiation factor 2 subunit 3-like protein	P41091;Q2VIR3;F8W810	P41091;Q2VIR3;F8W810	0.612262	0.745943		4505000000	27.7358	27.506	27.5186	27.7463	28.1785	28.1768	27.6728	26.8933	27.9186	27.5658	25.3087	27.8292
NAA10	N-alpha-acetyltransferase 10	P41227;Q9BSU3	P41227	0.803801	0.859895		388440000	22.2198	24.8963	23.1361	24.2605	24.3304	24.8639	23.4521	22.6118	23.7919	23.5043	23.3157	22.2083
IARS	Isoleucine--tRNA ligase, cytoplasmic	P41252	P41252	0.7	1.61338	+	2763700000	27.0075	26.6384	27.1317	27.1499	26.7956	26.7784	26.6527	25.4295	26.7384	26.3359	25.4654	26.6796
TMPO	Lamina-associated polypeptide 2, isoform alpha;Thymopoietin;Thymopentin	P42166	P42166	0.32342	0.413837		2049400000	26.4262	27.3158	26.9049	26.6931	26.4798	26.6512	26.4669	26.8992	26.6475	26.3129	24.9229	27.2811
SKIV2L2	Superkiller viralicidic activity 2-like 2	P42285	P42285	0.403337	0.379804		423730000	24.6717	23.1538	22.3474	24.1018	24.7262	25.0741	24.0781	23.1492	23.7982	24.2259	23.0565	23.3472
RPS27	40S ribosomal protein S27	P42677	P42677	0.715681	2.66833	+	7183900000	28.5139	28.8258	28.5942	28.5406	28.9094	28.2212	28.2584	27.913	27.9881	27.9624	27.2154	27.9737
RBM34	RNA-binding protein 34	P42696	P42696	0.271599	0.414685		98221000	23.6341	23.3339	23.258	22.8079	23.1103	22.1534	22.1271	23.187	22.4468	22.9536	23.4955	22.458
LRPPRC	Leucine-rich PPR motif-containing protein, mitochondrial	P42704	P42704	0.0431983	0.0768195		3014300000	27.4033	27.2225	27.5411	27.3214	27.1579	27.2636	27.4596	27.2085	27.7909	27.2222	26.3937	27.5756
RPL35	60S ribosomal protein L35	P42766	P42766	0.535415	1.06443		14538000000	28.9211	29.4749	29.0795	29.2995	29.8296	29.3391	29.4599	28.4071	29.0711	29.0196	27.7459	29.0277
MATR3	Matrin-3	P43243	P43243	0.163845	0.215004		2647100000	27.2257	26.9846	27.0653	26.9671	27.4891	26.9312	27.6964	26.2964	27.4612	27.4169	25.8517	26.9573
MSH2	DNA mismatch repair protein Msh2	P43246	P43246	0.258875	0.171811		151540000	20.9367	23.4534	23.7101	23.2212	23.089	23.2116	22.0367	23.6808	21.139	22.1833	23.2115	23.8173
RANBP1	Ran-specific GTPase-activating protein	P43487	P43487	-0.319288	0.201859		2328200000	26.3717	25.3677	22.9031	26.5581	26.0831	26.7041	26.0952	25.3815	26.349	26.6396	25.0434	26.3948
NAMPT	Nicotinamide phosphoribosyltransferase	P43490	P43490	-0.638373	1.2461		107910000	22.4009	22.2183	21.6001	22.6734	21.8417	23.1921	22.7507	23.382	22.5823	22.4114	23.5015	23.1288
PSMC4	26S protease regulatory subunit 6B	P43686	P43686	-1.08493	0.951661		360160000	21.5322	22.5827	22.0534	23.9548	23.5421	24.3576	24.1146	22.5097	23.8399	24.3889	23.9554	25.724
VDAC2	Voltage-dependent anion-selective channel protein 2	P45880	P45880	-0.0027984	0.00666674		832460000	25.1821	24.7769	25.5715	25.4753	25.0865	25.1029	25.1168	25.4892	25.1825	25.2488	24.8886	25.2861
USP5	Ubiquitin carboxyl-terminal hydrolase 5	P45974	P45974	0.405175	0.363518		223970000	23.7124	23.6169	22.3973	21.4001	23.4665	23.1406	21.5589	22.5533	21.5935	23.1549	22.922	23.5203
RANGAP1	Ran GTPase-activating protein 1	P46060	P46060	0.449324	0.244459		650700000	25.3524	25.129	25.0745	21.8997	25.1721	25.0392	21.7382	25.6228	24.2483	24.0216	24.4664	24.8737
RECQL	ATP-dependent DNA helicase Q1	P46063	P46063	0.977071	1.90488	+	746600000	25.8338	25.7908	25.4266	24.8764	25.4423	24.9571	25.1862	24.3316	24.8297	24.5924	23.202	24.3228
NOP2	Probable 28S rRNA (cytosine(4447)-C(5))-methyltransferase	P46087	P46087	1.1768	1.58482	+	191260000	23.799	24.8531	24.0179	23.453	23.2499	22.6079	22.7559	23.4432	22.7773	21.7448	22.9009	21.2979
RPL27A	60S ribosomal protein L27a	P46776	P46776	0.742138	2.65597	+	12555000000	29.3211	30.021	29.5674	29.8068	29.5386	29.0126	29.2939	28.8315	28.8011	28.7714	28.5634	28.5535
RPL5	60S ribosomal protein L5	P46777	P46777	0.504452	0.647241		9813300000	29.1325	27.8845	27.9505	28.2162	29.1715	29.2114	28.6368	26.996	28.5231	28.6938	27.4339	28.2564
RPL21	60S ribosomal protein L21	P46778	P46778	0.461775	0.966772		22222000000	30.0346	29.6934	29.5076	29.7134	30.6397	29.8911	29.9683	28.5798	29.3163	29.7956	29.3218	29.7275
RPL28	60S ribosomal protein L28	P46779	P46779	0.753644	1.51702	+	24313000000	30.8366	29.8672	30.3872	30.0458	30.5527	29.9033	30.1655	28.6275	29.747	29.7616	28.8541	29.9151
RPS9	40S ribosomal protein S9	P46781	P46781	0.224443	0.583393		33065000000	31.0455	30.5481	30.2689	30.6035	31.0147	30.5573	30.7481	30.1893	30.6403	30.6157	29.8549	30.643
RPS5	40S ribosomal protein S5;40S ribosomal protein S5, N-terminally processed	P46782	P46782	0.42272	2.31911	+	17254000000	30.2344	29.9768	29.843	29.6971	29.8975	29.5634	29.4584	29.4096	29.3168	29.2398	29.7186	29.5327
RPS10;RPS10-NUDT3	40S ribosomal protein S10	P46783;S4R435;Q9NQ39	P46783;S4R435	-0.163309	0.61572		14870000000	29.4153	28.8821	29.2173	29.2403	29.5554	28.9494	29.3491	29.0419	29.6211	29.4509	29.4184	29.3583
MAP1B	Microtubule-associated protein 1B;MAP1B heavy chain;MAP1 light chain LC1	P46821	P46821	-1.20621	4.64041	+	10096000000	28.3526	28.6726	28.4809	28.1724	28.2675	28.5478	29.5328	29.9151	29.8137	29.2453	29.1941	30.03
IQGAP1	Ras GTPase-activating-like protein IQGAP1	P46940	P46940	0.968102	1.62518	+	1063100000	25.6935	25.9178	25.9198	25.5834	25.9785	25.7961	25.0159	25.4731	25.165	25.1448	23.0838	25.1979
CAPZA2	F-actin-capping protein subunit alpha-2	P47755	P47755	-0.794612	1.20109		307720000	22.4622	23.644	22.3322	21.5441	23.5269	21.8302	23.0081	23.389	22.9844	23.6668	23.2327	23.8263
CAPZB	F-actin-capping protein subunit beta	P47756	P47756	0.403306	0.573396		334450000	23.1507	24.2603	23.9144	23.9652	23.2905	23.5142	23.0831	24.062	23.1096	24.1619	22.2446	23.0145
QARS	Glutamine--tRNA ligase	P47897	P47897	0.892088	3.29426	+	4049700000	27.4937	28.5056	28.2211	27.6199	27.793	27.5224	27.0495	26.9665	26.7711	26.8798	27.1378	26.9984
RPL29	60S ribosomal protein L29	P47914	P47914	0.999719	2.57419	+	19111000000	30.2445	30.0851	30.1065	30.2725	30.308	29.5487	29.3326	29.2158	29.2874	29.4268	27.9817	29.3226
ATP5O	ATP synthase subunit O, mitochondrial	P48047;H7C0C1	P48047;H7C0C1	-0.672609	2.62761	+	3637800000	27.1309	27.5073	27.6324	27.2067	27.3966	27.335	27.9264	28.3089	27.9709	27.4519	28.5095	28.077
PRRC2A	Protein PRRC2A	P48634	P48634	0.357876	0.73577		3800100000	27.7523	27.8943	27.8728	27.4953	27.6638	27.3466	27.5492	27.4045	27.6275	27.5098	26.1529	27.634
CCT5	T-complex protein 1 subunit epsilon	P48643	P48643	-0.527548	0.825808		10379000000	28.4209	27.8811	27.7091	27.5622	28.6039	29.0898	29.1962	28.8935	28.7446	28.9839	27.5987	29.0153
CSNK1A1	Casein kinase I isoform alpha	P48729;Q8N752	P48729	0.924964	0.72797		174100000	21.9419	24.1983	24.1962	24.4795	23.6816	24.2784	21.1943	23.5912	21.2231	23.7207	23.8388	23.6581
MARCKSL1	MARCKS-related protein	P49006	P49006	1.93082	1.15604	+	1769200000	26.5574	26.7505	26.7226	27.0139	25.9658	25.8524	21.4575	26.8926	21.8793	25.5467	25.7612	25.7403
RPL34	60S ribosomal protein L34	P49207	P49207	0.7162	1.35839		27444000000	31.3581	30.5184	30.1301	30.2158	30.8495	29.9807	30.1951	29.8927	30.0578	30.0794	28.6874	29.8431
NASP	Nuclear autoantigenic sperm protein	P49321	P49321	0.0454572	0.0815335		941240000	25.23	25.6591	25.6672	25.3555	24.9573	25.2953	25.1404	25.9587	25.4576	25.1838	24.6919	25.4591
FASN	Fatty acid synthase;[Acyl-carrier-protein] S-acetyltransferase;[Acyl-carrier-protein] S-malonyltransferase;3-oxoacyl-[acyl-carrier-protein] synthase;3-oxoacyl-[acyl-carrier-protein] reductase;3-hydroxyacyl-[acyl-carrier-protein] dehydratase;Enoyl-[acyl-carrier-protein] reductase;Oleoyl-[acyl-carrier-protein] hydrolase	P49327	P49327	0.507701	0.761976		7216300000	28.048	27.4872	28.0746	28.1518	27.7958	28.4482	27.7266	27.7755	27.7899	27.8058	25.9056	27.956
CCT3	T-complex protein 1 subunit gamma	P49368	P49368	0.0470721	0.120043		6527500000	28.3136	27.7811	28.0168	27.8158	28.0839	28.3227	28.0215	28.1987	27.7019	27.8744	27.7988	28.4561
TUFM	Elongation factor Tu, mitochondrial	P49411	P49411	0.459117	0.772823		8161400000	27.8134	26.9533	27.4918	27.4402	27.2996	27.3192	27.3898	26.6381	27.2986	27.4148	25.6139	27.2078
SRP9	Signal recognition particle 9 kDa protein	P49458	P49458	-0.300885	0.127033		837600000	24.7775	25.6904	25.2943	25.0656	25.5586	20.4276	25.4541	23.0891	25.6296	25.2441	24.3656	24.8368
CARS	Cysteine--tRNA ligase, cytoplasmic	P49589	P49589	3.49064	7.30183	+	1367800000	26.1273	25.9782	26.1907	25.9087	26.0315	25.9378	21.7806	22.8294	22.8176	22.9809	23.0123	21.8096
HINT1	Histidine triad nucleotide-binding protein 1	P49773	P49773	-0.175288	0.361676		923080000	24.9648	25.9735	25.0392	25.3428	24.7646	24.8823	25.655	24.902	25.4524	25.4699	25.0687	25.4709
NT5C2	Cytosolic purine 5-nucleotidase	P49902	P49902	-3.03514	3.38707	+	350050000	23.1856	23.0221	21.0894	20.6519	21.1371	23.7518	25.4724	25.425	25.2253	25.2932	24.0877	25.545
GMPS	GMP synthase [glutamine-hydrolyzing]	P49915	P49915	-0.114325	0.155417		494490000	23.048	23.0498	24.2071	23.5477	23.8372	24.4048	23.7469	23.6564	24.2499	23.8906	23.1004	24.1363
LIG3	DNA ligase 3	P49916	P49916	-0.414158	1.16204		177450000	23.295	22.7801	23.0245	22.7388	22.6234	22.6241	22.9778	23.5927	22.9916	22.7874	23.8926	23.3287
GDI2	Rab GDP dissociation inhibitor beta	P50395	P50395	-1.63375	1.71549	+	434310000	24.022	23.9422	22.2571	21.1851	24.1261	23.9027	24.4538	24.6364	25.4827	25.4887	23.6786	25.4975
EMD	Emerin	P50402	P50402	0.714481	0.587101		571500000	24.8094	22.489	24.5692	24.7381	24.7241	24.5063	23.9285	24.2216	24.159	21.4017	24.5568	23.2816
SERPINH1	Serpin H1	P50454	P50454	-0.761561	0.931742		301950000	23.1591	22.4621	24.1619	23.0262	22.5863	22.9569	23.9125	25.2637	22.4495	23.5792	24.0358	23.6811
ST13;ST13P4;ST13P5	Hsc70-interacting protein;Putative protein FAM10A4;Putative protein FAM10A5	P50502;Q8IZP2;Q8NFI4	P50502;Q8IZP2;Q8NFI4	-0.903098	0.943235		237700000	23.6095	23.5053	22.9222	22.7594	21.0379	23.7324	23.2186	24.3813	23.6482	23.85	25.0332	22.854
RPL14	60S ribosomal protein L14	P50914	P50914	0.652684	2.41858	+	17917000000	30.0221	29.883	29.5815	29.9051	29.9058	29.9627	29.6061	28.8611	29.4511	29.4019	28.5979	29.426
CCT8	T-complex protein 1 subunit theta	P50990	P50990	-0.0715574	0.145043		11617000000	28.916	28.8189	28.7888	28.7012	28.7929	28.9004	29.0053	29.2606	28.9604	28.963	27.9827	29.1755
CCT4	T-complex protein 1 subunit delta	P50991	P50991	-0.0289803	0.0895949		9227600000	28.4011	28.7649	28.8727	28.8985	28.3391	28.6569	28.5929	28.9188	28.5369	28.5618	28.6095	28.8871
FXR1	Fragile X mental retardation syndrome-related protein 1	P51114	P51114	-0.221873	0.308127		370570000	23.8961	24.9067	24.4287	23.539	24.204	23.9416	24.4022	23.2147	24.4123	24.6284	24.7658	24.8241
FXR2	Fragile X mental retardation syndrome-related protein 2	P51116	P51116	-1.48692	3.19578	+	174140000	22.2793	22.582	21.8444	22.6143	21.5521	23.2648	23.7882	23.2366	24.1565	24.1787	23.4369	24.2618
RAB5C	Ras-related protein Rab-5C	P51148;K7ERQ8;P20339;P61020	P51148;K7ERQ8	-0.935425	1.40995	+	61371000	23.0135	23.1937	23.1727	22.3663	21.4542	21.3668	23.1069	23.9583	22.7822	23.0102	23.7847	23.5375
GALK1	Galactokinase	P51570	P51570	0.359187	0.382983		234730000	22.7004	22.6572	23.9624	23.7655	22.6417	22.2513	21.9534	22.7489	22.4584	23.0098	23.8748	21.7782
HCFC1	Host cell factor 1;HCF N-terminal chain 1;HCF N-terminal chain 2;HCF N-terminal chain 3;HCF N-terminal chain 4;HCF N-terminal chain 5;HCF N-terminal chain 6;HCF C-terminal chain 1;HCF C-terminal chain 2;HCF C-terminal chain 3;HCF C-terminal chain 4;HCF C-terminal chain 5;HCF C-terminal chain 6	P51610	P51610	1.06834	1.87166	+	150130000	23.7664	24.359	23.8007	24.5111	23.4156	23.0879	22.2949	22.713	22.3096	22.3353	24.0795	22.7984
HDGF	Hepatoma-derived growth factor	P51858	P51858	1.09386	1.42978	+	311940000	23.7228	22.5878	23.6309	24.3124	24.2423	24.0304	21.6936	22.5755	23.7614	21.5415	23.5407	22.8506
HNRNPA3	Heterogeneous nuclear ribonucleoprotein A3	P51991	P51991	0.442124	0.375497		1497600000	26.7146	25.4949	25.7921	26.4555	26.5336	26.7348	26.2404	25.4926	26.7872	26.5211	23.6032	26.4283
HNRNPM	Heterogeneous nuclear ribonucleoprotein M	P52272	P52272	0.65467	1.38542		12173000000	29.4607	29.4917	29.2138	29.1567	29.1538	28.4801	28.9995	28.825	28.5721	28.7769	27.3865	28.4689
KPNA2	Importin subunit alpha-1	P52292	P52292	0.345658	0.664843		1124900000	25.8104	26.2243	26.3668	26.3948	25.5602	25.474	25.2135	26.3356	25.1795	25.2442	26.0592	25.7246
ARHGDIA	Rho GDP-dissociation inhibitor 1	P52565	P52565	-0.705261	0.93706		775610000	25.053	23.0553	25.2144	25.5628	24.6538	24.2627	24.7766	25.6855	25.414	25.3307	25.9458	24.8809
HNRNPF	Heterogeneous nuclear ribonucleoprotein F;Heterogeneous nuclear ribonucleoprotein F, N-terminally processed	P52597	P52597	0.126138	0.160421		1350500000	25.7203	25.2769	26.1499	25.4424	25.1282	26.4379	25.8897	25.2979	26.1507	25.9176	24.6227	25.5201
KIF11	Kinesin-like protein KIF11	P52732	P52732	-1.67926	5.34048	+	74343000000	30.6318	30.8455	30.9223	30.5687	30.9522	31.3561	33.0284	32.0951	32.8013	32.7283	32.1713	32.5278
CAPZA1	F-actin-capping protein subunit alpha-1	P52907	P52907	-0.829283	0.613885		1072100000	25.3309	22.6301	22.1218	25.4712	25.4736	25.6988	25.127	25.1705	25.3283	25.4003	25.0214	25.6546
SLC25A1	Tricarboxylate transport protein, mitochondrial	P53007	P53007	-0.852611	0.755388		859420000	25.6685	24.9282	25.0334	22.6709	25.4271	25.4884	26.0232	26.1918	26.0583	25.8068	23.9164	26.3357
ACLY	ATP-citrate synthase	P53396	P53396	0.557057	0.926748		1325800000	25.5394	25.2955	25.9674	25.7188	25.2029	25.2108	24.6974	25.5449	25.177	24.9916	23.5953	25.5862
COPA	Coatomer subunit alpha;Xenin;Proxenin	P53621	P53621	0.308433	0.69766		555840000	24.5373	24.6193	24.7832	24.1322	24.6713	24.5204	24.0648	24.6596	24.4292	24.5143	23.2881	24.4569
SLC16A1	Monocarboxylate transporter 1	P53985	P53985	-0.982443	0.730197		426170000	24.6071	22.9078	21.9661	22.6203	22.0318	22.1432	21.0902	23.5437	24.5609	24.6846	23.675	24.6166
SUB1	Activated RNA polymerase II transcriptional coactivator p15	P53999	P53999	-1.52758	1.11665		1439800000	24.9774	21.3602	25.1249	24.8319	25.8471	26.456	26.6812	26.7575	26.2314	26.2611	25.0556	26.7762
CLNS1A	Methylosome subunit pICln	P54105	P54105	-0.808801	2.23987	+	11029000000	28.586	28.5998	29.0951	28.7696	28.0742	29.2401	29.2412	29.914	29.2916	29.1547	30.0901	29.5262
RARS	Arginine--tRNA ligase, cytoplasmic	P54136	P54136	1.19545	2.93264	+	4219600000	27.8046	28.0706	28.0795	27.5476	27.4997	27.5921	26.805	26.9882	26.7524	26.6494	25.371	26.8554
ALDH18A1	Delta-1-pyrroline-5-carboxylate synthase;Glutamate 5-kinase;Gamma-glutamyl phosphate reductase	P54886	P54886	1.39565	2.17886	+	1590900000	25.7348	26.2163	26.3808	26.6729	25.7442	25.8411	24.9754	23.0379	25.1537	25.0868	24.304	25.6583
PSMD4	26S proteasome non-ATPase regulatory subunit 4	P55036	P55036	-0.618913	1.49427		1823900000	25.9091	25.7074	26.0054	25.7921	26.2563	26.7322	26.9351	25.8547	26.8055	27.1364	26.3984	26.9859
CSE1L	Exportin-2	P55060	P55060	-0.688602	0.350831		500770000	24.8698	24.2005	24.656	24.2084	23.336	20.6988	21.3845	25.0519	24.7147	24.8923	24.914	25.1439
VCP	Transitional endoplasmic reticulum ATPase	P55072	P55072	-0.310257	0.259137		1382500000	25.6087	25.1864	25.3983	24.8803	25.3714	25.3178	25.8215	26.1072	26.1659	26.2476	23.1601	26.1222
NAP1L1	Nucleosome assembly protein 1-like 1	P55209	P55209	-0.107598	0.0610898		1407000000	25.7137	25.4788	25.6761	24.9638	25.2886	25.9513	26.1399	25.7469	26.5738	26.2372	22.5819	26.4381
EIF3B	Eukaryotic translation initiation factor 3 subunit B	P55884	P55884	-0.921243	2.68535	+	2987000000	26.3729	26.2897	26.8841	26.7195	26.715	26.7135	27.9897	27.0486	27.9095	27.635	26.7985	27.8408
MARS	Methionine--tRNA ligase, cytoplasmic	P56192	P56192	1.11255	3.05805	+	3605400000	27.5748	27.399	27.4679	27.7873	27.2401	27.3811	26.6106	25.5739	26.8121	26.5595	25.7652	26.8534
MTPN	Myotrophin	P58546	P58546	0.831038	1.30476		168380000	23.3264	23.4605	23.9326	23.5361	23.8734	22.3784	21.9918	22.4597	22.6012	21.6649	23.5213	23.2822
HIST1H2BD;HIST1H2BN;HIST1H2BM;HIST1H2BL	Histone H2B type 1-D;Histone H2B type 1-N;Histone H2B type 1-M;Histone H2B type 1-L	P58876;Q99877;Q99879;Q99880	P58876;Q99877;Q99879;Q99880	0.563184	3.19694	+	8702300000	29.3179	29.1152	28.8965	29.121	28.9719	28.6056	28.5725	28.3588	28.2754	28.6362	28.3319	28.4741
ARPC4;ARPC4-TTLL3	Actin-related protein 2/3 complex subunit 4	P59998;A0A0A6YYG9	P59998;A0A0A6YYG9	-1.65095	1.79067	+	210680000	24.0626	23.2122	23.298	22.8991	22.2896	21.2664	24.2475	23.0104	23.6499	25.2289	25.5315	25.2653
SEC61G	Protein transport protein Sec61 subunit gamma	P60059	P60059	-1.03129	0.940964		156350000	23.0662	23.0268	23.8626	23.1961	20.7527	23.3234	22.9707	24.7956	24.476	22.5863	24.9264	23.6606
EIF3E	Eukaryotic translation initiation factor 3 subunit E	P60228	P60228	-0.627998	3.59574	+	1679600000	25.9471	26.3821	25.8476	26.1348	25.8277	25.8069	26.6568	26.8347	26.438	26.5221	26.7742	26.4885
SEC61B	Protein transport protein Sec61 subunit beta	P60468	P60468	-0.276738	0.182882		630700000	25.7776	24.9251	24.9249	24.9048	25.05	21.7506	24.533	25.3639	25.0661	24.8688	24.1514	25.0103
MYL6	Myosin light polypeptide 6	P60660;P14649	P60660	-0.490237	0.364859		557550000	22.583	21.4686	24.468	24.7947	24.3773	24.9726	24.3101	24.6169	23.9487	23.9887	23.9483	24.793
ACTB	Actin, cytoplasmic 1;Actin, cytoplasmic 1, N-terminally processed	P60709;Q562R1;P0CG38;Q9BYX7	P60709	0.0539265	0.0298206		851870000	25.4318	25.4941	25.4076	25.1085	24.1138	21.922	24.0965	23.7583	24.8945	25.6248	24.3412	24.4388
EIF4A1	Eukaryotic initiation factor 4A-I	P60842	P60842	-0.0826562	0.193003		15388000000	28.7841	28.0979	28.4173	28.5333	28.7047	28.8363	28.9161	28.0376	28.5675	28.7787	28.7746	28.7951
RPS20	40S ribosomal protein S20	P60866	P60866	0.433695	1.21243		17598000000	30.2309	29.891	29.964	30.0906	29.7892	29.556	29.8742	28.6349	29.7225	29.6899	29.3999	29.5981
PRPS1;PRPS1L1	Ribose-phosphate pyrophosphokinase 1;Ribose-phosphate pyrophosphokinase 3	P60891;P21108	P60891;P21108	1.423	1.57483	+	2266500000	24.9071	24.5259	24.5905	25.8004	26.0621	27.2394	24.995	22.6466	24.8075	23.9684	23.9923	24.1775
DSTN	Destrin	P60981	P60981	-0.194673	0.102908		187560000	25.3282	22.7214	22.4373	21.7028	22.606	22.8961	21.5548	24.1671	23.6887	22.0213	24.6149	22.8129
ACTR2	Actin-related protein 2	P61160	P61160	-1.50231	1.43189	+	170900000	23.3805	24.3391	21.8822	21.9113	21.6044	21.69	24.2914	22.3288	23.5822	25.0102	23.5578	25.0509
ACTR1A	Alpha-centractin	P61163	P61163	0.387931	0.25833		3041300000	26.7275	25.9337	26.6196	25.7991	26.8516	26.9889	27.1738	26.5659	26.6417	26.448	23.1634	26.6002
RPS3A	40S ribosomal protein S3a	P61247	P61247	0.332501	1.07255		46272000000	31.1754	30.5943	30.8163	30.8342	31.355	31.2097	31.0138	30.2811	30.8524	30.8626	30.2975	30.6826
RPL26	60S ribosomal protein L26	P61254;J3QQQ9;Q2PPJ7	P61254;J3QQQ9	0.276808	0.270454		28241000000	30.4105	29.1289	29.5379	29.8017	30.63	30.3866	30.781	28.496	30.0835	30.1783	28.781	29.9151
RPL15	60S ribosomal protein L15	P61313	P61313	0.865616	1.26304		17695000000	29.7181	30.2462	29.6291	29.2186	30.2212	30.1014	29.6416	28.4819	29.5416	29.2779	27.4102	29.5876
RPL27	60S ribosomal protein L27	P61353	P61353	0.277497	0.518233		11897000000	28.9213	28.9143	28.825	28.9814	29.1883	29.8764	29.4845	28.1821	28.957	29.033	28.3366	29.0486
RPL37A	60S ribosomal protein L37a	P61513;A6NKH3	P61513	0.862988	1.71173	+	13831000000	30.0728	29.9296	29.3288	29.3022	29.5587	29.2143	29.0376	29.0399	29.3897	28.7492	27.4676	28.5444
HNRNPK	Heterogeneous nuclear ribonucleoprotein K	P61978	P61978	-0.158053	0.712487		22577000000	29.9337	30.3107	30.1694	29.7448	30.0156	30.2703	30.3395	30.2778	30.1114	29.9764	30.2163	30.4716
RPS7	40S ribosomal protein S7	P62081	P62081	0.0444765	0.0941212		37866000000	30.6985	30.6425	30.0842	30.6281	31.2057	30.8607	30.9051	30.4271	30.6174	30.8503	30.7143	30.3386
PPP1CA	Serine/threonine-protein phosphatase PP1-alpha catalytic subunit	P62136	P62136	0.117008	0.158616		190760000	23.5565	23.3525	23.9429	23.6787	23.2293	23.2065	22.8007	23.1015	23.9547	22.5321	24.0004	23.8752
CALM1	Calmodulin	P62158;P27482;P02585	P62158	-1.93505	1.32667	+	1615600000	26.2066	22.555	22.5389	22.8498	25.9763	26.2652	26.6606	27.5835	25.1193	26.1095	25.922	26.6072
PSMC5	26S protease regulatory subunit 8	P62195	P62195	-0.799706	0.795818		373160000	22.8524	24.6805	23.8337	22.3094	21.7537	24.5126	24.0855	23.4393	24.2919	24.3117	23.8071	24.8051
RPS8	40S ribosomal protein S8	P62241	P62241	0.323326	0.727655		38384000000	30.7839	30.7735	30.8942	30.9664	30.8689	30.7909	31.0696	29.6043	30.7827	30.7558	30.0997	30.8256
RPS15A	40S ribosomal protein S15a	P62244;H3BN98	P62244	0.238718	0.902369		12853000000	29.1255	29.4694	29.2324	29.2108	29.0972	29.5471	29.4114	29.2659	29.0842	28.8766	28.5695	29.0425
RPS16	40S ribosomal protein S16	P62249	P62249	-0.0108232	0.0274053		25379000000	30.4926	29.8468	30.0381	30.275	30.4611	30.2224	30.4018	29.8398	30.3369	30.4757	30.1807	30.166
YWHAE	14-3-3 protein epsilon	P62258	P62258	-0.851538	1.94	+	3725800000	26.7446	25.5465	25.8573	26.7608	26.4117	26.5985	26.976	27.7133	27.4206	27.0583	26.4377	27.4227
RPS14	40S ribosomal protein S14	P62263	P62263	0.469751	1.94122	+	24811000000	30.6942	30.1856	30.1174	30.3445	30.3806	30.2745	30.0936	29.6003	29.9337	30.0385	29.3636	30.1487
RPS23	40S ribosomal protein S23	P62266	P62266	0.340048	0.493107		17531000000	29.859	29.1682	29.0882	29.3811	30.3818	29.7764	30.047	28.3793	29.4466	29.7286	28.6877	29.3251
RPS18	40S ribosomal protein S18	P62269	P62269	0.244929	0.756144		34958000000	30.8422	30.3054	30.4034	30.8492	30.8105	31.0589	30.6699	30.0264	30.5557	30.6464	30.1828	30.7187
RPS29	40S ribosomal protein S29	P62273	P62273	0.0595239	0.0225692		3142300000	25.4063	23.7418	26.8802	25.6483	27.4321	27.489	27.5468	23.7754	27.2248	26.8838	23.9587	26.851
RPS13	40S ribosomal protein S13	P62277	P62277	0.247661	0.694571		32809000000	30.2491	30.3284	30.6582	31.0011	31.0827	31.0046	30.7172	30.1346	30.5825	30.7549	30.2665	30.3825
RPS11	40S ribosomal protein S11	P62280	P62280	0.296125	0.532735		40156000000	31.0702	30.4042	30.4663	30.6217	31.3992	31.0215	30.9851	30.0207	30.7746	30.8645	29.7329	30.8284
SNRPE	Small nuclear ribonucleoprotein E	P62304	P62304	0.112417	0.0586424		422410000	24.4396	23.8584	24.1182	24.4211	23.0582	21.8132	23.8651	24.3916	23.7562	20.7967	24.0737	24.1508
SNRPF	Small nuclear ribonucleoprotein F	P62306	P62306	0.184796	0.226313		297690000	23.7509	24.1258	23.839	23.647	23.242	23.9729	23.0204	24.5215	22.888	22.7862	24.0793	24.1736
SNRPD1	Small nuclear ribonucleoprotein Sm D1	P62314	P62314	-1.92629	3.4838	+	4913900000	27.2018	25.7198	26.35	27.2436	27.5063	27.6345	29.0735	28.0922	28.7493	29.3572	29.2745	28.6671
SNRPD2	Small nuclear ribonucleoprotein Sm D2	P62316	P62316	-0.858097	4.65984	+	3945400000	27.4327	27.3452	27.6755	27.3475	27.55	27.0993	28.1575	28.3542	28.1586	28.3532	28.0019	28.5733
SNRPD3	Small nuclear ribonucleoprotein Sm D3	P62318	P62318	0.399539	1.3476		7965800000	28.4103	29.007	28.6176	28.6545	28.8406	29.0186	28.2633	27.8909	28.5258	28.9176	28.4228	28.131
PSMC6	26S protease regulatory subunit 10B	P62333	P62333	0.477396	0.817792		252600000	24.4158	23.0083	24.143	24.4789	23.5162	24.0697	23.3113	22.5788	23.523	23.5336	23.977	23.8437
RPL7A	60S ribosomal protein L7a	P62424	P62424	0.74526	3.20799	+	60484000000	31.5477	31.6747	31.551	31.5652	31.8333	31.7018	31.2812	30.6785	31.1797	31.0113	30.3149	30.9365
CNBP	Cellular nucleic acid-binding protein	P62633	P62633	0.575217	0.955271		2734500000	27.9404	27.6765	27.6712	26.9681	27.3262	25.9386	26.3777	27.248	26.6007	26.8702	26.296	26.6771
YPEL5	Protein yippee-like 5	P62699	P62699	0.321603	0.365901		118160000	22.7148	22.739	23.3617	22.811	22.7328	22.8252	21.2034	23.2467	22.8286	22.1379	23.7779	22.0605
RPS4X	40S ribosomal protein S4, X isoform	P62701;P22090;Q8TD47	P62701	0.171262	0.595009		38339000000	30.7706	30.297	30.5937	30.5134	30.9844	30.8635	30.8876	30.2464	30.455	30.5727	30.2596	30.5738
RPL23A	60S ribosomal protein L23a	P62750	P62750	0.454291	1.04614		24106000000	29.872	30.3211	29.9321	29.9642	30.849	30.1943	29.9651	29.7133	30.1915	29.9568	28.8544	29.7257
RPS6	40S ribosomal protein S6	P62753	P62753	0.582294	1.68947	+	33469000000	30.5877	30.6915	30.5017	30.1629	30.9208	30.6984	30.4546	29.6773	30.1992	30.3328	29.2638	30.1415
HIST1H4A	Histone H4	P62805	P62805	1.07018	2.47734	+	1474000000	26.9929	26.3682	26.6337	26.3988	26.4173	26.3108	25.7942	25.6253	25.6638	25.7627	24.16	25.6946
RAN	GTP-binding nuclear protein Ran	P62826	P62826	-0.746057	1.53129	+	2620500000	26.7903	26.437	26.8309	25.6031	26.3894	26.0079	27.2683	27.2149	26.9837	27.481	26.0537	27.5331
RPL23	60S ribosomal protein L23	P62829	P62829	0.642861	3.15026	+	16644000000	30.1396	29.7688	30.0462	30.0514	29.6946	29.6164	29.3365	29.6016	28.9235	29.1061	29.3805	29.1115
RPS15	40S ribosomal protein S15	P62841	P62841	1.18935	0.818063		5989500000	28.5452	28.7708	28.6202	28.219	28.3224	28.1901	27.9798	28.6824	27.5269	27.6821	23.5398	28.1206
RPS24	40S ribosomal protein S24	P62847	P62847	-0.00611083	0.00946579		13354000000	29.6665	28.7757	28.538	28.803	29.2713	29.1686	29.381	28.5563	28.9772	29.1187	29.4651	28.7614
RPS25	40S ribosomal protein S25	P62851	P62851	0.299981	0.692921		26587000000	30.4583	30.7966	30.6875	30.9509	30.1749	29.7345	30.1364	30.6387	29.7995	30.073	30.3679	29.9873
RPS26;RPS26P11	40S ribosomal protein S26;Putative 40S ribosomal protein S26-like 1	P62854;Q5JNZ5	P62854;Q5JNZ5	0.597485	2.04756	+	12200000000	29.2837	29.6239	29.1612	30.1443	29.6335	29.2291	29.2159	28.7432	28.7693	29.228	28.9387	28.5956
RPS28	40S ribosomal protein S28	P62857	P62857	0.437491	0.849378		4730900000	28.1809	27.5582	27.3589	27.9106	28.0677	28.0851	27.7675	28.0665	27.325	27.7993	26.4548	27.1234
RPL30	60S ribosomal protein L30	P62888	P62888	0.374065	1.43209		18943000000	30.2554	30.3996	29.955	30.7487	30.1331	29.863	29.911	29.5265	29.762	29.8209	30.1303	29.9597
RPL39;RPL39P5	60S ribosomal protein L39;Putative 60S ribosomal protein L39-like 5	P62891;Q59GN2	P62891;Q59GN2	0.0353034	0.0122073		832960000	25.8204	22.4431	23.0406	21.4608	25.79	26.114	22.1739	22.9973	25.5178	25.3214	23.8342	24.6125
RPL31	60S ribosomal protein L31	P62899	P62899	1.03272	1.85459	+	16949000000	29.7721	30.4269	29.8637	29.8471	29.807	29.1972	29.0967	29.1268	28.9352	28.935	27.2746	29.3494
RPL10A	60S ribosomal protein L10a	P62906	P62906	0.2194	0.329354		25157000000	30.5885	29.563	29.3911	30.0732	30.691	30.6211	30.3871	29.2811	30.2155	30.2681	29.6882	29.7717
RPL32	60S ribosomal protein L32	P62910	P62910	0.769018	2.00743	+	7331900000	27.9694	29.1076	29.0066	28.8791	28.6133	28.5453	28.2703	27.2594	28.0533	28.0746	27.5389	28.3109
RPL11	60S ribosomal protein L11	P62913	P62913	0.745984	2.56567	+	26464000000	30.6894	30.5743	30.2533	30.2027	30.7458	29.9331	30.0904	29.5317	29.8546	29.8258	29.1606	29.4595
RPL8	60S ribosomal protein L8	P62917	P62917	0.490085	0.790965		40892000000	30.8988	30.6961	30.1487	30.6557	31.4894	31.2045	30.8642	29.8245	30.6598	30.7773	29.2985	30.7283
PPIA	Peptidyl-prolyl cis-trans isomerase A;Peptidyl-prolyl cis-trans isomerase A, N-terminally processed	P62937;F5H284;Q9Y536;P0DN26;A0A0B4J2A2;A0A075B767;A0A075B759;P0DN37	P62937	-0.446997	1.79721		10145000000	28.541	27.9578	28.4106	27.7936	28.1051	28.671	28.493	28.7498	28.9453	28.6567	28.6271	28.6892
RPS27A	Ubiquitin-40S ribosomal protein S27a;Ubiquitin;40S ribosomal protein S27a	P62979;P0CG48;P0CG47	P62979	0.703077	0.400308		6918600000	27.3448	26.6941	27.6259	27.8539	28.161	28.6149	28.1578	25.1481	28.0631	28.278	24.2113	28.2178
TRA2B	Transformer-2 protein homolog beta	P62995	P62995	-1.80319	2.98432	+	826430000	22.8165	24.9647	24.4311	25.5063	25.1212	24.943	26.362	26.3483	26.5011	26.5124	26.201	26.6771
YWHAZ	14-3-3 protein zeta/delta	P63104	P63104	-0.286122	0.211183		1679900000	25.4173	24.1552	26.5271	24.9694	25.9533	26.165	25.045	27.1025	26.2059	26.0324	24.1988	26.3195
PPP2R2A	Serine/threonine-protein phosphatase 2A 55 kDa regulatory subunit B alpha isoform	P63151;Q00005;Q9Y2T4	P63151	1.57906	1.93831	+	1985400000	25.3935	25.4098	25.9668	25.6999	26.3592	27.4346	23.0286	23.4135	25.2158	24.9589	24.8369	25.3357
RPL38	60S ribosomal protein L38	P63173	P63173	-0.0959225	0.225609		6104400000	27.2883	28.1747	27.7102	28.0893	27.8149	27.6164	27.7039	27.8347	27.9224	27.9304	28.3539	27.524
RPS21	40S ribosomal protein S21	P63220	P63220	0.172513	0.238764		1006800000	25.0685	25.7305	25.8939	25.7464	24.9054	25.0191	24.6556	26.0594	25.1694	24.8681	25.8153	24.761
EIF5A;EIF5A2;EIF5AL1	Eukaryotic translation initiation factor 5A-1;Eukaryotic translation initiation factor 5A-2;Eukaryotic translation initiation factor 5A-1-like	P63241;Q9GZV4;Q6IS14	P63241;Q9GZV4;Q6IS14	-0.551156	3.04094	+	2976800000	26.1443	26.4538	26.2435	26.6141	26.2555	26.1455	26.5236	27.2198	26.8801	26.8605	26.8028	26.8769
GNB2L1	Guanine nucleotide-binding protein subunit beta-2-like 1;Guanine nucleotide-binding protein subunit beta-2-like 1, N-terminally processed	P63244	P63244	0.974562	2.77809	+	4154800000	28.0151	28.0399	27.9514	27.7883	27.9466	27.6866	27.1044	27.4443	27.0789	26.9902	25.868	27.0948
ACTG1	Actin, cytoplasmic 2;Actin, cytoplasmic 2, N-terminally processed	P63261	P63261	-0.830423	2.22233	+	52290000000	31.2208	30.0574	30.3836	30.3265	30.4893	30.7825	31.1887	30.7875	31.0912	31.577	31.6839	31.9144
TMSB10	Thymosin beta-10	P63313	P63313	-0.372886	0.216345		875720000	24.0599	22.4027	23.3003	22.4034	23.7365	24.0707	24.6288	22.7385	20.9636	24.7537	24.6194	24.5068
YBX1	Nuclease-sensitive element-binding protein 1	P67809;Q9Y2T7	P67809	-0.0907558	0.240099		16886000000	29.7126	29.4442	29.0679	29.4837	30.0312	29.5877	29.7852	29.3292	29.8459	29.8426	29.4787	29.5902
TPM4	Tropomyosin alpha-4 chain	P67936	P67936	-0.694485	0.348687		506020000	21.01	22.3729	22.34	22.5341	21.5866	25.4286	20.7954	23.006	25.0683	23.0087	22.9054	24.6551
EEF1A1;EEF1A1P5	Elongation factor 1-alpha 1;Putative elongation factor 1-alpha-like 3	P68104;Q5VTE0	P68104;Q5VTE0	3.35463	9.39263	+	392770000000	33.991	33.4239	33.3744	33.9959	34.0666	33.982	30.6576	30.4136	30.3882	30.5575	30.2517	30.4375
TUBA1B;TUBA4A	Tubulin alpha-1B chain;Tubulin alpha-4A chain	P68363;P68366;A6NHL2;Q9H853	P68363;P68366	-0.0503394	0.103918		37133000000	30.3424	29.8907	30.3542	30.2674	29.9837	30.3655	29.7262	30.6976	30.1605	29.9728	30.7089	30.2399
TUBB4B	Tubulin beta-4B chain	P68371	P68371	0.506228	2.4934	+	47321000000	30.1657	30.0157	30.6164	30.439	30.0652	30.4387	29.4636	30.1192	29.8401	29.814	29.7672	29.6993
NOP14	Nucleolar protein 14	P78316	P78316	-0.562663	0.720345		171820000	21.0553	22.8668	22.7234	23.9287	22.8044	23.2001	23.0501	23.6187	23.4196	23.205	23.6025	23.0587
GTF2I	General transcription factor II-I	P78347	P78347	0.549851	0.480416		307960000	23.556	24.631	24.1819	21.7254	24.4053	23.8381	24.1298	22.2403	23.7325	23.1025	23.5931	22.2404
SRPK2	SRSF protein kinase 2;SRSF protein kinase 2 N-terminal;SRSF protein kinase 2 C-terminal	P78362	P78362	0.694271	1.648	+	448480000	25.0055	25.5577	25.2314	25.1132	24.7501	24.0171	24.0381	24.8955	24.0547	24.0142	24.406	24.1008
CCT2	T-complex protein 1 subunit beta	P78371	P78371	-0.156348	0.824889		20131000000	29.5888	29.5677	29.1753	29.3345	29.5268	29.8643	29.6679	29.7532	29.6005	29.6559	29.5856	29.7324
GSTO1	Glutathione S-transferase omega-1	P78417	P78417	-0.927245	0.653609		727150000	24.0689	22.344	21.8747	24.6754	23.2541	24.2982	22.7166	22.6664	25.2366	25.2471	24.5442	25.6679
PRKDC	DNA-dependent protein kinase catalytic subunit	P78527	P78527	0.945089	1.56355	+	4370400000	27.456	27.9597	28.054	27.7137	27.3109	27.2204	27.1939	26.4058	27.0712	26.9984	25.1045	27.2704
MRPS22	28S ribosomal protein S22, mitochondrial	P82650	P82650	0.603663	0.957956		334470000	23.6968	24.2641	23.8783	24.1481	23.8187	23.9235	21.8616	23.0894	23.7844	24.1095	23.3802	23.8824
MRPS35	28S ribosomal protein S35, mitochondrial	P82673	P82673	0.288601	0.396389		231910000	24.4121	23.4128	22.8907	23.5432	24.2556	23.758	23.6494	22.8177	23.9109	24.0367	22.6259	23.5001
MRPS34	28S ribosomal protein S34, mitochondrial	P82930	P82930	0.198212	0.193116		393020000	24.24	22.5643	23.0107	24.1413	24.5022	24.1429	23.6552	22.4593	24.3741	23.8612	23.7051	23.3573
MRPS6	28S ribosomal protein S6, mitochondrial	P82932	P82932	-0.043204	0.0385677		233360000	22.1724	23.1792	22.6699	22.6708	23.5983	23.9819	23.49	23.1164	23.1281	23.4425	23.6274	21.7274
RPL24	60S ribosomal protein L24	P83731	P83731	0.291403	0.785803		17503000000	30.1972	29.4236	29.3197	29.3695	29.9921	29.5996	29.6927	28.8703	29.6187	29.5035	29.2266	29.2415
RPL36A;RPL36A-HNRNPH2	60S ribosomal protein L36a	P83881;H7BZ11	P83881;H7BZ11	0.698194	1.695	+	7688800000	29.3742	29.2538	28.9627	28.29	29.228	28.1754	28.3189	28.4519	28.211	28.3298	27.5158	28.2676
ERH	Enhancer of rudimentary homolog	P84090	P84090	-0.983007	1.34748	+	11209000000	28.9994	26.4799	27.6885	28.3803	28.3588	28.9835	29.824	28.9039	28.8348	28.5729	29.326	29.327
RPL19	60S ribosomal protein L19	P84098	P84098	0.772081	1.12719		19101000000	30.4435	29.85	28.8849	29.6667	30.446	29.663	29.8283	28.2162	29.3138	29.467	28.0116	29.4848
SRSF3	Serine/arginine-rich splicing factor 3	P84103	P84103	-0.116922	0.161478		6238200000	28.1569	27.7131	27.3801	27.7762	28.3507	28.763	28.1724	27.3668	28.297	28.0781	28.0492	28.8781
H3F3A;HIST1H3A;HIST2H3A;HIST3H3;H3F3C	Histone H3.3;Histone H3.1;Histone H3.2;Histone H3.1t;Histone H3.3C	P84243;P68431;Q71DI3;Q16695;Q6NXT2;Q5TEC6	P84243;P68431;Q71DI3;Q16695;Q6NXT2	1.10893	1.68055	+	1133200000	26.1909	26.0708	25.838	26.5068	26.6231	25.9393	25.8599	23.7084	25.5093	25.5785	24.0749	25.7844
RBM10	RNA-binding protein 10	P98175	P98175	-0.374365	1.31537		80042000000	31.5617	31.7073	31.6869	31.31	31.7626	31.5401	32.2398	31.5258	32.1444	32.3126	31.4648	32.1272
RBM3	RNA-binding protein 3	P98179	P98179	-0.514045	0.516739		124390000	23.3224	23.102	23.0642	23.1292	21.1414	21.3144	22.9646	22.6561	23.3955	22.3694	24.0142	22.7581
TFAM	Transcription factor A, mitochondrial	Q00059	Q00059	0.368957	0.402552		1653600000	25.3642	25.574	26.3931	26.4218	26.6697	26.2846	25.9694	24.8526	26.6518	26.2087	24.4812	26.3299
SLC25A3	Phosphate carrier protein, mitochondrial	Q00325	Q00325	-0.846256	0.667316		1656800000	26.0621	23.6335	22.7998	26.5848	25.887	25.808	26.0179	26.2399	25.8805	25.9474	25.394	26.3731
HDLBP	Vigilin	Q00341	Q00341	0.823152	1.85442	+	2404800000	26.9261	26.4746	27.2087	26.8315	27.2783	26.9386	26.7771	25.3358	26.3834	26.3124	25.373	26.5372
PURA	Transcriptional activator protein Pur-alpha	Q00577	Q00577	-0.731867	1.51912	+	125740000	22.5497	22.2765	23.158	23.4842	23.3108	22.3821	23.6221	22.698	23.5292	23.8021	24.1421	23.759
CLTC	Clathrin heavy chain 1	Q00610;P53675	Q00610	0.0116752	0.0163783		1896000000	26.0936	25.3432	25.7906	25.8545	25.9104	26.3328	25.3166	25.3111	26.1928	26.1167	25.7663	26.5514
HNRNPU	Heterogeneous nuclear ribonucleoprotein U	Q00839	Q00839	0.659986	3.33148	+	25205000000	30.5796	30.5446	30.4677	30.2096	30.3672	30.3159	30.1044	29.531	29.7345	29.8511	29.3365	29.9672
SPTBN1	Spectrin beta chain, non-erythrocytic 1	Q01082;P11277;O15020	Q01082	-1.93048	3.14038	+	2279100000	25.0898	25.8487	25.227	26.4549	25.7715	25.856	28.2896	27.2327	27.9315	27.9364	26.0972	28.3435
HMGCS1	Hydroxymethylglutaryl-CoA synthase, cytoplasmic	Q01581	Q01581	-0.151523	0.100712		129710000	22.7466	23.9111	21.2195	23.8889	21.541	22.4459	21.8876	23.8924	22.3097	23.3143	23.1027	22.1554
EXOSC10	Exosome component 10	Q01780	Q01780	0.955131	0.863437		895700000	25.7508	25.2587	24.9366	24.7228	25.3531	25.5195	25.2535	22.6196	24.8642	25.8169	22.5097	24.7467
OTUD4	OTU domain-containing protein 4	Q01804	Q01804	-0.739415	0.977257		2997800000	26.7689	26.2712	26.1811	26.2256	26.7259	26.8945	27.7391	26.9327	27.8439	27.8647	25.4107	27.7125
PFKP	ATP-dependent 6-phosphofructokinase, platelet type	Q01813	Q01813	0.268455	0.273663		858850000	25.1469	24.6858	25.7553	25.2764	24.6289	24.591	24.9475	25.5006	24.8232	24.8384	22.99	25.3738
EWSR1	RNA-binding protein EWS	Q01844	Q01844	-0.396481	0.775557		2479200000	26.6867	25.9286	25.7164	26.2829	26.9765	26.9263	27.1738	26.4876	27.0282	26.7453	26.2628	27.1985
RPL18A	60S ribosomal protein L18a	Q02543	Q02543	0.608628	1.19862		19252000000	30.5073	29.5652	29.7071	29.9143	30.1534	29.6789	29.9107	28.4813	29.6525	29.7666	28.5895	29.4737
FKBP4	Peptidyl-prolyl cis-trans isomerase FKBP4;Peptidyl-prolyl cis-trans isomerase FKBP4, N-terminally processed	Q02790	Q02790	-1.2049	1.20974		472010000	24.4268	22.9599	23.2723	23.3418	21.7612	24.6495	24.4769	24.0825	25.2065	25.4459	23.0605	25.3688
RPL6	60S ribosomal protein L6	Q02878	Q02878	0.429901	1.30437		56480000000	31.3431	31.3391	31.4812	31.3811	31.8332	31.3719	31.355	30.7003	31.2871	31.2729	30.2961	31.2588
SLC25A11	Mitochondrial 2-oxoglutarate/malate carrier protein	Q02978	Q02978	-0.507463	2.34888	+	1076900000	25.3783	25.0669	25.1898	25.7356	25.3337	24.8326	25.7783	25.6152	25.6293	25.7724	25.7589	26.0278
EIF4G1	Eukaryotic translation initiation factor 4 gamma 1	Q04637	Q04637	0.115726	0.290822		3385500000	27.4681	27.49	27.4305	27.5083	27.3448	26.956	27.5718	26.961	27.2608	27.2695	26.7402	27.7
YWHAH	14-3-3 protein eta	Q04917	Q04917	-0.886564	0.875019		362010000	24.7396	23.4551	23.7247	22.3425	24.6699	21.4679	24.1659	23.8077	24.642	24.5938	24.2698	24.2399
SRSF11	Serine/arginine-rich splicing factor 11	Q05519	Q05519	-0.469823	0.336128		726870000	24.8214	24.923	23.2786	25.115	24.1821	25.9199	25.6726	25.8463	25.2846	23.6903	23.812	26.753
EEF1A2	Elongation factor 1-alpha 2	Q05639	Q05639	3.43274	4.38603	+	5068200000	27.8926	27.2761	27.0761	27.1239	27.9833	28.2283	23.3729	22.7625	24.5854	25.3712	23.5045	25.3873
CALD1	Caldesmon	Q05682;REV__Q13136;REV__O75334	Q05682	-0.169321	0.220382		190000000	22.0284	22.9684	23.5285	22.1133	22.8935	22.0228	22.4098	23.5445	22.2772	22.6857	22.8133	22.8403
FMR1	Fragile X mental retardation protein 1	Q06787	Q06787	-1.00733	2.26182	+	597950000	24.864	25.1397	24.5559	24.2474	24.454	24.5059	25.8634	25.1784	26.5485	25.7862	24.734	25.7005
PRDX1	Peroxiredoxin-1	Q06830	Q06830	0.193296	0.262146		6927400000	27.8956	27.1483	27.2646	27.0207	27.9375	28.7892	27.0999	27.2621	27.8087	27.5665	27.1782	27.9808
RPL18	60S ribosomal protein L18	Q07020	Q07020	0.485715	1.5294		27463000000	30.5658	30.3966	30.2523	30.7211	30.7324	30.3286	30.3767	29.8543	30.24	30.2046	29.2269	30.1801
C1QBP	Complement component 1 Q subcomponent-binding protein, mitochondrial	Q07021	Q07021	-1.42948	1.76571	+	943340000	24.4433	23.8449	24.0885	24.3283	24.0687	24.2984	25.1782	26.955	25.8792	26.1338	23.4334	26.0695
CKAP4	Cytoskeleton-associated protein 4	Q07065	Q07065	0.106302	0.12661		827310000	24.9704	25.0404	25.0915	24.9465	25.0498	25.582	25.6997	25.0409	25.2218	25.1903	23.5464	25.3437
KHDRBS1	KH domain-containing, RNA-binding, signal transduction-associated protein 1	Q07666;Q5VWX1	Q07666	0.59783	0.336201		3547200000	28.2177	26.7061	26.5725	26.6089	27.0566	26.6075	27.3413	26.667	27.0766	27.0654	22.7229	27.3092
SRSF1	Serine/arginine-rich splicing factor 1	Q07955	Q07955	-0.738642	0.948265		1861900000	26.6881	25.6279	25.6647	25.4172	26.1126	26.8353	27.1635	26.3067	27.169	26.8856	25.3858	27.867
DHX9	ATP-dependent RNA helicase A	Q08211	Q08211	0.114813	0.531213		9409300000	28.8723	28.8634	28.5733	28.573	28.7988	28.7644	28.7895	28.7791	28.6745	28.7533	28.2374	28.5226
GOLGA3	Golgin subfamily A member 3	Q08378	Q08378	-1.82656	2.19482	+	146180000	21.8535	23.4549	23.8902	22.5604	21.0305	22.4939	24.9586	24.1089	24.7309	24.6257	22.9003	24.9184
SSRP1	FACT complex subunit SSRP1	Q08945	Q08945	-1.20055	1.03058		317480000	24.4829	23.9487	21.6205	22.1336	22.972	24.4661	23.556	25.5862	24.224	23.4644	24.1663	25.8304
NSUN2	tRNA (cytosine(34)-C(5))-methyltransferase	Q08J23	Q08J23	1.67882	2.83745	+	5580300000	28.1503	28.2633	28.6174	28.2865	28.1517	28.2457	26.7519	26.5785	27.1484	27.0321	24.7913	27.3399
NCBP1	Nuclear cap-binding protein subunit 1	Q09161	Q09161	-0.476192	0.698864		110370000	23.3354	23.1196	21.9688	23.585	22.5789	23.2644	23.654	24.3798	23.5051	23.5838	22.6384	22.9481
HSPA14	Heat shock 70 kDa protein 14	Q0VDF9	Q0VDF9	0.766116	1.02588		244280000	24.005	24.7212	22.9337	24.195	23.5229	23.718	23.3919	23.9504	23.5511	23.0484	22.9577	21.5994
SF3A3	Splicing factor 3A subunit 3	Q12874	Q12874	-1.05398	3.80044	+	1261600000	25.3582	25.1182	25.515	25.9828	25.5252	25.3773	26.7183	25.9919	26.385	26.4616	26.689	26.9548
AIMP1	Aminoacyl tRNA synthase complex-interacting multifunctional protein 1;Endothelial monocyte-activating polypeptide 2	Q12904	Q12904	0.430602	1.24346		933450000	25.8473	25.2792	25.541	24.7151	25.3195	25.6729	24.7758	25.3171	25.1186	24.958	24.5041	25.1176
ILF2	Interleukin enhancer-binding factor 2	Q12905	Q12905	-0.821654	1.37596		1365200000	26.4354	25.2702	24.8822	24.2797	25.8353	25.9672	26.5491	25.9384	26.5976	26.2592	25.7503	26.5054
ILF3	Interleukin enhancer-binding factor 3	Q12906	Q12906	0.232086	0.317872		3162500000	27.1309	27.2501	27.371	27.3437	27.1588	27.1202	27.7056	26.5436	27.4737	27.5339	25.6816	27.0436
TRAP1	Heat shock protein 75 kDa, mitochondrial	Q12931	Q12931	-0.83459	1.1306		142980000	22.8735	22.0329	23.2033	22.4567	22.7371	21.0812	21.8268	23.4103	23.4775	23.603	23.5242	23.5504
FLII	Protein flightless-1 homolog	Q13045	Q13045	0.486295	0.338382		167460000	23.8785	24.2621	24.2734	23.7068	22.1697	21.3549	21.6961	23.6989	22.1777	23.3262	23.8637	21.965
IK	Protein Red	Q13123	Q13123	1.47891	3.58339	+	300460000	24.9813	24.8911	24.3928	24.9655	24.3665	24.4007	23.7003	22.4676	22.5132	23.8448	23.294	23.3045
TARDBP	TAR DNA-binding protein 43	Q13148	Q13148	-0.165469	0.08762		401730000	22.513	22.7252	24.6378	24.6833	21.2775	24.5234	24.288	24.2715	23.5923	21.8819	23.1404	24.179
HNRNPA0	Heterogeneous nuclear ribonucleoprotein A0	Q13151	Q13151	0.278003	0.57227		2168600000	27.5085	26.7582	25.8449	26.8464	26.771	26.6047	26.6484	26.3948	26.5604	26.1428	26.2213	26.698
AIMP2	Aminoacyl tRNA synthase complex-interacting multifunctional protein 2	Q13155	Q13155	0.732698	2.3329	+	420330000	24.5762	24.9409	24.4509	25.0365	25.0106	24.0916	23.7789	23.9163	24.3385	24.249	23.4598	23.9683
CBX3	Chromobox protein homolog 3	Q13185;P83916	Q13185	4.0753	4.08145	+	2563400000	27.5451	27.0471	26.5425	27.3594	27.2567	26.2328	22.0422	23.3792	21.4464	21.9507	23.1688	25.5444
PSMD2	26S proteasome non-ATPase regulatory subunit 2	Q13200	Q13200	-0.369308	0.533286		275840000	23.9186	22.7857	24.2478	23.5138	22.6642	24.0902	24.303	23.7922	24.1418	23.2145	23.5943	24.3903
SRSF9	Serine/arginine-rich splicing factor 9	Q13242	Q13242	-0.307079	0.52896		191530000	24.2647	23.4411	23.6531	23.826	23.6024	22.4572	23.6383	24.377	23.6714	23.5316	24.0908	23.7778
SRSF5	Serine/arginine-rich splicing factor 5	Q13243	Q13243	-0.191217	0.128433		721630000	24.5225	23.187	24.0035	24.2696	25.1696	25.087	25.0401	22.592	25.4502	25.3686	23.6184	25.3172
SRSF6	Serine/arginine-rich splicing factor 6	Q13247	Q13247	-0.276589	0.510778		4516000000	27.4113	27.8989	27.6218	27.6207	28.0058	27.5407	28.4763	27.694	28.3283	28.1843	26.8817	28.194
TRIM28	Transcription intermediary factor 1-beta	Q13263	Q13263	0.597245	1.23604		7681700000	28.2276	28.6198	28.4111	28.4358	28.512	28.24	28.0911	27.7831	28.0489	28.1234	26.4965	28.3199
G3BP1	Ras GTPase-activating protein-binding protein 1	Q13283	Q13283	0.0629848	0.0754706		4045100000	27.7499	26.9824	27.1667	27.4878	27.9593	27.8304	28.0342	26.867	27.9846	27.7727	26.4895	27.6505
PABPC4	Polyadenylate-binding protein 4	Q13310	Q13310	-0.644223	5.0249	+	1520900000	26.086	25.8999	26.2735	25.8875	25.8835	26.0586	26.7028	26.638	26.8553	26.5464	26.657	26.5547
MTA1	Metastasis-associated protein MTA1	Q13330	Q13330	0.161803	0.145851		163530000	23.4732	23.473	23.3104	24.0023	21.2531	23.399	23.29	22.3752	22.811	23.2415	22.6988	23.5237
EIF3I	Eukaryotic translation initiation factor 3 subunit I	Q13347	Q13347	-1.23549	0.765452		639150000	24.7086	23.773	23.0945	23.1504	21.5548	25.1007	26.4331	22.7014	26.0237	25.2832	22.8742	25.4794
DYNC1I2	Cytoplasmic dynein 1 intermediate chain 2	Q13409	Q13409	0.67244	1.46154		186610000	22.9425	23.8737	23.4782	22.8406	23.2404	23.5118	22.5343	22.6438	22.4261	22.6411	23.6438	21.9635
SF3B2	Splicing factor 3B subunit 2	Q13435	Q13435	-0.026144	0.0234578		5912300000	27.6624	27.8919	28.0049	28.3357	27.8906	28.2099	28.6936	27.683	28.668	28.6023	26.3345	28.171
ROCK1	Rho-associated protein kinase 1	Q13464	Q13464	-1.49284	2.62467	+	250360000	21.8563	22.8998	22.8244	23.2046	23.6779	23.4184	24.439	23.6067	24.3096	24.6459	24.2575	25.5798
PRPF4B	Serine/threonine-protein kinase PRP4 homolog	Q13523	Q13523	-1.16119	2.18817	+	154600000	22.8062	22.7057	21.6241	22.9849	23.8712	22.6534	24.0882	23.4898	24.5454	24.1907	23.7775	23.521
PIN1	Peptidyl-prolyl cis-trans isomerase NIMA-interacting 1	Q13526;O15428	Q13526	0.180915	0.16867		1077800000	25.8962	25.3001	25.2689	24.8619	26.1433	26.3688	26.0851	24.9126	26.2863	25.8303	24.0022	25.6371
HDAC1	Histone deacetylase 1	Q13547	Q13547	-1.15192	1.41803	+	328910000	22.3342	23.6822	23.1578	24.7847	22.9485	22.7742	24.8977	23.1594	24.6205	25.118	23.7116	25.0859
DCTN2	Dynactin subunit 2	Q13561	Q13561	0.251823	0.724046		1532200000	25.9226	25.8874	25.8271	25.8163	25.6094	25.8899	25.682	25.6026	25.7525	25.5342	24.7996	26.0707
SNW1	SNW domain-containing protein 1	Q13573	Q13573	0.68535	1.55459	+	660790000	25.8177	25.8689	26.3067	25.2842	25.77	24.8435	24.7594	25.6694	24.4373	24.9823	25.0366	24.8939
TRA2A	Transformer-2 protein homolog alpha	Q13595	Q13595	-1.20204	1.17025		78287000	21.3812	23.193	22.8828	21.5862	21.0788	22.8853	22.8617	24.1852	21.5381	23.6873	24.6778	23.2696
FHL3	Four and a half LIM domains protein 3	Q13643	Q13643	0.739459	0.550959		544950000	23.5517	23.396	24.5962	24.5925	24.5255	21.4317	22.3613	23.5925	22.2859	22.1577	24.7141	22.5452
SPTAN1	Spectrin alpha chain, non-erythrocytic 1	Q13813	Q13813	-2.60409	3.52078	+	1213100000	24.5301	24.0849	23.3681	24.0561	22.912	24.8476	27.0171	25.7964	27.3348	26.9497	25.0376	27.2876
GNL2	Nucleolar GTP-binding protein 2	Q13823	Q13823	0.584108	1.09606		212160000	24.2822	23.9465	22.4736	23.8288	23.7135	23.4794	22.4533	22.7423	23.4842	23.2012	23.3685	22.9698
DDX39B	Spliceosome RNA helicase DDX39B	Q13838	Q13838	-1.06367	0.95475		833490000	21.6128	25.1577	25.4642	25.2883	24.4546	24.6011	25.2592	25.3673	24.9618	25.4472	26.0178	25.9075
BYSL	Bystin	Q13895	Q13895	-0.446898	1.14894		1470800000	25.606	25.6827	25.8373	25.809	25.6759	25.9388	26.3973	25.5834	26.8145	26.4683	25.5206	26.447
CKAP5	Cytoskeleton-associated protein 5	Q14008	Q14008	0.444952	1.70142		3919000000	27.7189	28.0039	27.9767	28.1937	27.8953	27.6624	27.5676	27.5818	27.5741	27.6097	26.7708	27.6771
CIRBP	Cold-inducible RNA-binding protein	Q14011	Q14011	0.564408	1.09937		1992700000	26.738	26.7609	26.4682	26.3759	27.4131	26.9091	26.4511	25.4585	26.8529	26.641	25.4585	26.4167
HNRNPD	Heterogeneous nuclear ribonucleoprotein D0	Q14103	Q14103	0.34905	0.574965		4553200000	27.942	27.3473	27.482	27.2019	27.8164	27.8334	27.6191	26.6056	27.8316	27.5252	26.2451	27.7023
EIF3A	Eukaryotic translation initiation factor 3 subunit A	Q14152	Q14152	-0.946929	1.83566	+	12313000000	28.9303	27.5098	27.8561	28.0205	28.935	28.8119	29.6395	28.9313	29.5735	29.5845	28.4747	29.5416
TTLL12	Tubulin--tyrosine ligase-like protein 12	Q14166	Q14166	7.30266	6.73385	+	16724000000	29.6947	29.6789	29.7752	29.5452	29.4465	29.6501	20.7655	23.0137	20.4636	22.4683	23.9505	23.3131
DCTN1	Dynactin subunit 1	Q14203;E7EWF7	Q14203	0.348298	0.209477		580760000	24.4327	21.776	24.5609	24.9146	24.2474	24.3169	24.4128	24.2492	24.2851	21.469	23.1412	24.6014
DYNC1H1	Cytoplasmic dynein 1 heavy chain 1	Q14204	Q14204	0.411172	0.353315		814700000	23.8498	22.8604	25.1961	24.4295	25.4939	25.3212	23.5981	24.8691	24.0059	24.3135	23.0109	24.8863
RCN2	Reticulocalbin-2	Q14257	Q14257	-1.03749	1.16644		228070000	21.1041	23.3314	23.918	22.5156	22.2983	24.155	23.8259	24.0029	24.3374	24.2851	23.0022	24.0939
TRIM25	E3 ubiquitin/ISG15 ligase TRIM25	Q14258	Q14258	0.758043	1.48968	+	1510800000	26.0398	26.891	27.0166	25.9801	26.1041	26.3781	25.7701	26.1389	25.7976	25.8498	24.4557	25.8495
CAPRIN1	Caprin-1	Q14444	Q14444	-0.00919437	0.0182341		2294800000	27.4261	27.2613	27.2208	26.685	27.1929	26.5089	26.9874	27.3372	27.1693	27.216	26.7415	26.8986
RBM39	RNA-binding protein 39	Q14498;Q86U06	Q14498	-0.557516	1.41018		4713200000	27.2626	27.4502	27.5921	27.8165	26.9744	27.936	27.9876	28.3804	27.7093	27.4929	28.7426	28.0639
KCTD2	BTB/POZ domain-containing protein KCTD2	Q14681	Q14681	-0.256651	0.220696		1705000000	25.5542	24.7939	26.0308	26.2189	26.0477	26.4088	26.5655	26.3308	26.4982	26.2048	24.0991	26.8956
SMC1A	Structural maintenance of chromosomes protein 1A	Q14683	Q14683	1.20492	1.82483	+	2967400000	27.204	27.5049	27.2712	27.374	27.6063	27.2822	26.7852	24.9222	27.0503	26.3577	24.9239	26.9739
RRP1B	Ribosomal RNA processing protein 1 homolog B	Q14684	Q14684	-0.97551	1.38674	+	208060000	21.6341	22.638	22.305	24.185	22.8059	21.9502	23.2235	24.5181	23.2923	23.2838	23.6181	23.4355
BMS1	Ribosome biogenesis protein BMS1 homolog	Q14692	Q14692	-0.488839	1.31708		2523400000	26.9327	26.3278	26.8187	26.727	26.7439	26.5706	27.6112	27.1087	27.4958	27.4002	26.257	27.181
USP10	Ubiquitin carboxyl-terminal hydrolase 10	Q14694	Q14694	-0.379753	0.577918		156500000	24.2921	23.0254	22.9656	22.074	23.6297	23.6316	23.7867	23.3309	23.7126	23.6018	23.9127	23.5523
GANAB	Neutral alpha-glucosidase AB	Q14697	Q14697	-1.50626	1.86203	+	406790000	24.7402	22.4463	22.7406	21.701	23.8275	23.4273	24.4903	24.4457	25.2174	25.5547	23.9977	24.2146
LBR	Lamin-B receptor	Q14739	Q14739	-1.23671	0.809962		769410000	25.1437	25.2693	25.1881	22.4545	25.126	21.6147	25.4548	26.1454	25.7529	25.5927	23.2346	26.036
CHD4;CHD5	Chromodomain-helicase-DNA-binding protein 4;Chromodomain-helicase-DNA-binding protein 5	Q14839;Q8TDI0	Q14839;Q8TDI0	0.0610444	0.0441339		416820000	24.8585	22.0817	24.896	24.3848	24.3891	24.8513	24.6248	23.5659	24.4715	24.5697	23.4917	24.3715
KPNB1	Importin subunit beta-1	Q14974	Q14974	-0.598882	1.57382		1589200000	25.8829	25.8076	25.7384	25.226	25.6745	25.7434	25.3733	26.5183	26.0595	26.3205	26.8528	26.5417
SART3	Squamous cell carcinoma antigen recognized by T-cells 3	Q15020	Q15020	0.274084	0.516756		229460000	23.0468	23.7219	23.8334	23.8293	23.5003	23.2245	22.5626	24.1132	23.2017	23.4779	22.9285	23.228
EFTUD2	116 kDa U5 small nuclear ribonucleoprotein component	Q15029	Q15029	-0.711065	1.18208		319540000	23.8446	22.1744	22.4042	23.152	22.8157	23.5842	24.547	23.4915	23.7022	24.0833	23.2989	23.1186
KARS	Lysine--tRNA ligase	Q15046	Q15046	1.08064	1.95951	+	709740000	25.3702	26.0422	25.59	25.4867	24.7047	24.5568	23.1515	25.0247	24.5564	24.3481	23.8926	24.2934
PDIA6	Protein disulfide-isomerase A6	Q15084	Q15084	-0.673214	1.27268		172870000	23.5812	22.623	22.3563	22.3381	22.6738	23.8063	23.3097	23.4249	23.399	23.1541	24.1877	23.9426
PPA1	Inorganic pyrophosphatase	Q15181	Q15181	0.0216249	0.0181862		454850000	24.2233	24.1027	24.6159	24.2847	22.8062	24.0378	23.6642	22.5461	24.5338	24.1388	24.4588	24.5992
STK38	Serine/threonine-protein kinase 38	Q15208	Q15208	-1.24296	4.79106	+	14310000000	28.8987	28.3752	28.3363	28.7899	28.6139	28.4143	30.0987	29.1872	29.8988	29.9094	29.8858	29.9061
NONO	Non-POU domain-containing octamer-binding protein	Q15233	Q15233	0.153468	0.237519		8921600000	28.2342	27.8695	28.9755	28.8535	28.5542	28.7145	28.9988	27.7719	28.4586	28.8248	27.809	28.4174
RNPS1	RNA-binding protein with serine-rich domain 1	Q15287	Q15287	-0.986533	2.99282	+	236630000	23.3131	22.6936	23.2992	22.6355	23.3578	23.7532	24.7314	24.0014	24.1256	24.0771	24.2041	23.832
LRRC41	Leucine-rich repeat-containing protein 41	Q15345	Q15345	0.836414	1.06863		101010000	23.4944	22.1454	22.7895	23.2125	23.1816	23.3655	21.4856	23.0515	22.3203	20.9241	23.4589	21.9298
PCBP1	Poly(rC)-binding protein 1	Q15365	Q15365	0.366342	0.819459		2199300000	26.5174	26.5825	26.5656	26.3163	25.9364	25.9851	25.455	26.9033	25.7706	25.7139	25.9239	25.9385
PCBP2	Poly(rC)-binding protein 2	Q15366;P57721;P57723	Q15366	0.453185	0.827369		1482800000	25.3567	25.3202	25.6641	25.9454	25.4551	25.8251	25.1123	25.8104	25.1707	25.3621	23.8927	25.4993
SF3B3	Splicing factor 3B subunit 3	Q15393	Q15393	-2.16966	2.61179	+	1750100000	24.1632	24.1957	25.6814	24.9878	24.5913	25.8605	27.8694	26.1075	28.0631	27.9788	25.4285	27.0505
SF3A2	Splicing factor 3A subunit 2	Q15428	Q15428	-0.34298	0.228287		764390000	25.0172	25.4468	25.3199	25.5464	25.0964	22.5874	25.8307	24.0114	25.517	26.0741	23.7632	25.8757
SF3A1	Splicing factor 3A subunit 1	Q15459	Q15459	-0.82876	1.03795		1881200000	26.6649	25.4972	25.2903	25.0648	26.7108	26.7009	27.1373	26.2386	27.4333	27.2844	25.5457	27.2624
SF1	Splicing factor 1	Q15637	Q15637	-0.398984	0.169102		1669400000	27.3195	22.7507	25.7802	26.1609	27.1158	26.37	26.6027	27.2022	26.6154	27.2685	23.1647	27.0377
TRIP6	Thyroid receptor-interacting protein 6	Q15654	Q15654	0.563855	0.746247		414530000	23.8424	23.1524	24.5642	23.814	24.0537	24.5216	23.8482	22.8167	22.1099	24.1711	23.6181	24.0012
MAPRE1	Microtubule-associated protein RP/EB family member 1	Q15691	Q15691	-0.45399	0.514493		109530000	23.5971	24.1537	23.6185	23.3231	22.7566	22.1676	22.8453	24.8039	23.0747	23.5082	24.3653	23.7432
ELAVL1	ELAV-like protein 1	Q15717	Q15717	-1.18091	1.10611		91155000	22.7641	23.0559	22.2858	23.6529	22.4325	20.7765	21.5389	24.3437	24.4903	24.2087	23.4319	24.0398
TAB1	TGF-beta-activated kinase 1 and MAP3K7-binding protein 1	Q15750	Q15750	-0.90219	2.77994	+	3397800000	26.525	26.73	26.9665	27.2056	26.2812	26.7782	27.6739	27.7752	27.5841	27.8063	26.9198	28.1404
CSRP2	Cysteine and glycine-rich protein 2	Q16527	Q16527	-0.8013	0.592737		295330000	22.2834	24.1407	24.1952	23.7802	20.6893	21.8312	23.7484	24.1319	22.2872	23.2179	24.3255	24.0169
RBBP7	Histone-binding protein RBBP7	Q16576	Q16576	0.224645	0.188829		561670000	24.6635	24.3369	22.7064	24.7298	23.8664	23.8188	22.2775	24.6394	24.0166	24.2118	23.1967	24.4318
SRSF7	Serine/arginine-rich splicing factor 7	Q16629	Q16629	-0.772295	0.794916		377320000	24.5694	22.5852	22.7926	24.6431	24.3753	24.7627	25.0291	23.9693	25.0515	25.3765	23.5885	25.3471
CPSF6	Cleavage and polyadenylation specificity factor subunit 6	Q16630	Q16630	-0.572557	0.629446		220980000	22.9926	23.1299	22.7009	23.9981	22.0298	24.6158	24.0619	22.779	24.2233	24.2157	23.368	24.2545
SMN1	Survival motor neuron protein	Q16637	Q16637	0.377249	0.940161		894250000	25.761	26.1685	25.8153	25.5161	25.1943	25.11	24.9021	25.3721	24.7947	25.0603	25.4752	25.6974
PFKFB3	6-phosphofructo-2-kinase/fructose-2,6-bisphosphatase 3;6-phosphofructo-2-kinase;Fructose-2,6-bisphosphatase	Q16875	Q16875	-1.21945	4.28275	+	6410200000	27.04	27.8178	27.984	27.5667	27.3967	27.4913	28.9476	28.5428	28.7545	28.9212	28.3179	29.1292
IMMT	MICOS complex subunit MIC60	Q16891	Q16891	-0.621916	0.318435		410670000	21.6197	22.8771	23.1419	22.3978	20.6599	24.4692	21.8648	24.2972	24.0674	20.8278	25.0616	22.7784
HNRNPUL2;HNRNPUL2-BSCL2	Heterogeneous nuclear ribonucleoprotein U-like protein 2	Q1KMD3;H3BQZ7	Q1KMD3;H3BQZ7	-0.126071	0.16615		78511000	22.1428	22.6827	22.2045	23.1314	22.4506	22.2855	22.7673	23.6855	21.9311	22.2685	22.8201	22.1816
TSR1	Pre-rRNA-processing protein TSR1 homolog	Q2NL82	Q2NL82	-0.211831	0.236229		1726900000	25.3708	25.1247	26.0284	26.1687	26.2362	24.9406	26.4877	24.7537	26.2209	26.2938	25.1822	26.202
SMU1	WD40 repeat-containing protein SMU1;WD40 repeat-containing protein SMU1, N-terminally processed	Q2TAY7	Q2TAY7	-0.440344	0.344498		261590000	24.3696	22.3784	24.4786	24.8024	21.3742	23.47	23.7966	24.3172	23.7346	24.1689	23.7727	23.7253
LRRFIP1	Leucine-rich repeat flightless-interacting protein 1	Q32MZ4	Q32MZ4	1.56524	3.30278	+	606690000	24.7168	24.8423	24.9597	24.7154	24.9834	25.1994	24.1585	22.9325	22.8037	24.3516	22.6099	23.1694
MAP7D1	MAP7 domain-containing protein 1	Q3KQU3	Q3KQU3	-0.271468	0.165354		286270000	21.6703	24.7267	22.0286	24.1862	24.6631	24.0664	22.7358	25.0708	23.5738	23.2656	24.0072	24.3168
LSM12	Protein LSM12 homolog	Q3MHD2	Q3MHD2	0.134787	0.0691828		514290000	25.2608	25.4955	25.2941	22.5597	24.3393	24.7131	21.7818	25.4212	25.1029	24.6628	25.0885	24.7967
CCDC88A	Girdin	Q3V6T2	Q3V6T2	-1.51795	2.29122	+	117350000	20.9921	23.158	23.2742	22.4788	21.7256	23.5637	24.2033	23.7948	24.2348	24.2221	23.5955	24.2497
TIMM50	Mitochondrial import inner membrane translocase subunit TIM50	Q3ZCQ8	Q3ZCQ8	-0.54533	0.306518		622180000	22.2519	23.4326	21.9548	24.1314	20.6017	24.8329	22.462	23.3999	24.2394	21.8885	23.8806	24.6068
FAM98B	Protein FAM98B	Q52LJ0	Q52LJ0	-0.457956	0.361332		503740000	24.5905	23.3065	25.0258	21.7949	24.4381	24.7129	24.8547	24.5714	24.6908	24.4205	23.1719	24.907
PDCD4	Programmed cell death protein 4	Q53EL6	Q53EL6	-1.25691	1.30996	+	164250000	23.2283	22.9947	22.2796	20.966	23.9285	20.8742	22.9617	23.3804	23.2708	23.5443	24.4897	24.1657
USP39	U4/U6.U5 tri-snRNP-associated protein 2	Q53GS9	Q53GS9	-0.15115	0.129307		243350000	23.8527	23.0928	24.2488	24.551	22.6304	22.0041	23.5223	22.7913	24.0419	23.4495	24.0722	23.4095
PYCRL	Pyrroline-5-carboxylate reductase 3	Q53H96	Q53H96	1.49822	1.23164	+	342100000	22.4699	24.9653	25.3401	22.0134	22.012	24.4107	22.1226	23.0307	21.2859	21.3065	22.8622	21.6141
HSP90AB2P	Putative heat shock protein HSP 90-beta 2	Q58FF8	Q58FF8	-0.84752	0.880142		306090000	21.3649	22.9671	23.5645	22.586	23.1043	24.449	24.6232	22.6469	24.2828	24.4198	23.4861	23.6622
FAM133B;FAM133A	Protein FAM133B;Protein FAM133A	Q5BKY9;Q8N9E0	Q5BKY9;Q8N9E0	-0.309874	0.173427		1720800000	25.5898	25.3412	25.0482	25.1508	25.0917	25.1779	22.242	27.1934	25.9111	25.9953	25.4515	26.4656
PRRC2B	Protein PRRC2B	Q5JSZ5	Q5JSZ5	-0.0523844	0.0341174		156620000	24.0519	24.4252	23.9257	23.8361	20.9281	23.7183	23.3983	23.1963	23.8694	23.8508	23.1053	23.7795
RRP12	RRP12-like protein	Q5JTH9	Q5JTH9	-0.0503292	0.0513592		832970000	25.4217	25.0149	25.2191	25.4961	24.9516	25.0282	25.4133	25.7084	25.6394	25.515	23.5662	25.5914
EXOSC6	Exosome complex component MTR3	Q5RKV6	Q5RKV6	0.616359	0.844105		229380000	23.8831	23.0622	23.7775	23.8046	24.1529	23.7278	21.3596	23.4688	23.6693	23.4435	23.5989	23.1698
CEP170	Centrosomal protein of 170 kDa	Q5SW79;Q96L14	Q5SW79	0.735423	1.22396		551570000	25.1223	25.1956	25.0403	24.9239	24.6883	24.3469	24.2423	24.7527	24.5927	24.4927	22.6001	24.2243
ATAD3B	ATPase family AAA domain-containing protein 3B	Q5T9A4	Q5T9A4	-0.423085	0.664788		357730000	23.0861	24.0062	22.9398	23.4069	24.1482	24.6417	24.0876	24.8624	24.3008	23.7534	23.7606	24.0026
MAP1S	Microtubule-associated protein 1S;MAP1S heavy chain;MAP1S light chain	Q66K74	Q66K74	0.218656	0.482336		525770000	24.6514	24.4684	24.406	24.6064	24.841	24.4563	25.0529	23.5215	24.4412	24.5097	24.2164	24.3758
ARL6IP4	ADP-ribosylation factor-like protein 6-interacting protein 4	Q66PJ3	Q66PJ3	-1.5719	4.22125	+	4572500000	26.2773	26.3556	26.6415	26.7432	27.0275	27.3826	28.4735	28.1194	28.2391	28.3747	27.711	28.9414
NCBP2-AS2	Uncharacterized protein NCBP2-AS2	Q69YL0	Q69YL0	-1.15871	2.02175	+	107010000	22.8534	23.4182	22.6072	22.1007	21.765	22.3378	23.4621	23.127	24.3062	24.477	22.7796	23.8826
MRPL14	39S ribosomal protein L14, mitochondrial	Q6P1L8	Q6P1L8	0.188786	0.16936		181130000	23.6667	24.3494	24.11	23.6605	23.4011	21.6581	22.9092	22.9968	23.072	23.4078	24.2532	23.074
PRPF8	Pre-mRNA-processing-splicing factor 8	Q6P2Q9	Q6P2Q9	-0.99091	0.905425		902330000	24.2327	25.1757	25.1014	24.2741	24.688	25.1373	26.9973	25.1424	26.3391	26.9337	23.3337	25.8084
SCYL2	SCY1-like protein 2	Q6P3W7	Q6P3W7	-1.60694	6.25163	+	13037000000	27.9788	28.2288	28.5953	28.1765	28.1833	27.96	29.727	29.9316	29.599	29.4579	30.217	29.8319
ALKBH5	RNA demethylase ALKBH5	Q6P6C2	Q6P6C2	0.185071	0.18911		271740000	24.5115	23.37	24.0506	24.0122	22.3328	23.4411	24.0717	23.4516	23.7527	22.3512	23.3538	23.6269
LARP1	La-related protein 1	Q6PKG0;Q659C4	Q6PKG0	-0.0950861	0.258497		3475300000	27.6023	27.6664	27.0318	27.2829	27.3842	27.0427	27.3896	27.5355	27.6024	27.51	26.9172	27.6261
MTHFD1L	Monofunctional C1-tetrahydrofolate synthase, mitochondrial	Q6UB35	Q6UB35	-0.703197	1.2013		237790000	23.3765	23.4609	22.541	24.9038	23.4063	23.795	23.9315	24.7741	24.0982	24.3789	24.1707	24.3492
WDR82	WD repeat-containing protein 82	Q6UXN9	Q6UXN9	-0.197692	0.166845		311190000	24.0657	23.3298	23.5806	21.351	24.6844	23.5645	23.6899	23.3144	23.6197	23.7668	23.5077	23.8637
GIGYF2	PERQ amino acid-rich with GYF domain-containing protein 2	Q6Y7W6	Q6Y7W6	1.40374	1.02074		355810000	24.8588	25.4756	25.6504	25.337	25.0723	22.6778	20.4214	23.5242	24.0849	24.4451	24.0176	24.1562
LIN28B	Protein lin-28 homolog B	Q6ZN17	Q6ZN17	0.97371	0.913797		115410000	21.8035	23.811	23.5297	24.2059	23.9733	23.3051	22.2039	23.5972	22.0235	21.692	24.0575	21.2121
MOB2	MOB kinase activator 2	Q70IA6	Q70IA6	-1.18954	1.32285	+	598640000	25.0903	23.6546	22.0308	24.0431	23.9189	24.0048	25.3304	23.6052	25.3929	25.8969	24.4232	25.231
LARP4	La-related protein 4	Q71RC2	Q71RC2	0.00711282	0.0040128		184930000	24.0642	24.6872	24.342	24.4282	24.5843	20.891	24.1827	24.022	23.6829	23.7595	23.657	23.6501
RPS27L	40S ribosomal protein S27-like	Q71UM5	Q71UM5	-0.632945	0.290054		510920000	25.0708	23.1209	24.6636	22.3743	24.7036	20.0911	24.4819	23.2765	24.667	25.1239	24.5518	21.7208
SND1	Staphylococcal nuclease domain-containing protein 1	Q7KZF4	Q7KZF4	0.844132	1.57615	+	1033800000	26.56	25.9812	25.9852	26.1159	26.1163	25.7926	25.3529	25.7671	25.4078	25.0201	23.8927	26.0458
DDX46	Probable ATP-dependent RNA helicase DDX46	Q7L014	Q7L014	-1.05822	3.82519	+	8230600000	27.9881	27.6895	28.0132	27.8315	28.1845	28.562	29.3945	29.1211	29.0455	28.8459	28.6904	29.5209
DHX30	Putative ATP-dependent RNA helicase DHX30	Q7L2E3	Q7L2E3	0.29096	0.347545		2391500000	26.8764	27.1495	26.285	26.7782	26.8662	26.5576	27.2216	26.4908	26.8033	26.889	24.7993	26.5631
EIF3M	Eukaryotic translation initiation factor 3 subunit M	Q7L2H7	Q7L2H7	-1.27413	2.61573	+	348070000	24.2071	22.8574	22.9781	23.9611	22.3664	23.294	25.0917	24.5647	24.2636	24.4708	24.1582	24.76
PHF5A	PHD finger-like domain-containing protein 5A	Q7RTV0	Q7RTV0	-0.670949	1.06931		811440000	25.6701	23.4181	25.3641	24.87	25.0608	25.3075	25.6305	25.2919	25.9731	25.8239	25.1697	25.8273
TRMT1L	TRMT1-like protein	Q7Z2T5	Q7Z2T5	1.10383	4.18388	+	563170000	24.7999	24.9967	24.3164	25.1854	24.5831	25.2604	23.8173	23.7536	23.7131	23.6588	23.4907	24.0853
ZC3HAV1	Zinc finger CCCH-type antiviral protein 1	Q7Z2W4	Q7Z2W4	1.45611	3.3885	+	2108900000	27.2059	27.5124	27.5525	27.2578	26.8827	26.7614	26.1634	26.1608	25.8263	25.8329	24.5387	25.914
NUFIP2	Nuclear fragile X mental retardation-interacting protein 2	Q7Z417	Q7Z417	0.293093	0.34192		275550000	24.5579	24.8492	24.5071	24.1835	23.9395	23.9871	24.6444	22.5965	24.685	24.3509	23.4212	24.5678
DHX29	ATP-dependent RNA helicase DHX29	Q7Z478	Q7Z478	-0.294902	0.288361		213910000	23.6808	24.3108	24.6296	21.7659	23.8022	23.9865	24.3402	23.4153	24.2188	24.2021	23.6869	24.0819
HUWE1	E3 ubiquitin-protein ligase HUWE1	Q7Z6Z7	Q7Z6Z7	2.03237	3.38522	+	481640000	24.7519	25.2972	24.6611	24.8678	24.1341	24.548	21.7756	23.2728	21.8432	22.0376	23.6739	23.4628
PABPN1	Polyadenylate-binding protein 2	Q86U42	Q86U42	0.116781	0.15193		508130000	25.2726	25.8107	26.2589	25.568	24.6401	24.5156	25.17	25.6805	24.9731	25.0523	25.463	25.0262
MTDH	Protein LYRIC	Q86UE4	Q86UE4	0.655839	2.06116	+	1537100000	26.5092	26.7797	26.822	26.7281	26.3497	26.0455	25.9978	25.7661	26.2889	25.9404	25.1707	26.1351
ZNF598	Zinc finger protein 598	Q86UK7	Q86UK7	-0.253874	0.207452		220190000	24.4561	24.2288	24.2755	24.7919	22.7153	22.1076	24.4826	24.1185	24.5282	23.0276	24.1535	23.788
KTN1	Kinectin	Q86UP2	Q86UP2	4.28809	5.49006	+	2309800000	26.9507	26.8917	27.5861	26.7608	27.522	27.0822	23.1383	23.0191	22.555	21.687	24.7188	21.9467
ALYREF	THO complex subunit 4	Q86V81	Q86V81	0.592515	1.48786		6702300000	28.0438	28.6738	27.9589	28.4929	28.3422	27.9352	27.9281	26.9841	28.1003	28.1636	27.1566	27.5591
CAND1	Cullin-associated NEDD8-dissociated protein 1	Q86VP6	Q86VP6	-0.247589	0.157938		475020000	21.8989	24.4624	24.8895	24.796	22.2218	24.1652	24.7221	22.9919	24.4046	24.1863	23.2343	24.3801
CARM1	Histone-arginine methyltransferase CARM1	Q86X55	Q86X55	-0.596735	0.63796		153330000	22.377	23.1948	23.1708	22.9859	21.3824	20.8346	22.3253	22.9631	22.8571	22.922	23.9258	22.5325
PHF6	PHD finger protein 6	Q8IWS0;REV__Q9NYV4	Q8IWS0	1.39836	1.66549	+	2714700000	27.0572	27.2561	27.0497	27.4572	27.101	26.6196	26.24	25.3084	26.259	26.5712	23.3517	26.4204
CHERP	Calcium homeostasis endoplasmic reticulum protein	Q8IWX8	Q8IWX8	-2.11787	1.71526	+	910250000	24.1306	22.6256	22.4616	23.54	24.4956	25.271	27.1637	24.9812	26.6013	26.5993	23.1953	26.691
ANKHD1	Ankyrin repeat and KH domain-containing protein 1	Q8IWZ3;H7C0V5	Q8IWZ3	0.747621	0.514643		113300000	23.3464	23.8215	24.1229	24.143	23.2107	21.2957	21.1912	24.2054	21.5495	22.0639	24.218	22.2265
CCAR1	Cell division cycle and apoptosis regulator protein 1	Q8IX12	Q8IX12	-0.0324036	0.0736893		3003500000	27.5537	27.4889	27.5585	27.2992	27.1165	26.9488	27.5497	27.3665	27.3381	27.3686	26.8219	27.7154
SRRM1	Serine/arginine repetitive matrix protein 1	Q8IYB3	Q8IYB3	-0.516418	1.24316		967570000	25.2955	25.5751	26.4347	25.9375	25.3156	25.1162	25.9106	26.223	26.086	25.7066	26.6512	26.1957
CCAR2	Cell cycle and apoptosis regulator protein 2	Q8N163	Q8N163	-0.55816	2.01444	+	3377000000	27.661	27.0967	27.1259	27.7246	27.2122	27.0646	27.8881	28.1721	27.971	27.8725	27.2849	28.0454
LRRC47	Leucine-rich repeat-containing protein 47	Q8N1G4	Q8N1G4	0.983939	4.72008	+	2071100000	26.9941	27.388	27.2529	27.0382	27.0844	26.8073	26.2938	25.6967	26.3126	26.2064	25.93	26.2218
DOCK4	Dedicator of cytokinesis protein 4	Q8N1I0;Q8IZD9	Q8N1I0	-2.02378	3.61404	+	419880000	23.2253	23.5889	23.3837	22.8421	22.5295	22.9728	25.4824	24.7658	25.4766	25.377	23.6565	25.9267
ASCC3	Activating signal cointegrator 1 complex subunit 3	Q8N3C0	Q8N3C0	-0.796319	0.998021		384460000	23.5564	22.867	24.8609	24.2348	23.171	24.4103	25.2249	24.3987	24.8329	24.5886	23.3508	25.4824
TOMM5	Mitochondrial import receptor subunit TOM5 homolog	Q8N4H5	Q8N4H5	-1.43559	2.07719	+	114180000	22.7556	22.952	22.4558	22.5845	21.6431	21.3585	23.6298	24.3331	22.2598	23.8504	24.7845	23.5053
TAB3	TGF-beta-activated kinase 1 and MAP3K7-binding protein 3	Q8N5C8	Q8N5C8	-0.93142	1.23806		416670000	23.8344	24.4088	24.8499	23.9544	22.4775	23.1999	24.5531	24.9264	25.0063	25.0285	23.502	25.2971
KCTD17	BTB/POZ domain-containing protein KCTD17	Q8N5Z5	Q8N5Z5	-1.51402	2.41359	+	351120000	22.1554	23.3964	23.5364	24.5984	24.4175	24.3483	24.823	25.9101	25.1686	25.0185	25.2976	25.3187
CPSF7	Cleavage and polyadenylation specificity factor subunit 7	Q8N684	Q8N684	0.0799313	0.0744675		271720000	24.0489	24.9234	24.4219	24.0143	24.0996	23.4192	23.3815	25.2053	23.739	23.384	25.0192	23.7186
SERBP1	Plasminogen activator inhibitor 1 RNA-binding protein	Q8NC51	Q8NC51	0.410186	1.36537		43227000000	31.0099	31.1767	30.7436	30.9649	31.2345	30.7015	30.8847	30.5672	30.6845	30.7954	29.8349	30.6033
FAM98A	Protein FAM98A	Q8NCA5	Q8NCA5	-0.123027	0.366322		212580000	23.6888	23.7187	23.1842	23.7575	23.6753	23.5754	23.5348	23.2612	23.9421	23.8613	24.0783	23.6604
LSM14A	Protein LSM14 homolog A	Q8ND56	Q8ND56	-0.618437	0.338565		720140000	24.7352	22.5166	23.4919	22.5771	25.4282	25.4703	25.6672	21.9269	25.2169	25.4403	24.2812	25.3975
SLAIN1	SLAIN motif-containing protein 1	Q8ND83	Q8ND83	0.783427	0.991011		174740000	23.9038	24.891	23.4911	24.0308	23.8586	23.854	23.2748	23.5465	23.9659	21.3356	23.7901	23.4157
ABCF1	ATP-binding cassette sub-family F member 1	Q8NE71	Q8NE71	0.990597	2.61319	+	4408400000	28.0331	28.1417	27.94	27.8212	27.773	27.5683	27.1939	26.3467	27.2895	27.2401	25.9951	27.2684
CMAS	N-acylneuraminate cytidylyltransferase	Q8NFW8	Q8NFW8	0.508876	1.26113		205360000	23.8144	23.9865	23.577	23.4083	23.5262	23.3896	22.8438	23.4886	22.2568	23.222	23.7489	23.0888
THOC2	THO complex subunit 2	Q8NI27	Q8NI27	-1.41456	2.43445	+	106930000	22.2322	22.1914	23.4101	21.5409	22.9243	21.1844	23.7497	23.5057	23.6277	23.4395	24.3948	23.2532
DDX54	ATP-dependent RNA helicase DDX54	Q8TDD1	Q8TDD1	-0.35614	0.204178		217260000	23.6161	24.0659	23.3531	22.1738	20.387	22.6235	23.8895	23.3381	22.639	22.0674	24.6636	21.7587
BRIX1	Ribosome biogenesis protein BRX1 homolog	Q8TDN6	Q8TDN6	-0.576806	0.508351		1184900000	26.1251	22.6675	24.002	25.5166	25.4247	25.0389	25.679	25.2236	25.6312	25.8609	24.8787	24.9624
RNASEH2C	Ribonuclease H2 subunit C	Q8TDP1	Q8TDP1	0.630018	0.640241		93190000	23.3283	23.1966	24.3838	22.2066	23.8646	23.0834	22.6662	22.5181	22.3283	21.7462	24.5407	22.4835
GEMIN5	Gem-associated protein 5	Q8TEQ6	Q8TEQ6	0.0706113	0.0749203		601960000	24.9653	24.3643	24.7723	25.0992	24.5533	24.6565	25.1893	23.2901	25.2563	25.177	24.1014	24.973
IPO4	Importin-4	Q8TEX9	Q8TEX9	0.0468206	0.0315262		104150000	21.5587	23.6846	22.4848	23.6263	21.1274	22.36	22.924	23.4702	21.9204	21.6534	22.7533	21.8394
ZC3H15	Zinc finger CCCH domain-containing protein 15	Q8WU90	Q8WU90	0.753468	2.36217	+	1191800000	26.2684	26.5882	26.17	26.4246	26.325	25.7416	25.2508	25.8049	25.9372	25.5452	24.8071	25.652
SNRNP27	U4/U6.U5 small nuclear ribonucleoprotein 27 kDa protein	Q8WVK2	Q8WVK2	-1.39177	1.34174	+	323120000	22.263	23.0252	23.3426	23.7762	21.928	24.5412	25.5991	22.4335	24.3843	25.1825	24.4017	25.2258
CKAP2	Cytoskeleton-associated protein 2	Q8WWK9	Q8WWK9	1.60569	2.48328	+	232740000	24.8523	24.9218	24.9802	24.8464	24.8002	24.2624	21.366	23.8922	23.4875	22.7762	24.0738	23.4335
ATXN2L	Ataxin-2-like protein	Q8WWM7	Q8WWM7	0.107718	0.172154		1040000000	26.3672	26.2219	25.7859	25.3385	25.907	25.3211	25.8239	25.5624	26.0112	25.9385	24.9297	26.0297
PRPF31	U4/U6 small nuclear ribonucleoprotein Prp31	Q8WWY3	Q8WWY3	-0.790286	4.28451	+	6016200000	28.1929	27.8464	27.9175	27.5125	28.0471	27.7623	28.9269	28.8244	28.6145	28.5186	28.5787	28.5571
GATAD2B	Transcriptional repressor p66-beta	Q8WXI9	Q8WXI9	-0.0610517	0.0452044		190960000	24.3001	24.1161	24.073	24.079	21.3137	23.1351	23.4857	23.9255	23.334	23.6456	23.705	23.2876
DDX1	ATP-dependent RNA helicase DDX1	Q92499	Q92499	-0.234487	0.498984		2868300000	26.9106	27.2015	27.4692	26.6071	27.3466	27.5219	27.9601	27.0834	27.5978	27.6705	26.8293	27.3225
H1FX	Histone H1x	Q92522	Q92522	0.521236	1.25014		9282200000	28.7426	29.2519	27.9959	29.0593	28.5606	28.0379	28.3209	27.599	28.2346	28.0684	28.3585	27.9394
HSPH1	Heat shock protein 105 kDa	Q92598	Q92598	3.70979	6.68351	+	3501200000	27.2955	26.9934	27.84	27.664	27.8321	27.8394	22.9002	23.5429	24.5989	24.1975	23.5809	24.3854
LARP4B	La-related protein 4B	Q92615	Q92615	-0.427072	0.657865		362280000	22.7282	23.3462	24.4638	24.508	24.3939	24.3754	24.8084	24.3924	24.5413	24.4071	24.2473	23.9814
GCN1L1	Translational activator GCN1	Q92616	Q92616	-1.09569	1.31168	+	328680000	23.3663	24.0572	21.3061	22.5349	21.066	23.2245	23.6211	23.6401	23.6472	23.6736	23.718	23.8292
MRPS31	28S ribosomal protein S31, mitochondrial	Q92665	Q92665	0.269218	0.266686		230010000	23.7121	23.2607	23.1063	21.7458	23.8634	23.6112	23.1869	23.3962	23.2724	22.8689	23.3819	21.5778
DDX17	Probable ATP-dependent RNA helicase DDX17	Q92841	Q92841	0.490436	3.24671	+	6364800000	28.637	28.4854	28.4301	28.352	28.6411	28.2232	28.0186	27.626	28.1261	28.0872	27.9737	27.9946
UPF1	Regulator of nonsense transcripts 1	Q92900	Q92900	-0.21814	0.207852		604450000	25.3016	24.6324	24.9964	25.489	24.9245	24.7837	24.786	25.4887	25.7543	26.2678	23.4653	25.6742
KHSRP	Far upstream element-binding protein 2	Q92945	Q92945	0.0574757	0.10867		1895900000	26.1254	26.5839	26.4097	26.4528	26.1058	25.9382	26.1541	26.7836	26.0457	26.1117	25.598	26.578
ARHGEF2	Rho guanine nucleotide exchange factor 2	Q92974	Q92974	0.879827	2.13373	+	1858700000	26.5571	27.0333	26.7743	26.5672	26.7562	26.1775	26.0284	24.8233	26.2406	26.2335	25.3006	25.9602
ZNF622	Zinc finger protein 622	Q969S3	Q969S3	0.597951	1.14303		363750000	23.9615	24.9477	24.4314	24.5437	24.3096	23.7108	23.4852	22.7571	23.8026	23.8707	24.5321	23.8694
LRRC59	Leucine-rich repeat-containing protein 59	Q96AG4	Q96AG4	0.275127	0.47834		5427900000	28.3846	27.6741	27.6268	28.5742	28.3026	28.1079	27.9635	28.3121	28.0509	27.8835	26.7827	28.0267
E2F7	Transcription factor E2F7	Q96AV8	Q96AV8	-0.751705	0.56157		1258200000	24.8848	25.2651	25.554	24.619	25.5831	24.9947	27.0923	25.067	26.5435	26.7357	23.11	26.8623
CHCHD1	Coiled-coil-helix-coiled-coil-helix domain-containing protein 1	Q96BP2	Q96BP2	-1.184	0.77451		699140000	24.85	23.8762	22.2279	22.305	25.4729	22.1894	25.3094	23.088	25.6224	25.6136	22.9186	25.4733
CCDC124	Coiled-coil domain-containing protein 124	Q96CT7	Q96CT7	0.866987	1.3571	+	1338400000	26.1938	25.8826	26.2245	26.1841	25.5753	25.5911	25.8225	23.4261	25.5989	25.4516	24.8625	25.2881
AP2M1	AP-2 complex subunit mu	Q96CW1	Q96CW1	-0.116375	0.189458		176170000	22.4685	23.5413	22.9595	23.7216	23.2876	23.6596	23.2367	23.1818	23.2519	23.479	24.0793	23.1077
DNAJC19	Mitochondrial import inner membrane translocase subunit TIM14	Q96DA6	Q96DA6	-0.875593	0.838712		291830000	22.6765	22.5566	21.9291	24.5372	24.1071	23.3981	24.9298	22.6899	24.2554	23.5337	23.8652	25.184
CMBL	Carboxymethylenebutenolidase homolog	Q96DG6	Q96DG6	-2.60204	2.73474	+	1121500000	22.8134	22.9082	22.5923	22.2487	23.3408	24.3921	27.0026	24.3323	25.8323	27.0205	23.8598	25.8603
PTCD3	Pentatricopeptide repeat domain-containing protein 3, mitochondrial	Q96EY7	Q96EY7	-0.401579	0.737476		207040000	23.9431	23.0696	22.1205	23.0905	22.9815	23.5939	23.632	23.3661	23.4429	23.267	24.0896	23.4109
LTV1	Protein LTV1 homolog	Q96GA3;A0A075B6Q4	Q96GA3	0.15056	0.178505		385270000	24.0558	24.587	24.9101	24.1307	23.1669	23.11	23.9672	23.8915	23.3974	24.4748	23.7449	23.5814
PGAM5	Serine/threonine-protein phosphatase PGAM5, mitochondrial	Q96HS1	Q96HS1	-2.25612	2.50284	+	1537000000	25.3887	22.7951	25.4518	26.0357	25.5808	25.2232	28.5048	26.9514	27.581	27.8162	26.0131	27.1456
FUBP3	Far upstream element-binding protein 3	Q96I24	Q96I24	-0.41925	0.464099		133550000	23.7596	23.9631	23.4808	24.3655	22.9608	21.5427	24.1228	23.5865	23.9977	23.4533	23.657	23.7708
RBM17	Splicing factor 45	Q96I25	Q96I25	-0.386127	0.97551		1319600000	25.9257	26.1527	25.7439	25.6877	25.6844	25.2488	26.4721	25.4319	26.5475	26.2493	25.7554	26.3037
USMG5	Up-regulated during skeletal muscle growth protein 5	Q96IX5	Q96IX5	-0.522073	0.399868		603910000	21.818	25.5877	25.3361	24.6412	24.531	24.4551	24.9172	25.2391	25.2468	24.9949	23.851	25.2527
RSRC1	Serine/Arginine-related protein 53	Q96IZ7	Q96IZ7	-1.99706	1.88972	+	398060000	23.7342	22.0574	23.7296	20.9258	20.7422	24.0372	24.6167	23.5925	25.1903	24.8387	23.9647	25.0058
ELMO2	Engulfment and cell motility protein 2	Q96JJ3;Q92556	Q96JJ3	-1.79106	1.82497	+	233320000	22.0507	23.6338	23.2753	22.2338	23.2313	21.6788	25.7123	22.9079	24.7381	24.7038	22.9976	25.7904
DOCK7	Dedicator of cytokinesis protein 7	Q96N67;Q96HP0	Q96N67	-0.775686	0.743356		204730000	23.3619	22.9217	22.8352	23.5165	21.3202	21.5778	21.5535	23.7567	23.8874	23.1579	24.1304	23.7015
NSUN5	Probable 28S rRNA (cytosine-C(5))-methyltransferase	Q96P11;Q63ZY6	Q96P11	1.29013	2.10407	+	152650000	23.942	24.4922	23.8825	23.2905	23.3382	24.0542	22.5582	23.212	22.4006	22.7431	23.342	21.0028
RBM14	RNA-binding protein 14	Q96PK6;A0A0A0MSL8	Q96PK6	-0.13019	0.21454		278490000	23.393	24.0984	24.1421	23.529	23.7442	23.2656	23.8985	22.9736	23.9314	24.0245	24.4324	23.693
PPP1R10	Serine/threonine-protein phosphatase 1 regulatory subunit 10	Q96QC0	Q96QC0	1.01815	1.08154		98388000	23.2959	24.8181	24.2893	24.1901	22.1515	22.5801	22.3083	24.0112	21.9394	22.4946	22.4321	22.0304
SRPK1	SRSF protein kinase 1	Q96SB4	Q96SB4	-0.0303783	0.0462748		1967300000	26.6937	25.8077	26.6494	27.0379	26.7948	25.9543	26.8767	26.7803	26.2669	26.5764	26.1253	26.4942
UHRF1	E3 ubiquitin-protein ligase UHRF1	Q96T88;Q96PU4	Q96T88	0.931302	0.855054		1319000000	26.4024	26.2286	26.0134	26.18	26.7556	26.0511	26.1234	25.7978	26.0377	26.0799	22.5377	25.4667
TBCB	Tubulin-folding cofactor B	Q99426	Q99426	-0.454896	0.349286		501220000	24.5822	24.717	23.9251	23.0808	22.0789	24.8853	23.9589	22.8716	25.354	24.8105	24.1591	24.8446
CDC5L	Cell division cycle 5-like protein	Q99459	Q99459	0.759531	1.69563	+	1836000000	26.8131	26.7991	26.4077	27.0002	26.7024	26.8339	26.3588	25.7411	26.4026	26.2318	24.7969	26.468
DNAJC2	DnaJ homolog subfamily C member 2;DnaJ homolog subfamily C member 2, N-terminally processed	Q99543	Q99543	1.20642	3.47589	+	864890000	25.859	25.3864	25.7917	25.8558	25.4547	25.3287	24.6321	24.8876	24.5671	24.6143	23.4814	24.2553
POP1	Ribonucleases P/MRP protein subunit POP1	Q99575	Q99575	0.623508	0.537838		168020000	23.7228	24.594	24.3187	23.9661	24.0085	21.05	23.3541	23.0314	23.1388	22.2003	23.4221	22.7722
EIF3C;EIF3CL	Eukaryotic translation initiation factor 3 subunit C;Eukaryotic translation initiation factor 3 subunit C-like protein	Q99613;B5ME19	Q99613;B5ME19	-0.243137	0.247735		5952500000	27.8834	27.2277	27.7156	27.9178	27.7419	27.6391	28.6662	27.3716	28.4906	28.5222	26.1926	28.341
PHB2	Prohibitin-2	Q99623	Q99623	-0.886733	2.04059	+	1215700000	25.7842	25.4362	25.8081	24.3847	25.3458	25.3484	25.7937	26.6398	26.524	26.3511	25.6045	26.5147
KIF2C	Kinesin-like protein KIF2C	Q99661	Q99661	0.267361	0.635213		415440000	24.5044	23.7565	24.5827	24.3966	24.4279	24.3224	23.6722	24.6317	24.2529	24.2838	23.4939	24.0519
ATXN2	Ataxin-2	Q99700	Q99700	-0.4685	0.946476		400190000	24.1178	24.1228	24.2562	24.6497	24.6533	23.3484	24.3102	24.7161	25.3343	24.9165	24.0363	24.6458
HSD17B10	3-hydroxyacyl-CoA dehydrogenase type-2	Q99714	Q99714	2.92251	6.84109	+	2222200000	26.7934	26.9396	26.6289	26.8771	26.9822	27.4275	24.324	23.6856	24.5161	23.5342	23.5348	24.5189
HNRNPAB	Heterogeneous nuclear ribonucleoprotein A/B	Q99729	Q99729	0.333731	0.187855		2086600000	26.7341	26.0861	26.1519	25.7149	26.522	27.0281	27.0213	25.7607	26.9926	26.8949	22.7606	26.8048
CCT7	T-complex protein 1 subunit eta	Q99832	Q99832	-0.0038662	0.00727837		11285000000	28.643	29.1127	28.8546	28.7603	28.6008	28.6429	28.9426	29.1907	28.6532	28.717	28.0711	29.0629
EBNA1BP2	Probable rRNA-processing protein EBP2	Q99848	Q99848	0.0420806	0.0556913		543960000	24.304	25.3646	24.5199	25.0705	23.804	24.1436	24.3012	25.005	24.6144	24.215	24.6099	24.2087
PRMT1	Protein arginine N-methyltransferase 1	Q99873;Q9NR22	Q99873	-2.39301	2.04704	+	877810000	24.2101	22.7826	22.1705	22.9406	24.8567	25.9482	26.7336	25.4912	27.0344	26.762	24.273	26.9723
DDX50	ATP-dependent RNA helicase DDX50	Q9BQ39	Q9BQ39	0.0589641	0.139494		459620000	24.3473	24.7218	24.3296	24.1048	24.5226	24.2744	24.2195	24.3058	24.2083	23.9261	24.9465	24.3404
GRWD1	Glutamate-rich WD repeat-containing protein 1	Q9BQ67	Q9BQ67	0.415117	0.265001		729580000	22.3246	26.4772	26.5474	25.7609	24.6565	25.9048	25.2045	24.6089	25.0494	24.7029	24.7045	24.9105
WDR77	Methylosome protein 50	Q9BQA1	Q9BQA1	-1.04349	4.00606	+	18641000000	28.5795	29.3197	29.4974	29.1495	28.7866	29.5015	30.2376	30.0462	29.9983	30.1877	30.202	30.4233
TUBA1C	Tubulin alpha-1C chain	Q9BQE3	Q9BQE3	0.121844	0.0746205		160920000	23.2842	23.5551	22.7027	22.7481	21.1789	23.2153	21.0463	24.2078	23.1214	23.3523	22.7263	21.4992
MYBBP1A	Myb-binding protein 1A	Q9BQG0	Q9BQG0	-0.758235	0.877305		728010000	23.8871	23.5466	24.4168	25.1035	23.7867	23.2131	24.9459	25.5746	24.6389	24.9967	23.0106	25.3365
C7orf50	Uncharacterized protein C7orf50	Q9BRJ6	Q9BRJ6	-0.157919	0.13624		294950000	23.9959	21.876	23.5801	23.1231	24.0608	23.8529	24.0599	22.1617	23.9172	23.6551	23.6371	24.0052
PDCD2L	Programmed cell death protein 2-like	Q9BRP1	Q9BRP1	1.32152	1.23285	+	451780000	24.9936	22.3044	24.78	24.5054	24.547	24.501	21.9168	24.3786	22.0241	24.0331	23.5017	21.8477
WIBG	Partner of Y14 and mago	Q9BRP8	Q9BRP8	0.80332	1.42729	+	1600500000	26.8435	26.0868	26.3159	26.2843	26.379	25.9728	25.7948	25.3948	25.9751	25.943	24.0169	25.9378
GPATCH1	G patch domain-containing protein 1	Q9BRR8	Q9BRR8	-1.52028	2.36796	+	446000000	24.295	22.1889	24.3248	22.8554	24.2171	23.6449	25.3422	25.4222	24.9404	25.5492	24.2042	25.1896
RIOK1	Serine/threonine-protein kinase RIO1	Q9BRS2	Q9BRS2	-0.582601	2.56697	+	15432000000	28.9003	29.2978	29.2194	28.759	29.1082	29.111	29.8447	29.4617	29.83	29.8552	29.1179	29.7819
NTPCR	Cancer-related nucleoside-triphosphatase	Q9BSD7	Q9BSD7	-0.222471	0.417712		245750000	23.4091	23.8011	22.6424	23.2259	23.144	23.2368	23.1514	22.949	23.348	23.2804	24.1047	23.9606
RBM42	RNA-binding protein 42	Q9BTD8	Q9BTD8	0.527462	2.2023	+	624750000	25.2892	24.747	24.8966	25.0859	24.8822	24.7761	24.4896	24.8177	24.5692	24.4941	23.9032	24.2383
C11orf84	Uncharacterized protein C11orf84	Q9BUA3	Q9BUA3	-0.270175	0.576806		608100000	24.9298	25.5489	25.1996	25.1549	24.5777	24.6492	24.7225	25.6941	24.994	25.0529	25.7924	25.4253
TUBB2B	Tubulin beta-2B chain	Q9BVA1	Q9BVA1	-0.295842	0.12793		764120000	24.6729	22.357	24.8401	21.711	21.0978	25.1767	24.5249	22.3311	25.0703	24.3435	23.2004	22.1603
PBDC1	Protein PBDC1	Q9BVG4	Q9BVG4	5.89039	7.34469	+	6507700000	27.9215	27.5059	27.9011	27.6837	28.238	29.1517	21.9463	23.1936	21.6736	21.4815	23.1749	21.5897
NOC4L	Nucleolar complex protein 4 homolog	Q9BVI4	Q9BVI4	-0.633917	1.51466		152140000	23.3971	22.9779	24.033	22.3851	22.7214	23.1899	23.825	23.4763	23.6147	23.6298	24.1383	23.824
GNL3	Guanine nucleotide-binding protein-like 3	Q9BVP2	Q9BVP2	0.146448	0.47029		2063800000	26.5216	26.4229	26.3013	26.3927	26.3446	26.1909	26.5562	26.0004	26.3759	26.4165	25.6357	26.3106
RBM4;RBM4B	RNA-binding protein 4;RNA-binding protein 4B	Q9BWF3;Q9BQ04	Q9BWF3;Q9BQ04	0.890713	2.51936	+	903410000	25.5069	26.216	25.529	25.5577	25.7386	25.3702	24.7611	23.9936	25.0928	25.1528	24.4185	25.1553
SF3B5	Splicing factor 3B subunit 5	Q9BWJ5	Q9BWJ5	-1.30746	0.97449		998180000	25.3123	22.8773	22.231	21.9472	25.5439	24.9848	25.437	25.1722	25.568	25.8746	23.753	24.9364
SLC4A1AP	Kanadaptin	Q9BWU0	Q9BWU0	-1.32429	2.83986	+	587910000	24.8895	23.0311	24.6186	24.2078	24.4275	24.6658	25.8758	25.4772	25.7814	25.5361	25.0897	26.026
SRRT	Serrate RNA effector molecule homolog	Q9BXP5	Q9BXP5	-0.465569	1.27862		787430000	25.5909	24.7671	25.2396	24.8839	25.0847	25.4902	25.7052	25.679	25.6188	26.1302	24.9081	25.8085
EIF2A	Eukaryotic translation initiation factor 2A;Eukaryotic translation initiation factor 2A, N-terminally processed	Q9BY44	Q9BY44	0.313285	1.06763		418460000	24.3631	24.7096	24.0287	24.3676	24.5557	23.9234	24.078	24.2982	23.7183	24.2535	23.6615	24.0589
POLDIP3	Polymerase delta-interacting protein 3	Q9BY77	Q9BY77	-0.323295	1.06607		1210500000	25.9458	26.2896	25.7638	25.9742	25.7619	25.4705	25.9216	26.7882	26.035	26.0251	26.2496	26.126
MRPS26	28S ribosomal protein S26, mitochondrial	Q9BYN8	Q9BYN8	0.54034	0.847366		400330000	24.663	24.4326	23.8844	23.8179	25.1077	24.6009	23.8783	23.3074	24.143	24.5972	22.8836	24.4551
GTPBP4	Nucleolar GTP-binding protein 1	Q9BZE4	Q9BZE4	0.740582	1.55252	+	1213400000	26.0282	25.7377	25.8295	26.1115	25.7161	25.532	25.1832	25.7986	25.0012	25.5868	23.8644	25.0773
DDX24	ATP-dependent RNA helicase DDX24	Q9GZR7	Q9GZR7	1.50084	3.50418	+	246780000	25.308	24.4866	24.3471	24.1795	24.6362	24.7003	22.5979	23.4063	23.6399	22.3758	23.7163	22.9163
SLIRP	SRA stem-loop-interacting RNA-binding protein, mitochondrial	Q9GZT3	Q9GZT3	0.111917	0.238291		759950000	25.3151	25.7948	25.6655	25.1584	25.1236	24.7279	25.4314	25.2007	25.3746	25.085	24.6868	25.3351
XRN2	5-3 exoribonuclease 2	Q9H0D6	Q9H0D6	1.7361	1.45351	+	2024200000	26.9437	26.8692	26.8151	27.2921	26.6918	26.0934	26.0132	22.2557	26.0558	26.1325	23.5877	26.2438
NSRP1	Nuclear speckle splicing regulatory protein 1	Q9H0G5	Q9H0G5	0.187191	0.0887703		169020000	24.0008	23.9158	24.6359	23.523	20.8713	22.5367	22.2805	24.0114	24.9413	21.1807	23.4598	22.4866
DDX47	Probable ATP-dependent RNA helicase DDX47	Q9H0S4	Q9H0S4	0.106878	0.145091		295870000	24.2672	24.5918	23.1239	24.3629	23.32	23.3882	23.8916	24.2004	23.5976	23.728	23.3175	23.6777
ASCC2	Activating signal cointegrator 1 complex subunit 2	Q9H1I8	Q9H1I8	-0.676774	1.73425	+	197510000	22.2228	22.954	23.0343	22.2914	23.6167	22.8633	23.2449	23.1384	23.4056	23.7404	23.8231	23.6906
DHX36	ATP-dependent RNA helicase DHX36	Q9H2U1	Q9H2U1	-0.240325	0.165972		400910000	24.6631	24.9091	21.7066	24.4397	24.7334	24.3284	24.9481	24.0575	24.8984	24.8866	23.1411	24.2907
PNN	Pinin	Q9H307	Q9H307	-1.24447	2.10152	+	298850000	24.0923	23.6134	23.2154	22.4459	24.2565	23.9953	24.9451	24.713	25.1986	25.2254	23.6636	25.34
BOLA2	BolA-like protein 2	Q9H3K6;H3BVE0	Q9H3K6;H3BVE0	-0.552769	0.535721		1240100000	24.8433	22.6185	25.8554	25.0914	24.3059	25.1842	25.1105	25.7108	24.9462	24.4111	25.4487	25.5881
YTHDC2	Probable ATP-dependent RNA helicase YTHDC2	Q9H6S0	Q9H6S0	0.584047	0.947414		984720000	26.0077	24.9773	25.2541	25.426	25.1228	25.1798	25.1362	23.9221	25.3542	25.1217	23.6825	25.2469
RPAP3	RNA polymerase II-associated protein 3	Q9H6T3	Q9H6T3	0.428659	0.341402		101960000	23.1067	23.9256	22.1851	23.7042	22.8825	23.0116	21.8871	24.14	22.22	21.5776	24.3221	22.0968
C8orf33	UPF0488 protein C8orf33	Q9H7E9	Q9H7E9	0.813594	1.71283	+	1057700000	25.9497	26.6697	26.435	26.4485	25.8638	25.6193	25.4372	26.0795	25.6122	25.3751	24.2959	25.3046
CACYBP	Calcyclin-binding protein	Q9HB71	Q9HB71	0.224291	0.192127		1016200000	25.3857	23.4166	24.5283	24.0821	24.6409	24.693	25.1612	23.8862	24.2357	24.5207	22.5808	25.0164
MOV10	Putative helicase MOV-10	Q9HCE1	Q9HCE1	-0.401727	0.892402		571940000	24.9366	25.0409	25.012	25.323	24.7717	23.878	25.4044	25.2967	25.2788	25.3669	24.5843	25.4414
SARS2	Serine--tRNA ligase, mitochondrial	Q9NP81;M0R2C6	Q9NP81;M0R2C6	1.51125	2.11814	+	1323200000	26.1331	25.3898	25.5679	25.905	26.6158	26.4179	25.1156	24.1275	25.3002	25.2858	22.6943	24.4387
EXOSC4	Exosome complex component RRP41	Q9NPD3	Q9NPD3	1.30521	3.50731	+	771060000	25.3788	25.4032	25.8417	25.7356	25.349	25.1249	24.0717	23.9598	24.7102	24.4096	23.2586	24.5921
LUC7L	Putative RNA-binding protein Luc7-like 1	Q9NQ29	Q9NQ29	-0.962605	1.44055	+	328060000	23.6428	23.769	22.3835	21.9677	22.9301	24.1692	24.3444	23.8166	24.3312	23.4972	23.8748	24.7736
COPRS	Coordinator of PRMT5 and differentiation stimulator	Q9NQ92	Q9NQ92	-0.71113	0.970961		4166800000	27.4724	27.7969	26.8655	27.653	26.517	26.5976	27.4059	29.2874	27.259	27.3144	28.3718	27.5307
EXOSC5	Exosome complex component RRP46	Q9NQT4	Q9NQT4	0.412226	1.4513		271650000	24.3973	23.7223	23.675	24.0393	23.822	23.9758	23.5055	23.1027	23.4817	24.0033	23.7575	23.3077
EXOSC3	Exosome complex component RRP40	Q9NQT5	Q9NQT5	0.516095	0.849482		652310000	24.8687	25.8206	24.048	25.1445	24.9828	24.8063	24.962	23.9348	24.8257	24.567	23.5821	24.7027
DDX21	Nucleolar RNA helicase 2	Q9NR30	Q9NR30	0.336045	0.375564		1773700000	26.1131	25.6302	25.6183	25.9581	26.6544	26.2782	25.9016	25.8994	25.9872	26.4183	23.9183	26.1115
PNO1	RNA-binding protein PNO1	Q9NRX1	Q9NRX1	-0.440886	1.7315		811470000	25.22	25.0359	25.1587	24.6237	24.5843	24.4001	25.4392	25.3486	25.3597	25.369	25.1809	24.9706
FARSB	Phenylalanine--tRNA ligase beta subunit	Q9NSD9	Q9NSD9	2.50502	3.50696	+	2721600000	27.1692	27.5522	27.378	27.8316	27.4309	27.1765	25.4581	23.7808	25.6979	25.7127	23.2259	25.633
SMC4	Structural maintenance of chromosomes protein 4	Q9NTJ3	Q9NTJ3	0.842772	0.678687		287720000	23.2043	23.3982	24.2984	23.2138	22.0344	24.9737	22.591	23.7003	21.3534	21.2059	23.6775	23.5383
OLA1	Obg-like ATPase 1	Q9NTK5	Q9NTK5	0.956133	1.65705	+	278170000	24.1298	24.7311	23.6742	24.0255	23.5996	23.8209	22.9886	23.6561	23.8578	22.8959	23.1501	21.6958
ATAD3A	ATPase family AAA domain-containing protein 3A	Q9NVI7	Q9NVI7	-0.18464	0.306621		4692600000	27.3477	26.934	27.0977	27.1822	27.7916	27.9001	27.9925	26.6911	27.9534	27.7601	27.2388	27.7252
ARGLU1	Arginine and glutamate-rich protein 1	Q9NWB6	Q9NWB6	-0.81098	0.31696		2905200000	25.9724	22.734	27.1582	26.5252	26.4471	27.4065	26.8777	22.9447	27.9079	27.9455	26.3989	29.0345
BABAM1	BRISC and BRCA1-A complex member 1	Q9NWV8	Q9NWV8	-1.04774	1.19699		152880000	20.8835	22.9454	22.3284	23.2141	22.6068	21.5753	23.0091	24.3426	23.1243	22.8671	24.3216	22.1752
TRMT1	tRNA (guanine(26)-N(2))-dimethyltransferase	Q9NXH9	Q9NXH9	2.13437	3.88968	+	477600000	25.0242	25.1936	25.8383	26.0077	25.6929	25.1799	22.6681	23.7439	23.5845	23.8093	24.1586	22.166
KCTD5	BTB/POZ domain-containing protein KCTD5	Q9NXV2	Q9NXV2	-1.83546	1.56916	+	2349100000	27.0038	22.5486	26.412	26.1402	26.2216	26.5421	27.738	27.8782	27.8156	27.7871	26.4585	28.2036
CDKN2AIP	CDKN2A-interacting protein	Q9NXV6	Q9NXV6	0.599401	0.398229		126310000	21.5223	24.1537	24.4939	24.2738	21.5586	23.432	21.539	23.6151	22.9776	22.2843	23.7664	21.6553
DDX56	Probable ATP-dependent RNA helicase DDX56	Q9NY93	Q9NY93	-0.225764	0.185966		313650000	23.9375	23.9332	21.4479	22.8593	23.8568	23.9013	23.5097	24.342	23.7623	23.8553	22.4762	23.3452
BCLAF1	Bcl-2-associated transcription factor 1	Q9NYF8	Q9NYF8	-1.25789	2.32983	+	23880000000	29.913	28.7762	28.8893	29.2012	29.8672	29.8304	31.0532	30.1172	31.1342	31.0852	29.5507	31.0839
TAB2	TGF-beta-activated kinase 1 and MAP3K7-binding protein 2	Q9NYJ8	Q9NYJ8	-0.211922	0.288643		2415100000	26.7438	27.23	27.4611	27.1571	25.7317	26.1578	26.8945	27.521	26.7761	26.8207	26.5016	27.2394
GTSE1	G2 and S phase-expressed protein 1	Q9NYZ3	Q9NYZ3	0.0587324	0.0432941		161320000	23.7152	24.1085	22.2283	23.6034	23.5411	23.1441	23.1916	24.5495	21.5545	23.5536	23.5749	23.5642
TECR	Very-long-chain enoyl-CoA reductase	Q9NZ01	Q9NZ01	-1.0422	1.43451	+	277220000	21.3306	23.8373	22.9439	22.0633	23.7604	22.2218	23.8284	23.1009	24.1583	23.87	23.6218	23.8309
FAM120A	Constitutive coactivator of PPAR-gamma-like protein 1	Q9NZB2;Q5T035	Q9NZB2	-1.43884	1.68244	+	167370000	23.5284	23.7429	21.881	21.633	23.6039	21.3441	24.1245	23.1003	24.4903	24.1715	24.9006	23.5791
IGF2BP1	Insulin-like growth factor 2 mRNA-binding protein 1	Q9NZI8	Q9NZI8	0.036404	0.141787		10707000000	29.4567	29.0896	29.3057	29.0306	29.0903	28.7525	29.105	29.0893	29.0384	29.0785	29.0943	29.1014
MAT2B	Methionine adenosyltransferase 2 subunit beta	Q9NZL9	Q9NZL9	-0.23483	0.193339		172800000	20.9355	22.648	21.6823	21.44	23.0688	22.8058	21.5126	23.0466	21.9176	22.4984	23.5065	21.5076
CAMSAP3	Calmodulin-regulated spectrin-associated protein 3	Q9P1Y5	Q9P1Y5	-0.54838	1.88013	+	2893900000	27.3424	27.6039	27.0498	27.3566	26.7995	26.4855	27.6174	27.8671	27.5738	27.5979	27.4216	27.85
CCDC88C	Protein Daple	Q9P219	Q9P219	-1.20698	2.07908	+	406940000	24.4561	25.1907	24.235	24.5255	23.4886	23.4798	25.7671	25.9961	25.2428	25.1988	24.4082	26.0045
RCC2	Protein RCC2	Q9P258	Q9P258	0.532067	0.644067		4388000000	26.8758	27.1758	26.9466	27.5714	28.5793	28.103	27.6088	26.2886	27.5244	27.191	25.8691	27.5776
SLAIN2	SLAIN motif-containing protein 2	Q9P270	Q9P270	-0.152337	0.216602		1510200000	26.1218	26.9445	26.45	26.5816	26.0726	25.3423	26.5173	27.2447	26.1092	26.1634	26.101	26.2912
RRBP1	Ribosome-binding protein 1	Q9P2E9	Q9P2E9	2.22037	3.98915	+	948190000	26.1867	26.8252	26.4875	24.9713	25.4886	25.3299	23.4726	22.9044	24.1622	24.1246	23.382	23.9212
LARS	Leucine--tRNA ligase, cytoplasmic	Q9P2J5	Q9P2J5	0.751359	0.941314		2048100000	25.8974	26.7945	25.8782	26.1458	26.1136	26.2836	26.2468	25.5733	25.7295	25.629	23.4374	25.9889
RBM27	RNA-binding protein 27	Q9P2N5;U3KPZ7	Q9P2N5;U3KPZ7	0.411251	0.854146		340300000	24.1842	24.7946	24.3153	24.397	24.0191	24.226	24.323	22.7861	24.1101	23.9615	24.0051	24.2828
ANKFY1	Rabankyrin-5	Q9P2R3	Q9P2R3	-1.20577	1.6731	+	61682000	20.694	23.2275	23.5403	22.2891	21.564	21.9	23.5485	23.4057	23.4621	22.9813	23.5018	23.55
TFIP11	Tuftelin-interacting protein 11	Q9UBB9	Q9UBB9	-1.09957	2.39015	+	561790000	24.1533	24.8511	25.2441	23.8833	24.5567	23.9775	25.8113	26.0837	25.3165	25.4707	24.7168	25.8643
METTL1	tRNA (guanine-N(7)-)-methyltransferase	Q9UBP6	Q9UBP6	2.40252	3.8259	+	917170000	25.7097	26.2352	25.4723	25.8782	25.2964	25.2356	22.2325	23.3141	22.0424	23.5554	23.932	24.3361
EIF3K	Eukaryotic translation initiation factor 3 subunit K	Q9UBQ5	Q9UBQ5	-0.0783532	0.0830741		226590000	24.1687	23.3954	23.992	23.0886	23.6224	23.3092	24.0319	24.8211	22.8652	22.9861	23.375	23.9672
UBA2	SUMO-activating enzyme subunit 2	Q9UBT2	Q9UBT2	-0.921313	1.16366		120510000	23.7184	21.6689	23.9256	22.4493	21.548	23.2342	23.0222	24.3195	23.5924	23.7718	23.6634	23.7029
ABCF2	ATP-binding cassette sub-family F member 2	Q9UG63	Q9UG63	0.8828	0.86927		788700000	25.5311	22.946	24.8754	25.8192	26.025	25.8702	24.7331	23.4641	25.0377	24.7524	23.6987	24.0839
DDX20	Probable ATP-dependent RNA helicase DDX20	Q9UHI6	Q9UHI6	-0.0458584	0.0633852		1246000000	26.3586	26.8363	25.2235	25.569	26.0199	25.7059	26.2551	26.294	25.7748	25.653	25.8712	26.1403
PUF60	Poly(U)-binding-splicing factor PUF60	Q9UHX1	Q9UHX1	-0.445922	1.28201		2549000000	26.8803	26.5322	26.6808	26.637	26.1788	26.9895	26.9958	27.2283	26.6859	26.6218	27.6672	27.375
EIF2B4	Translation initiation factor eIF-2B subunit delta	Q9UI10	Q9UI10	1.08629	3.43473	+	232200000	23.9087	24.4767	24.6317	24.0552	23.9523	24.4896	23.3354	23.233	22.666	23.5092	23.5608	22.692
TRMT112	Multifunctional methyltransferase subunit TRM112-like protein	Q9UI30	Q9UI30	-0.258855	0.455415		152250000	22.9336	22.8971	23.8642	22.6851	22.6735	23.8024	22.8763	23.6091	23.0916	23.4223	23.7608	23.6488
TRMT6	tRNA (adenine(58)-N(1))-methyltransferase non-catalytic subunit TRM6	Q9UJA5	Q9UJA5	1.26668	3.942	+	363570000	24.6359	24.9018	24.7638	24.0816	24.7934	24.6773	23.2411	22.6147	23.6554	23.3855	23.7496	23.6074
SLC25A13	Calcium-binding mitochondrial carrier protein Aralar2	Q9UJS0;O75746	Q9UJS0	0.613355	0.499722		253950000	23.9517	23.3756	22.6898	24.5519	21.4301	23.6499	22.3776	23.7514	21.5338	21.8927	23.6743	22.7391
DDX41	Probable ATP-dependent RNA helicase DDX41	Q9UJV9	Q9UJV9	-0.173047	0.154443		327260000	21.9232	24.0185	24.0864	24.8702	23.7002	23.8117	24.1159	23.1879	24.2396	23.7458	23.7615	24.3977
STOML2	Stomatin-like protein 2, mitochondrial	Q9UJZ1	Q9UJZ1	-0.0810439	0.0433218		486970000	24.6452	22.164	23.1313	22.7125	24.3717	24.1715	21.156	23.3738	24.4239	24.0493	24.5769	24.1026
HN1	Hematological and neurological expressed 1 protein;Hematological and neurological expressed 1 protein, N-terminally processed	Q9UK76	Q9UK76	-0.962082	1.77469	+	384630000	24.099	22.8929	23.0718	22.5207	24.0085	24.3435	23.8847	24.8638	24.4816	24.5903	24.3191	24.5694
MRTO4	mRNA turnover protein 4 homolog	Q9UKD2	Q9UKD2	-0.331843	0.284869		48165000	21.5722	23.892	22.9185	22.1242	23.1339	21.8096	22.1495	22.6676	22.7215	22.5083	24.5218	22.8728
MCTS1	Malignant T-cell-amplified sequence 1	Q9ULC4	Q9ULC4	0.83678	1.13097		529020000	24.517	25.4926	24.8398	25.3336	24.4107	24.1264	24.8318	22.9906	23.8736	24.3679	22.8399	24.7957
CORO1C	Coronin-1C	Q9ULV4;Q6QEF8	Q9ULV4	-2.96261	3.20603	+	755580000	24.2136	22.2169	23.3434	21.9034	22.753	24.2311	26.4257	24.9261	24.7529	26.7708	25.9497	27.6118
NOB1	RNA-binding protein NOB1	Q9ULX3	Q9ULX3	-1.81229	2.50473	+	896910000	24.7943	23.0493	23.3557	24.183	24.8994	24.5238	25.4336	25.4795	25.5881	25.839	27.661	25.6779
MYO6	Unconventional myosin-VI	Q9UM54	Q9UM54	0.20328	0.144486		1905300000	26.2582	25.8987	25.9545	25.8253	26.4938	26.4675	26.5296	24.91	26.5192	26.9449	23.7885	26.9861
PRPF19	Pre-mRNA-processing factor 19	Q9UMS4	Q9UMS4	0.246089	1.58587		8324100000	28.7573	28.6378	28.902	28.4688	28.7143	28.539	28.4819	28.1258	28.5659	28.5732	28.3339	28.462
G3BP2	Ras GTPase-activating protein-binding protein 2	Q9UN86	Q9UN86	-1.53889	1.73834	+	337880000	22.1538	22.7144	22.9645	21.9211	24.8126	21.903	24.3998	23.5153	24.8169	25.1016	23.1954	24.6738
STUB1	E3 ubiquitin-protein ligase CHIP	Q9UNE7	Q9UNE7	1.02727	0.979926		690400000	24.9578	23.6781	22.7602	21.6978	24.161	24.7573	22.8831	22.2806	21.9595	22.1699	23.7582	22.7973
MAGED2	Melanoma-associated antigen D2	Q9UNF1	Q9UNF1	0.734207	1.28982		285930000	24.3992	24.8317	24.7458	24.8088	23.7566	23.7347	22.7901	24.5568	23.6574	23.7625	23.1152	23.9895
DIMT1	Probable dimethyladenosine transferase	Q9UNQ2	Q9UNQ2	0.443433	1.16957		411510000	24.4062	24.9932	24.6879	25.0171	24.0807	24.3322	24.1005	24.6951	24.3254	24.0164	23.5637	24.1556
ZC3H4	Zinc finger CCCH domain-containing protein 4	Q9UPT8	Q9UPT8	0.402637	1.27746		227290000	24.0627	24.1008	24.3764	23.5405	23.874	23.8574	23.1418	23.2425	23.8932	23.7994	23.3878	23.9312
SRRM2	Serine/arginine repetitive matrix protein 2	Q9UQ35	Q9UQ35	-0.870975	3.37732	+	7364400000	28.4063	28.7709	28.7632	28.459	28.0294	27.7942	29.152	29.4657	29.1525	29.2832	29.1354	29.2601
PA2G4	Proliferation-associated protein 2G4	Q9UQ80;H0YIN7	Q9UQ80	-0.602219	0.459088		1088300000	25.2523	22.1524	25.8911	26.0603	25.3933	25.4192	24.8545	25.6717	25.6754	25.7709	25.9417	25.8677
SMC3	Structural maintenance of chromosomes protein 3	Q9UQE7	Q9UQE7	0.852765	2.54494	+	2608400000	26.862	27.3271	27.363	26.8169	27.3517	27.1788	26.7703	26.1332	26.6228	25.7716	25.7597	26.7253
C14orf166	UPF0568 protein C14orf166	Q9Y224	Q9Y224	-1.05966	0.558548		439370000	24.862	23.6042	22.4667	22.0372	21.2235	26.0553	25.4926	21.9206	24.6998	24.144	25.0588	25.291
RUVBL2	RuvB-like 2	Q9Y230	Q9Y230	0.315779	0.686312		1238600000	25.4813	26.1237	26.0649	25.6498	25.0745	25.0904	24.9079	25.8644	25.2351	24.9643	25.3864	25.2318
HIGD1A	HIG1 domain family member 1A, mitochondrial	Q9Y241;C9JAW5	Q9Y241;C9JAW5	0.219315	0.310108		1295400000	26.5423	27.1841	26.441	26.5655	25.6824	25.3436	25.4836	26.4323	26.106	26.0762	26.3739	25.9709
EIF3L	Eukaryotic translation initiation factor 3 subunit L	Q9Y262	Q9Y262	-1.12652	2.33737	+	1732700000	26.0749	25.1002	25.1289	24.798	25.7534	26.1495	26.8411	26.8993	26.9579	26.8533	25.6285	26.5839
RUVBL1	RuvB-like 1	Q9Y265	Q9Y265	-0.81378	0.601053		1373300000	25.6651	21.9053	25.6332	23.1386	25.2121	25.6012	24.9899	25.1221	25.4865	25.5972	25.1549	25.6874
NUDC	Nuclear migration protein nudC	Q9Y266	Q9Y266	0.645231	0.479842		635830000	22.3787	23.1769	23.7955	22.0294	24.9135	25.2634	21.4463	23.0164	23.7449	23.0354	23.5806	22.8624
FARSA	Phenylalanine--tRNA ligase alpha subunit	Q9Y285	Q9Y285	1.67805	4.4726	+	3522900000	27.7462	28.352	28.3316	27.7964	27.5616	27.3508	25.938	26.7971	25.8172	26.0853	26.5852	25.8475
MRPS33	28S ribosomal protein S33, mitochondrial	Q9Y291	Q9Y291	0.279582	0.177822		310160000	22.828	24.809	24.5735	24.1572	24.5217	21.4769	24.021	24.549	22.9479	22.2898	23.4463	23.4348
DRG1	Developmentally-regulated GTP-binding protein 1	Q9Y295	Q9Y295	0.875567	2.89379	+	2516900000	27.3477	27.5911	27.2638	27.9966	27.1612	26.7219	26.3264	26.8114	26.4095	26.2544	26.6978	26.3295
STK38L	Serine/threonine-protein kinase 38-like	Q9Y2H1	Q9Y2H1	-1.07436	2.59879	+	2768600000	26.4702	25.909	25.6574	26.3458	26.6046	26.5851	27.8492	26.4217	27.3257	27.711	27.0713	27.6393
EPB41L3	Band 4.1-like protein 3;Band 4.1-like protein 3, N-terminally processed	Q9Y2J2	Q9Y2J2	-0.779388	1.11097		356480000	24.0454	22.8991	23.5445	22.5041	24.0991	24.1975	24.3851	24.0031	25.0189	24.2468	23.2696	25.0424
RCL1	RNA 3-terminal phosphate cyclase-like protein	Q9Y2P8	Q9Y2P8	-0.57219	0.478179		574930000	25.626	22.2539	25.8811	24.9595	24.6328	24.5221	25.2827	24.6114	25.7637	25.7338	24.7599	25.1571
MRPS28	28S ribosomal protein S28, mitochondrial	Q9Y2Q9;H0YC42	Q9Y2Q9	0.138146	0.0617972		434250000	21.2256	22.1884	22.1052	25.0585	25.0535	24.9728	24.2652	23.1115	22.1927	22.9418	22.8789	24.3851
THRAP3	Thyroid hormone receptor-associated protein 3	Q9Y2W1	Q9Y2W1	-1.33965	3.84264	+	27203000000	29.8176	29.2316	29.0711	29.3805	29.892	29.7881	31.0261	30.5489	31.1979	31.2218	30.1467	31.0775
SUGT1	Suppressor of G2 allele of SKP1 homolog	Q9Y2Z0	Q9Y2Z0	1.79722	1.42127	+	449700000	25.2713	25.8405	26.1097	25.509	22.3177	24.8564	21.6779	23.6729	22.1884	24.5883	22.5477	24.4461
LUC7L2	Putative RNA-binding protein Luc7-like 2	Q9Y383	Q9Y383	-0.201246	0.350582		16180000000	29.0209	29.4759	29.3958	28.5883	29.4385	30.1719	29.6829	29.5506	29.4487	29.3693	29.1389	30.1085
EXOSC1	Exosome complex component CSL4	Q9Y3B2	Q9Y3B2	0.8352	1.68223	+	276030000	23.5298	24.5522	24.7205	24.2916	23.2856	23.2031	23.2013	22.5462	22.959	23.4598	23.3623	23.043
SF3B6	Splicing factor 3B subunit 6	Q9Y3B4	Q9Y3B4	-2.39362	1.1565	+	727560000	22.7389	26.1412	21.6021	22.6403	21.5617	25.9167	26.4982	27.1717	26.3861	26.5923	26.5538	21.7606
MRPL11	39S ribosomal protein L11, mitochondrial	Q9Y3B7	Q9Y3B7	0.507646	0.618429		379130000	24.3297	25.1564	23.7413	24.7217	24.9123	22.5813	23.6241	23.2251	23.6535	23.9885	23.9666	23.9389
MRPS23	28S ribosomal protein S23, mitochondrial	Q9Y3D9	Q9Y3D9	0.856912	3.07472	+	535200000	24.9016	25.6783	25.1136	25.1577	24.7713	25.0025	23.9969	23.9499	24.1992	24.1356	24.809	24.3927
STRAP	Serine-threonine kinase receptor-associated protein	Q9Y3F4	Q9Y3F4	0.234539	0.177969		785640000	24.906	22.8122	24.8201	25.0264	25.1367	25.13	24.5111	22.879	25.0996	25.0997	23.7688	25.0662
RTCB	tRNA-splicing ligase RtcB homolog	Q9Y3I0	Q9Y3I0	-0.172416	0.186604		4152400000	27.9106	26.8991	26.8573	26.2738	27.8722	27.8478	28.0296	27.0467	27.7595	27.5539	26.4797	27.8258
RPL36	60S ribosomal protein L36	Q9Y3U8	Q9Y3U8	0.531084	1.7551	+	13931000000	29.4748	29.2959	29.3043	29.3089	29.5853	29.4579	29.2358	28.2699	29.2279	29.2887	28.4595	28.7587
CHTOP	Chromatin target of PRMT1 protein	Q9Y3Y2	Q9Y3Y2	-1.55055	2.26112	+	759320000	25.2958	22.8735	24.5913	25.3332	24.555	24.1598	25.8717	26.7296	26.3002	26.4918	25.3002	25.4185
TBL2	Transducin beta-like protein 2	Q9Y4P3	Q9Y4P3	0.620202	0.477641		279580000	24.1335	25.0614	24.4179	24.0155	21.9613	22.6791	23.3838	23.3011	21.6944	22.2126	23.9487	24.007
PRRC2C	Protein PRRC2C	Q9Y520	Q9Y520	-0.131006	0.119159		1504800000	26.5379	26.441	26.0007	25.7554	26.5874	25.7051	26.4574	26.4104	26.8346	26.9273	24.4285	26.7552
PAXBP1	PAX3- and PAX7-binding protein 1	Q9Y5B6	Q9Y5B6	-2.38549	3.42007	+	215450000	23.7053	21.5137	23.7759	22.5883	21.4921	22.5014	24.8879	24.7503	24.9154	25.0372	24.4161	25.8827
SUPT16H	FACT complex subunit SPT16	Q9Y5B9	Q9Y5B9	0.513607	0.42476		2144000000	26.6237	26.5845	27.1294	27.0164	26.872	27.1233	27.1602	26.7077	26.913	26.894	23.6661	26.9266
CD2AP	CD2-associated protein	Q9Y5K6	Q9Y5K6	0.524817	0.586182		163290000	23.1431	23.2268	23.5014	24.1612	23.0773	22.8225	21.4812	21.6609	23.5093	23.4089	23.0885	23.6347
SRPRB	Signal recognition particle receptor subunit beta	Q9Y5M8	Q9Y5M8	0.362101	0.291423		308100000	23.8662	23.0512	22.1214	23.7496	24.1015	24.1092	23.4934	23.9004	21.132	23.7047	23.7106	22.8855
GTF3C5	General transcription factor 3C polypeptide 5	Q9Y5Q8	Q9Y5Q8	0.283955	0.182251		152950000	23.971	24.6967	22.7066	24.4257	22.8573	21.2501	22.5428	23.2848	22.0554	22.9535	24.4053	22.9618
RBM8A	RNA-binding protein 8A	Q9Y5S9	Q9Y5S9	-1.67996	2.07581	+	429600000	22.5213	22.8173	21.4789	24.3821	24.4413	22.5922	24.9214	24.6993	25.1426	25.1517	23.8545	24.5432
SPIN1	Spindlin-1	Q9Y657	Q9Y657	-0.0153303	0.0298902		1886400000	26.7685	26.7983	26.9432	26.1095	26.4793	26.4928	26.737	26.4502	26.7819	26.5459	26.1185	27.0501
MRPS18B	28S ribosomal protein S18b, mitochondrial	Q9Y676	Q9Y676	-0.546069	0.671011		168590000	21.0623	23.6322	22.2437	23.2814	22.614	23.3365	22.9823	23.4077	23.3261	23.3202	23.6756	22.7347
IGF2BP2	Insulin-like growth factor 2 mRNA-binding protein 2	Q9Y6M1	Q9Y6M1	-0.111152	0.213476		584310000	25.19	24.8478	25.0776	25.805	24.7049	24.5798	24.8893	25.6409	25.0635	25.1416	24.9099	25.2267
IVNS1ABP	Influenza virus NS1A-binding protein	Q9Y6Y0	Q9Y6Y0	-2.1823	2.94616	+	1052400000	24.4859	23.783	24.6299	23.9851	24.1163	24.3983	27.4653	26.1187	26.435	26.2437	24.5166	27.7129
HSPE1-MOB4;HSPE1	10 kDa heat shock protein, mitochondrial	S4R3N1;P61604;Q9Y3A3	S4R3N1;P61604	-1.40202	2.34119	+	524610000	23.8987	22.8191	23.3484	22.93	24.3399	24.8954	25.2587	25.6043	25.0374	25.1554	24.2399	25.3479
