# Supplementary material for: The dual methyltransferase METTL13 targets N terminus and Lys55 of eEF1A and modulates codon-specific translation rates
Source: Nat Commun. 2018 Aug 24;9:3411. doi: 10.1038/s41467-018-05646-y (PMC6109062; doi:10.1038/s41467-018-05646-y)
Supplement: Supplementary file 9 — Supplementary Data 7 [file 41467_2018_5646_MOESM9_ESM.xlsx]

## Sheet: Supplementary Data 7
Supplementary Data 7. Plasmids generated for and used in the current study
Construct name	Location of affinity tag (N- or C-terminal)	Source of ORF	Cloning method	Restriction sites	Accession	SNP:s*	Reference	cloning primers	mutagenic primers
pET28a-METTL13	N-terminal	HeLa cDNA	Restriction based	NdeI x BamHI	NM_015935.4	T129C (silent)	This study	fwd: CTAGCATATGAACCTCTTACCTAAAAGTTCCAGG, rev: CTAGGGATCCTCACACAATTTTCACCGTCTTG
pET28a-METTL13-NTD (aa. 1-436)	N-terminal	pET28a-METTL13	In-Fusion	NdeI x XhoI		T129C (silent)	This study	fwd: CGCGGCAGCCATATGAACCTCTTACCTAAAAGTTCCA, rev: GTGGTGGTGCTCGAGTCATTTGTGAGACACATCCTTCAGC
pET28a-METTL13-CTD (aa. 214-699)	N-terminal	pET28a-METTL13	Restriction based	NdeI x BamHI			This study	fwd: CTAGCATATGCCAGTCCCTGGCTCTGC, rev: CTAGGGATCCTCACACAATTTTCACCGTCTTG
pET28a-METTL13-CTD wt (aa. 214-699)	N-terminal	pET28a-METTL13	In-Fusion	NdeI x XhoI			This study	fwd: CGCGGCAGCCATATGCCAGTCCCTGGCTCTGC, rev: GTGGTGGTGCTCGAGTCACACAATTTTCACCGTCTTG
pET28a-METTL13-CTD E524A	N-terminal	pET28a-METTL13	Site Directed Mutagenesis by SOEing PCR/ In-Fusion	NdeI x XhoI			This study	fwd: CGCGGCAGCCATATGCCAGTCCCTGGCTCTGC, rev: GTGGTGGTGCTCGAGTCACACAATTTTCACCGTCTTG	fwd: CATTGATGCTGTGGCGATCGATCCCTCC, rev: GGAGGGATCGATCGCCACAGCATCAATG
pET28a-METTL13-CTD D551A	N-terminal	pET28a-METTL13	Site Directed Mutagenesis by SOEing PCR/ In-Fusion	NdeI x XhoI			This study	fwd: CGCGGCAGCCATATGCCAGTCCCTGGCTCTGC, rev: GTGGTGGTGCTCGAGTCACACAATTTTCACCGTCTTG	fwd: GGTCCACATTGCAGCGGGCCTGGACTATATC, rev: GATATAGTCCAGGCCCGCTGCAATGTGGACC
pET28a-METTL13-CTD N647A	N-terminal	pET28a-METTL13	Site Directed Mutagenesis by SOEing PCR/ In-Fusion	NdeI x XhoI			This study	fwd: CGCGGCAGCCATATGCCAGTCCCTGGCTCTGC, rev: GTGGTGGTGCTCGAGTCACACAATTTTCACCGTCTTG	fwd: GAATTGAGGGTGAAGTGGCGGAGATCCTGTTCTGTC, rev: GACAGAACAGGATCTCCGCCACTTCACCCTCAATTC
pET28a-METTL13-CTD D575A	N-terminal	pET28a-METTL13	Site Directed Mutagenesis by SOEing PCR/ In-Fusion	NdeI x XhoI			This study	fwd: CGCGGCAGCCATATGCCAGTCCCTGGCTCTGC, rev: GTGGTGGTGCTCGAGTCACACAATTTTCACCGTCTTG	fwd: CGATGTCATAATGTTTGCGGTTGACAGTAAGGACC, rev: GGTCCTTACTGTCAACCGCAAACATTATGACATCG
pET28a-METTL13-CTD V576A	N-terminal	pET28a-METTL13	Site Directed Mutagenesis by SOEing PCR/ In-Fusion	NdeI x XhoI			This study	fwd: CGCGGCAGCCATATGCCAGTCCCTGGCTCTGC, rev: GTGGTGGTGCTCGAGTCACACAATTTTCACCGTCTTG	fwd: GTCATAATGTTTGATGCGGACAGTAAGGACCCAAC, rev: GTTGGGTCCTTACTGTCCGCATCAAACATTATGAC
pET28a-METTL13-CTD D577A	N-terminal	pET28a-METTL13	Site Directed Mutagenesis by SOEing PCR/ In-Fusion	NdeI x XhoI			This study	fwd: CGCGGCAGCCATATGCCAGTCCCTGGCTCTGC, rev: GTGGTGGTGCTCGAGTCACACAATTTTCACCGTCTTG	fwd: CATAATGTTTGATGTTGCGAGTAAGGACCCAACACTG, rev: CAGTGTTGGGTCCTTACTCGCAACATCAAACATTATG
pET28a-METTL13-CTD S578A	N-terminal	pET28a-METTL13	Site Directed Mutagenesis by SOEing PCR/ In-Fusion	NdeI x XhoI			This study	fwd: CGCGGCAGCCATATGCCAGTCCCTGGCTCTGC, rev: GTGGTGGTGCTCGAGTCACACAATTTTCACCGTCTTG	fwd: GTTTGATGTTGACGCGAAGGACCCAACACTGGGAATG, rev: GTGTTGGGTCCTTCGCGTCAACATCAAACATTATGAC
p3xFLAG-CMV-14-METTL13	C-terminal	pET28a-METTL13	In-Fusion	NotI x BamHI		T129C (silent)	This study	fwd: AAGCTTGCGGCCGCGGCC ACCATGAACCTCTTACCTAAA, rev: GTCAGCCCGGGATCCCACAATTTTCACCGTCTTGAGCAT
pET28a-eEF1A1-NHis	N-terminal	HeLa cDNA	Restriction based	NdeI x BamHI	NM_001402.5		Malecki et al., NAR, 2017	fwd: ACTACTGGCATATGGGAAAGGAAAAGACTCATATCA, rev: ATGTAGACGGATCCTCATTTAGCCTTCTGAGCTTTCTG
pET28a-eEF1A1-CHis	C-terminal	pET28a-eEF1A1-NHis	In-Fusion	NcoI x XhoI			This study	fwd: AGGAGATATACCATGGGCAAGGAAAAGACTCATATCAAC, rev: GTGGTGGTGCTCGAGTTTAGCCTTCTGAGCTTTCTG
pET28a-eEF1A1-CHis-K55R	C-terminal	pET28a-eEF1A1-CHis	Site Directed Mutagenesis by SOEing PCR/ In-Fusion	NcoI x XhoI			This study	fwd: AGGAGATATACCATGGGCAAGGAAAAGACTCATATCAAC, rev: GTGGTGGTGCTCGAGTTTAGCCTTCTGAGCTTTCTG	fwd: GAAAGGGCTCCTTCAGGTATGCCTGGGTCTTG, rev: CAAGACCCAGGCATACCTGAAGGAGCCCTTTC
p3xFLAG-CMV-14-eEF1A1	C-terminal	pET28a-eEF1A1-CHis	In-Fusion	NotI x BamHI			This study	fwd: GCAGTTGCTAAGCTTGCGGCCGCCCACCATGGGAAAGGAAAAGACTCATATCAAC, rev: CTTTGTAGTCAGCCCGGGATCCTTTAGCCTTCTGAGCTTTCTG
p3xFLAG-CMV-14-eEF1A1-5KR	C-terminal	Synthetic gene from Invitrogen	In-Fusion	NotI x BamHI			This study	fwd: GCAGTTGCTAAGCTTGCGGCCGCCCACCATGGGAAAGGAAAAGACTCATATCAAC, rev: CTTTGTAGTCAGCCCGGGATCCTTTAGCCTTCTGAGCTTTCTG
pET28a-eEF1A2-NHis	N-terminal	HeLa cDNA	Restriction based	NdeI x HindIII	NM_001958.3		Malecki et al., NAR, 2017	fwd: ACTACTGGCATATGGGCAAGGAGAAGACCCACATC, rev: ATGTAGACAAGCTTCACTTGCCCGCCTTCTGCG
p3xFLAG-CMV-14-eEF1A2	C-terminal	pET28a-eEF1A2-NHis	In-Fusion	NotI x BamHI			This study	fwd: GCAGTTGCTAAGCTTGCGGCCGCCCACCATGGGCAAGGAGAAGACCCACATC, rev: CTTTGTAGTCAGCCCGGGATCCCTTGCCCGCCTTCTGCGCCTTC
pcDNA5/FRT/TO-eEF1A1-Ct3xFLAG	C-terminal	p3xFLAG-CMV-14-eEF1A1	Restriction based	BamHI x XhoI			This study	fwd: CTAGGGATCCCCACCATGGGAAAGGAAAAGACTCATATCAAC, rev: CTAGCTCGAGTTAATTAATTATCACTTGTCATCGTCATCCTTGTAGTCG
pcDNA5/FRT/TO-eEF1A1-5KR-Ct3xFLAG	C-terminal	p3xFLAG-CMV-14-eEF1A1-5KR	Restriction based	BamHI x XhoI			This study	fwd: CTAGGGATCCCCACCATGGGAAAGGAAAAGACTCATATCAAC, rev: CTAGCTCGAGTTAATTAATTATCACTTGTCATCGTCATCCTTGTAGTCG
pcDNA5/FRT/TO-eEF1A2-Ct3xFLAG	C-terminal	p3xFLAG-CMV-14-eEF1A2	Restriction based	BamHI x XhoI			This study	fwd: CTAGGGATCCCCACCATGGGCAAGGAGAAGACCCACATC, rev: CTAGCTCGAGTTAATTAATTATCACTTGTCATCGTCATCCTTGTAGTCG
pFBOH-MHL-METTL13 (aa. C470-V699)	N-terminal	cDNA	In-Fusion	BseRI	BC029083.1		This study	fwd: ttgtatttccagggcTGTTGTGAACACCACAAAGCC, rev: caagcttcgtcatcaCACAATTTTCACCGTCTTGAG
*Deviations in proteins sequence between cloned constructs and best database hit.
